# Supplementary material for: PP1 phosphatase controls both daughter cell formation and amylopectin levels in Toxoplasma gondii
Source: PLoS Biol. 2024 Sep 10;22(9):e3002791. doi: 10.1371/journal.pbio.3002791 (PMC11414933; doi:10.1371/journal.pbio.3002791)
Supplement: S1 Table — (XLSX) [file pbio.3002791.s001.xlsx]

## Sheet: Galaxy59-(DESeq2_result_file_on
GeneID	Base mean	log2(FC)	StdErr	Wald-Stats	P-value	P-adj
TGME49_237560	1956.57	0.548495	0.0850357	6.45017	1.11725e-10	8.67768e-07
TGME49_313940	52.0405	-0.684664	0.115751	-5.91497	3.31946e-09	1.28911e-05
TGME49_224460	13341.6	0.445822	0.0785174	5.678	1.36279e-08	3.52827e-05
TGME49_217400	200.535	0.664396	0.118625	5.6008	2.1336e-08	4.14293e-05
TGME49_250100	925.866	-0.577946	0.104968	-5.50594	3.6721e-08	5.70425e-05
TGME49_314670	44.5043	-0.603877	0.1121	-5.38698	7.1653e-08	9.27549e-05
TGME49_316670	68.0434	-0.638443	0.120041	-5.31854	1.04604e-07	0.000116065
TGME49_216970	1261.98	-0.517736	0.100162	-5.16901	2.35342e-07	0.000228487
TGME49_227630	165.684	-0.623513	0.121238	-5.1429	2.70529e-07	0.000233467
TGME49_288640	317.78	-0.614105	0.120241	-5.10729	3.26817e-07	0.000253839
TGME49_202255	138.738	-0.591808	0.120498	-4.91135	9.04503e-07	0.000638662
TGME49_261740	13483.5	0.4602	0.0955769	4.81498	1.47218e-06	0.000952869
TGME49_243580	1235.91	0.431805	0.0903307	4.78027	1.75062e-06	0.000995965
TGME49_237880	5304.25	0.412246	0.0865624	4.76242	1.91286e-06	0.000995965
TGME49_250000	50.4893	-0.557867	0.117167	-4.7613	1.92345e-06	0.000995965
TGME49_318430	1523.78	0.441049	0.0931283	4.73593	2.18057e-06	0.00105853
TGME49_259270	42.0572	-0.518646	0.112448	-4.6123	3.9823e-06	0.00162792
TGME49_222400	1527.47	0.431148	0.0932813	4.62202	3.80024e-06	0.00162792
TGME49_291960	4359.17	0.362347	0.0782309	4.63176	3.62565e-06	0.00162792
TGME49_306070	65.8262	-0.511784	0.112281	-4.55806	5.16294e-06	0.00200503
TGME49_299000	725.04	-0.457335	0.101272	-4.51589	6.30514e-06	0.002332
TGME49_239910	1735.87	0.415896	0.0932095	4.46195	8.12163e-06	0.0027718
TGME49_285870	1119.46	0.414181	0.0928723	4.45969	8.20799e-06	0.0027718
TGME49_221990	837.347	0.435976	0.0985368	4.4245	9.6668e-06	0.00312842
TGME49_243940	101.106	-0.530555	0.121248	-4.37578	1.20997e-05	0.00348069
TGME49_244440	1798.18	0.446745	0.101956	4.38174	1.17736e-05	0.00348069
TGME49_235920	894.452	-0.418528	0.0954365	-4.38541	1.15767e-05	0.00348069
TGME49_215570	1022.91	0.400091	0.0917933	4.35861	1.30893e-05	0.00363086
TGME49_275355	29.91	-0.424209	0.0980038	-4.3285	1.5013e-05	0.00364393
TGME49_212275	49.7072	-0.482449	0.111392	-4.3311	1.48364e-05	0.00364393
TGME49_201380	5189.99	-0.416984	0.0963253	-4.32892	1.49844e-05	0.00364393
TGME49_294330	419.729	0.476701	0.10976	4.34313	1.40467e-05	0.00364393
TGME49_228410	67.0618	-0.507592	0.11747	-4.32103	1.55306e-05	0.00365533
TGME49_206550	27.6095	-0.441354	0.10305	-4.28292	1.84454e-05	0.00421368
TGME49_241300	1589.63	-0.462234	0.108785	-4.24907	2.14663e-05	0.00476367
TGME49_244715	83.9199	-0.50941	0.120323	-4.23369	2.29884e-05	0.00495974
TGME49_223750	535.8	-0.478012	0.113117	-4.22582	2.38068e-05	0.0049975
TGME49_269417	575.865	-0.48934	0.11679	-4.1899	2.79079e-05	0.00570422
TGME49_249750	11.0488	-0.31215	0.0750873	-4.15715	3.22235e-05	0.00641744
TGME49_258400	56.3717	-0.460182	0.110991	-4.1461	3.3818e-05	0.00656662
TGME49_229720	216.741	0.475707	0.115604	4.11498	3.87213e-05	0.00733532
TGME49_215180	64.2709	-0.453135	0.112554	-4.02593	5.6751e-05	0.0104949
TGME49_293620	28.1929	-0.411577	0.103371	-3.98157	6.84621e-05	0.0123662
TGME49_321490	29.1093	-0.379001	0.0957871	-3.95671	7.59905e-05	0.0130504
TGME49_320740	389.587	0.446573	0.112981	3.95265	7.72907e-05	0.0130504
TGME49_305280	16.7175	-0.329762	0.0833813	-3.95486	7.65779e-05	0.0130504
TGME49_224840	503.159	-0.440363	0.111958	-3.9333	8.37879e-05	0.0138464
TGME49_295995	28.8709	-0.383566	0.0977531	-3.92383	8.7154e-05	0.0141026
TGME49_268680	830.207	0.383379	0.0981382	3.90652	9.36341e-05	0.0142599
TGME49_279350	326.664	-0.467441	0.119395	-3.91506	9.03807e-05	0.0142599
TGME49_275870	235.821	-0.464314	0.118768	-3.90942	9.25171e-05	0.0142599
TGME49_270510	6898.92	0.396007	0.101714	3.89333	9.88787e-05	0.0147691
TGME49_257568	221.311	0.471693	0.121365	3.88657	0.000101671	0.0148995
TGME49_266920	5127.97	-0.383601	0.0988279	-3.88151	0.000103812	0.0149316
TGME49_200340	199.555	-0.458815	0.118811	-3.86171	0.000112595	0.0159005
TGME49_279000	18.6257	-0.342396	0.0892712	-3.83546	0.000125329	0.0172908
TGME49_300048	693.566	-0.428196	0.11173	-3.83241	0.000126893	0.0172908
TGME49_235515	125.423	-0.458146	0.120358	-3.80654	0.000140924	0.0185518
TGME49_201860	6014.5	0.353056	0.0927089	3.80822	0.000139968	0.0185518
TGME49_304730	213.55	-0.449287	0.118617	-3.78772	0.000152037	0.0196812
TGME49_205050	71.4517	-0.446383	0.118109	-3.77942	0.000157196	0.0200154
TGME49_216290	1972.13	-0.371671	0.0989938	-3.75449	0.000173697	0.0217598
TGME49_248720	1334.42	0.352584	0.0942139	3.74238	0.000182282	0.0224728
TGME49_297410	51.7834	-0.402242	0.108035	-3.72327	0.00019666	0.0238666
TGME49_306190	4512.55	0.345979	0.0939874	3.68112	0.000232216	0.0274902
TGME49_215340	57.5472	-0.426816	0.116045	-3.67803	0.000235041	0.0274902
TGME49_251810	7042.22	0.352369	0.0958628	3.67577	0.000237137	0.0274902
TGME49_231920	322.483	0.401547	0.109595	3.66393	0.000248379	0.02837
TGME49_204325	45.0253	-0.412959	0.113147	-3.64976	0.00026249	0.0295473
TGME49_224140	38.4651	-0.379911	0.104804	-3.62496	0.000289002	0.0320669
TGME49_281960	3001.69	0.357821	0.0991183	3.61004	0.00030615	0.0329082
TGME49_222020	621.301	0.362395	0.100459	3.60739	0.000309295	0.0329082
TGME49_228175	18.5545	-0.320402	0.088707	-3.61191	0.000303951	0.0329082
TGME49_263100	794.463	-0.388673	0.107959	-3.60019	0.000317986	0.0333756
TGME49_248640	1520.84	-0.32504	0.0903834	-3.59624	0.000322853	0.0334346
TGME49_316560	65.3826	-0.414744	0.115763	-3.5827	0.000340067	0.034754
TGME49_312930	115.739	-0.430449	0.120454	-3.57356	0.000352167	0.0355231
TGME49_277080	16484.5	-0.358664	0.101091	-3.54792	0.000388284	0.0386641
TGME49_318450	45.8972	-0.40327	0.114656	-3.51722	0.000436096	0.0426061
TGME49_213580	5248.37	0.33166	0.0943408	3.51555	0.000438842	0.0426061
TGME49_236040	3989.69	0.323603	0.0924917	3.49873	0.000467481	0.0448263
TGME49_287180	938.069	0.374245	0.107665	3.47603	0.000508898	0.0482026
TGME49_293280	369.618	-0.387029	0.111477	-3.47183	0.000516915	0.048372
TGME49_320490	4007.05	-0.298637	0.0861848	-3.46507	0.000530088	0.0490142
TGME49_227615-t26_1	126.237	-0.416724	0.121285	-3.43592	0.000590555	0.0539628
TGME49_227610-t26_1	1482.66	-0.343638	0.101532	-3.38454	0.000712974	0.0636797
TGME49_225190-t26_1	254.202	-0.388359	0.114749	-3.38442	0.000713292	0.0636797
TGME49_285940-t26_1	33.2064	-0.347495	0.103072	-3.37139	0.000747904	0.066011
TGME49_238950-t26_1	3336.69	0.269388	0.0803471	3.3528	0.000799991	0.069815
TGME49_270260-t26_1	162.226	-0.401815	0.12043	-3.3365	0.000848405	0.0701017
TGME49_248240-t26_1	45.4829	-0.363605	0.108784	-3.34243	0.000830471	0.0701017
TGME49_285470-t26_1	1561.61	0.299805	0.0898241	3.33769	0.000844784	0.0701017
TGME49_205170-t26_1	1739.48	-0.351679	0.105119	-3.34552	0.000821278	0.0701017
TGME49_314450-t26_1	5366.6	-0.26511	0.0793588	-3.34065	0.000835832	0.0701017
TGME49_266785-t26_1	14.243	-0.279191	0.0839188	-3.32692	0.000878101	0.0717917
TGME49_235010-t26_1	27.6284	-0.324498	0.0979111	-3.31421	0.000919041	0.0743562
TGME49_312410-t26_1	205.43	-0.385902	0.116873	-3.30188	0.000960392	0.0754175
TGME49_215510-t26_1	724.477	-0.343976	0.104184	-3.30162	0.000961289	0.0754175
TGME49_217020-t26_1	1462.19	-0.312198	0.0945356	-3.30243	0.000958495	0.0754175
TGME49_308820-t26_1	156.372	-0.397947	0.120888	-3.29188	0.000995218	0.0757829
TGME49_247520-t26_1	9554.49	0.292089	0.0887215	3.2922	0.000994073	0.0757829
TGME49_240060-t26_1	3992.93	-0.319531	0.0970437	-3.29265	0.000992475	0.0757829
TGME49_235187-t26_1	6.0846	-0.193037	0.0589356	-3.27538	0.00105518	0.078804
TGME49_225170-t26_1	254.211	-0.375578	0.114658	-3.27565	0.0010542	0.078804
TGME49_306700-t26_1	334.327	0.39031	0.119566	3.26439	0.00109699	0.0807083
TGME49_221818-t26_1	193.601	-0.392874	0.120394	-3.26324	0.00110146	0.0807083
TGME49_217665-t26_1	327.97	-0.373849	0.115155	-3.2465	0.00116835	0.0824964
TGME49_233450-t26_1	2912.43	-0.297462	0.0915814	-3.24806	0.00116195	0.0824964
TGME49_216710-t26_1	32.1238	-0.326587	0.100594	-3.24657	0.00116804	0.0824964
TGME49_225560-t26_1	4614.03	-0.320783	0.0986198	-3.25273	0.00114304	0.0824964
TGME49_313445-t26_1	1078.43	-0.31468	0.0971162	-3.24024	0.00119429	0.0828584
TGME49_250115-t26_1	2446.26	-0.320875	0.0990319	-3.24011	0.00119482	0.0828584
TGME49_266910-t26_1	334.163	-0.372463	0.115357	-3.22879	0.00124315	0.0854472
TGME49_253710-t26_1	23.6934	-0.314348	0.0978786	-3.21161	0.00131992	0.0899279
TGME49_215680-t26_1	214.093	-0.368937	0.115582	-3.19198	0.00141299	0.0938009
TGME49_272380-t26_1	2129.59	-0.33737	0.105662	-3.19291	0.00140845	0.0938009
TGME49_285850-t26_1	471.382	0.354044	0.110846	3.19401	0.00140313	0.0938009
TGME49_280380-t26_1	7287.93	-0.304656	0.0955434	-3.18867	0.0014293	0.0940796
TGME49_272540-t26_1	46.1273	-0.361561	0.113488	-3.18589	0.00144308	0.0941884
TGME49_213620-t26_1	645.658	-0.364758	0.114972	-3.17258	0.00151092	0.0977942
TGME49_315140-t26_1	621.333	0.337963	0.106797	3.16453	0.00155334	0.0997092
TGME49_304890-t26_1	1100.06	-0.283418	0.0898202	-3.15539	0.00160283	0.102043
TGME49_260440-t26_1	2087.95	0.353455	0.112301	3.1474	0.00164727	0.103515
TGME49_241310-t26_1	236.953	-0.375579	0.119366	-3.14646	0.00165261	0.103515
TGME49_319350-t26_1	1393.32	0.283944	0.0907108	3.13021	0.00174679	0.108539
TGME49_233110-t26_1	962.889	0.289945	0.0927737	3.1253	0.00177626	0.109493
TGME49_286020-t26_1	30.1977	-0.318793	0.10217	-3.12023	0.0018071	0.109625
TGME49_263510-t26_1	539.541	0.307662	0.0986723	3.11802	0.00182073	0.109625
TGME49_247310-t26_1	27.3565	-0.285484	0.0915276	-3.11911	0.00181401	0.109625
TGME49_245432-t26_1	2138.86	-0.318317	0.10217	-3.11555	0.00183604	0.109697
TGME49_262050-t26_1	2532.99	0.252281	0.0811174	3.11007	0.00187044	0.110898
TGME49_203790-t26_1	766.939	0.318604	0.102578	3.10598	0.00189652	0.111134
TGME49_228470-t26_1	11291.9	0.26926	0.0867193	3.10496	0.00190303	0.111134
TGME49_230520-t26_1	1015.27	0.299227	0.0967836	3.09171	0.00199004	0.11525
TGME49_297880-t26_1	2829.86	0.298986	0.0967668	3.08976	0.00200319	0.11525
TGME49_235370-t26_1	4759.49	0.28766	0.0935012	3.07654	0.00209419	0.1196
TGME49_244940-t26_1	81.1865	0.364655	0.118797	3.06955	0.00214378	0.121538
TGME49_230080-t26_1	373.638	-0.338893	0.110498	-3.06695	0.00216254	0.121714
TGME49_232950-t26_1	36.1639	-0.313879	0.102702	-3.05622	0.00224147	0.123764
TGME49_315950-t26_1	2963.85	0.297634	0.0974088	3.05551	0.00224678	0.123764
TGME49_297660-t26_1	25.3332	-0.305987	0.100047	-3.05843	0.00222498	0.123764
TGME49_203310-t26_1	36285.1	-0.311948	0.102288	-3.04969	0.00229076	0.124254
TGME49_201240-t26_1	313.909	0.341267	0.111959	3.04815	0.00230254	0.124254
TGME49_242310-t26_1	7.19579	-0.185587	0.0608879	-3.048	0.00230366	0.124254
TGME49_244180-t26_1	99.5192	0.366686	0.120949	3.03174	0.00243146	0.130242
TGME49_225230-t26_1	1375.41	-0.301103	0.0996268	-3.02231	0.00250852	0.13345
TGME49_225050-t26_1	1096.29	0.309847	0.102671	3.01786	0.0025457	0.133598
TGME49_315320-t26_1	2673.34	0.271987	0.0900875	3.01914	0.00253492	0.133598
TGME49_318675-t26_1	25.6213	-0.304491	0.101049	-3.01329	0.00258429	0.133814
TGME49_291630-t26_1	275.009	0.347061	0.115163	3.01365	0.00258128	0.133814
TGME49_280510-t26_1	74.5473	-0.362793	0.12054	-3.00973	0.00261482	0.134499
TGME49_210430-t26_1	1658.15	0.28314	0.0942964	3.00266	0.00267633	0.134643
TGME49_300055-t26_1	1021.43	-0.300551	0.100395	-2.99368	0.0027563	0.134643
TGME49_232420-t26_1	30.9724	-0.31505	0.105199	-2.99481	0.00274613	0.134643
TGME49_236990-t26_1	405.64	-0.339505	0.112934	-3.00624	0.00264499	0.134643
TGME49_239855-t26_1	56.4235	-0.338232	0.112714	-3.0008	0.00269269	0.134643
TGME49_238410-t26_1	445.116	-0.3376	0.112571	-2.999	0.00270868	0.134643
TGME49_202510-t26_1	387.727	0.331779	0.110814	2.99403	0.00275322	0.134643
TGME49_217740-t26_1	1106.89	0.30418	0.101303	3.00268	0.00267611	0.134643
TGME49_207610-t26_1	11.4339	-0.231308	0.0777429	-2.97529	0.00292712	0.142093
TGME49_241305-t26_1	999.345	-0.339163	0.114472	-2.96284	0.00304815	0.146406
TGME49_205340-t26_1	5341.09	0.277562	0.0936985	2.96228	0.00305365	0.146406
TGME49_308075-t26_1	766.807	0.283424	0.0963995	2.94009	0.00328113	0.149032
TGME49_268610-t26_1	575.024	-0.316781	0.107645	-2.94283	0.00325232	0.149032
TGME49_289690-t26_1	16805.1	-0.309226	0.105004	-2.94489	0.00323068	0.149032
TGME49_316390-t26_1	35.1191	-0.304641	0.103583	-2.94104	0.00327117	0.149032
TGME49_309570-t26_1	426.587	0.322805	0.10944	2.94961	0.00318179	0.149032
TGME49_293260-t26_1	3520.47	-0.284041	0.0962856	-2.94998	0.00317793	0.149032
TGME49_214835-t26_1	49.2445	-0.31546	0.106915	-2.95057	0.00317189	0.149032
TGME49_259020-t26_1	9.08627	-0.20637	0.0701188	-2.94314	0.00324899	0.149032
TGME49_285990-t26_1	395.94	-0.316808	0.107463	-2.94806	0.0031977	0.149032
TGME49_260530-t26_1	13.4538	-0.216584	0.0737778	-2.93562	0.00332881	0.150319
TGME49_269990-t26_1	876.195	0.287827	0.0981601	2.93222	0.00336551	0.151098
TGME49_299800-t26_1	22.6183	-0.274176	0.0938886	-2.92023	0.00349773	0.154415
TGME49_246982-t26_1	708.379	0.273852	0.0937813	2.92011	0.00349904	0.154415
TGME49_312090-t26_1	5110.38	0.256046	0.0875938	2.92311	0.00346557	0.154415
TGME49_268240-t26_1	343.474	0.35075	0.120564	2.90925	0.00362295	0.15898
TGME49_211610-t26_1	574.874	-0.291127	0.100185	-2.90588	0.0036622	0.159472
TGME49_297920-t26_1	27.1756	-0.289126	0.099535	-2.90477	0.00367522	0.159472
TGME49_220510-t26_1	625.162	-0.327649	0.113031	-2.89876	0.00374646	0.159883
TGME49_285930-t26_1	510.583	-0.314002	0.108235	-2.90111	0.00371848	0.159883
TGME49_269430-t26_1	417.995	-0.303396	0.104652	-2.89908	0.00374263	0.159883
TGME49_283780-t26_1	2500.03	0.246911	0.085855	2.87591	0.00402863	0.170986
TGME49_319500-t26_1	1043.3	-0.299463	0.104325	-2.87049	0.00409833	0.171382
TGME49_309590-t26_1	28902.5	0.241775	0.0841885	2.87183	0.00408103	0.171382
TGME49_308960-t26_1	13.8332	-0.243048	0.0846846	-2.87004	0.00410417	0.171382
TGME49_210781-t26_1	958.587	0.294177	0.10259	2.86751	0.00413721	0.171838
TGME49_315100-t26_1	27.1568	-0.271163	0.0951399	-2.85015	0.00436987	0.176775
TGME49_275650-t26_1	1892.4	0.314454	0.110155	2.85465	0.00430839	0.176775
TGME49_244510-t26_1	238.105	0.336544	0.118042	2.85105	0.00435751	0.176775
TGME49_296231-t26_1	1199.99	-0.292031	0.102352	-2.85321	0.00432795	0.176775
TGME49_216980-t26_1	318.111	-0.323458	0.113248	-2.85618	0.00428774	0.176775
TGME49_220025-t26_1	10.9415	-0.214704	0.0754966	-2.84388	0.00445675	0.179355
TGME49_242590-t26_1	48.9405	-0.319761	0.112547	-2.84113	0.00449535	0.179976
TGME49_255450-t26_1	2218.69	0.239323	0.084408	2.83531	0.00457812	0.181598
TGME49_278240-t26_1	43.8649	0.315917	0.111563	2.83175	0.00462939	0.181598
TGME49_245428-t26_1	619.494	-0.33254	0.117367	-2.83333	0.00460654	0.181598
TGME49_300140-t26_1	4772.55	0.269406	0.0950868	2.83327	0.00460748	0.181598
TGME49_202900-t26_1	989.113	0.298818	0.105911	2.82142	0.00478117	0.18661
TGME49_304870-t26_1	38.2391	-0.306172	0.108646	-2.81807	0.00483139	0.187627
TGME49_201780-t26_1	15012.5	-0.248762	0.0884105	-2.81372	0.00489722	0.188301
TGME49_248760-t26_1	12.8866	-0.227363	0.080782	-2.81452	0.00488499	0.188301
TGME49_216880-t26_1	16538.1	0.235616	0.0840856	2.80209	0.00507721	0.194259
TGME49_209000-t26_1	2142.18	-0.244751	0.08748	-2.7978	0.00514526	0.195148
TGME49_278600-t26_1	1057.28	0.283414	0.101349	2.79641	0.00516742	0.195148
TGME49_212280-t26_1	34.8073	-0.298057	0.106702	-2.79335	0.00521644	0.195148
TGME49_204510-t26_1	751.092	-0.263658	0.0944077	-2.79276	0.00522605	0.195148
TGME49_301480-t26_1	394.521	0.322063	0.115278	2.79379	0.00520938	0.195148
TGME49_274120-t26_1	634.002	-0.276855	0.0994304	-2.78441	0.00536245	0.199283
TGME49_256800-t26_1	9.03106	-0.175574	0.0631623	-2.77973	0.00544042	0.201218
TGME49_268700-t26_1	23.5438	-0.270718	0.0975433	-2.77536	0.00551405	0.202017
TGME49_254590-t26_1	52.9621	-0.318022	0.114551	-2.77626	0.0054989	0.202017
TGME49_301400-t26_1	5988.41	-0.273988	0.0994809	-2.75417	0.00588403	0.213836
TGME49_268190-t26_1	11.423	-0.191365	0.0694927	-2.75375	0.00589171	0.213836
TGME49_316690-t26_1	22.2223	-0.25389	0.0923288	-2.74984	0.00596242	0.215396
TGME49_239530-t26_1	688.824	0.287598	0.104738	2.74589	0.00603467	0.216997
TGME49_249840-t26_1	141.37	-0.328624	0.119961	-2.73943	0.00615465	0.220291
TGME49_294600-t26_1	13.0572	-0.21561	0.0788392	-2.73481	0.0062417	0.221366
TGME49_301240-t26_1	5.23298	-0.145787	0.0532969	-2.73537	0.00623106	0.221366
TGME49_212270-t26_1	4517.51	-0.253111	0.0926796	-2.73103	0.00631361	0.222899
TGME49_203890-t26_1	37.8513	-0.268429	0.0984236	-2.72728	0.0063858	0.22399
TGME49_293700-t26_1	521.488	0.285659	0.104774	2.72644	0.00640218	0.22399
TGME49_275590-t26_1	6.69213	-0.155373	0.0571959	-2.7165	0.00659766	0.228768
TGME49_228680-t26_1	19.0694	-0.2474	0.0910482	-2.71724	0.00658283	0.228768
TGME49_228280-t26_1	204.61	0.320698	0.11843	2.70791	0.00677081	0.233166
TGME49_208370-t26_1	2482.43	-0.264006	0.0975714	-2.70577	0.00681455	0.233166
TGME49_319520-t26_1	83.9442	-0.302787	0.111868	-2.70664	0.00679677	0.233166
TGME49_311335-t26_1	959.321	-0.274877	0.10186	-2.69859	0.00696349	0.234996
TGME49_226940-t26_1	456.637	0.286429	0.106194	2.69721	0.00699234	0.234996
TGME49_292935-t26_1	32.2179	-0.283383	0.105032	-2.69806	0.00697457	0.234996
TGME49_272370-t26_1	2117.5	-0.292436	0.108473	-2.69593	0.00701931	0.234996
TGME49_220650-t26_1	11.5175	-0.204037	0.0756025	-2.69882	0.00695866	0.234996
TGME49_264150-t26_1	30.425	-0.260866	0.0970035	-2.68924	0.0071615	0.238727
TGME49_224030-t26_1	436.343	0.273211	0.102048	2.67728	0.00742215	0.243475
TGME49_236670-t26_1	97.5918	0.308676	0.115174	2.68007	0.00736059	0.243475
TGME49_263410-t26_1	79.0257	-0.323042	0.120738	-2.67555	0.00746063	0.243475
TGME49_212160-t26_1	135.84	-0.324906	0.121359	-2.67723	0.00742345	0.243475
TGME49_242790-t26_1	993.248	-0.247582	0.092535	-2.67555	0.00746066	0.243475
TGME49_309850-t26_1	492.335	-0.293719	0.109868	-2.67338	0.00750906	0.244029
TGME49_267380-t26_1	193.688	0.313766	0.117468	2.67109	0.00756063	0.244681
TGME49_210380-t26_1	1106.99	0.278381	0.1044	2.66649	0.00766483	0.245568
TGME49_225110-t26_1	1112.37	0.247398	0.0927383	2.6677	0.00763716	0.245568
TGME49_262110-t26_1	55.359	-0.31132	0.116787	-2.6657	0.00768289	0.245568
TGME49_293220-t26_1	500.328	-0.281125	0.105531	-2.66392	0.00772369	0.24586
TGME49_293720-t26_1	1337.65	-0.269565	0.101412	-2.65812	0.00785777	0.249107
TGME49_239300-t26_1	714.093	-0.277613	0.104728	-2.65081	0.00802999	0.253532
TGME49_286420-t26_1	18609.3	0.251063	0.094792	2.64857	0.00808328	0.254182
TGME49_275630-t26_1	1290.02	-0.233207	0.0882845	-2.64154	0.00825289	0.256593
TGME49_300040-t26_1	1713.78	0.246862	0.0934627	2.64129	0.00825907	0.256593
TGME49_289050-t26_1	2781.82	-0.28665	0.108498	-2.64198	0.00824231	0.256593
TGME49_227370-t26_1	19.019	-0.237708	0.0902295	-2.63448	0.00842652	0.260752
TGME49_281950-t26_1	495.652	-0.273878	0.104201	-2.62835	0.00858009	0.261555
TGME49_320020-t26_1	4433.22	0.218935	0.0833479	2.62676	0.00862028	0.261555
TGME49_209900-t26_1	338.474	-0.291695	0.111049	-2.62673	0.00862085	0.261555
TGME49_309980-t26_1	2828.46	-0.23636	0.0898975	-2.62922	0.00855818	0.261555
TGME49_257572-t26_1	169.511	0.319296	0.121353	2.63113	0.00851004	0.261555
TGME49_213350-t26_1	6505.74	0.244391	0.0933301	2.61857	0.00882997	0.266857
TGME49_229180-t26_1	1754.06	0.23665	0.090537	2.61384	0.00895302	0.269528
TGME49_293510-t26_1	941.526	0.241132	0.0924009	2.60963	0.0090639	0.270767
TGME49_294785-t26_1	61.2482	-0.306281	0.117318	-2.61069	0.00903588	0.270767
TGME49_320180-t26_1	286.27	0.315745	0.121213	2.60488	0.00919051	0.273497
TGME49_207440-t26_1	11152.7	0.229549	0.088734	2.58693	0.00968346	0.280855
TGME49_263330-t26_1	157.288	-0.30784	0.119128	-2.5841	0.00976321	0.280855
TGME49_247220-t26_1	3874.15	-0.259721	0.100368	-2.58768	0.00966243	0.280855
TGME49_313990-t26_1	484.958	0.274072	0.105974	2.58623	0.00970333	0.280855
TGME49_207410-t26_1	16.334	-0.231249	0.0892459	-2.59114	0.00956588	0.280855
TGME49_232970-t26_1	311.52	0.291112	0.1125	2.58765	0.00966324	0.280855
TGME49_206590-t26_1	1350.54	0.240599	0.0930752	2.585	0.00973795	0.280855
TGME49_282200-t26_1	8.70799	-0.173435	0.0669577	-2.59022	0.00959148	0.280855
TGME49_224845-t26_1	33.7538	-0.241978	0.093424	-2.59011	0.00959459	0.280855
TGME49_234230-t26_1	1482.22	0.246957	0.0956448	2.58202	0.00982247	0.281517
TGME49_235630-t26_1	510.835	0.268047	0.104003	2.57729	0.0099577	0.283302
TGME49_309120-t26_1	8644.99	0.225416	0.0874604	2.57735	0.00995601	0.283302
TGME49_225790-t26_1	453.546	-0.286262	0.111739	-2.56188	0.0104108	0.293037
TGME49_288560-t26_1	586.715	-0.262588	0.102551	-2.56055	0.0104508	0.293037
TGME49_249030-t26_1	1871.1	-0.235204	0.0918503	-2.56073	0.0104452	0.293037
TGME49_262380-t26_1	791.712	0.257271	0.100421	2.56193	0.0104091	0.293037
TGME49_304955-t26_1	4174.67	-0.22849	0.089328	-2.55788	0.0105312	0.29423
TGME49_209770-t26_1	301.328	0.290362	0.113593	2.55617	0.0105831	0.29462
TGME49_297670-t26_1	40.4671	-0.277906	0.108868	-2.55267	0.01069	0.29556
TGME49_222870-t26_1	314.361	0.284447	0.111435	2.55258	0.010693	0.29556
TGME49_212290-t26_1	9497.06	0.234159	0.0918072	2.55055	0.0107552	0.296226
TGME49_228780-t26_1	255.614	-0.308657	0.121166	-2.5474	0.010853	0.297863
TGME49_270710-t26_1	456.567	0.283251	0.111266	2.54571	0.0109056	0.298254
TGME49_295100-t26_1	1852.15	-0.239871	0.0944635	-2.5393	0.0111076	0.302711
TGME49_288465-t26_1	12.5761	-0.204534	0.0807034	-2.53439	0.0112644	0.304844
TGME49_261070-t26_1	701.836	0.246118	0.0970822	2.53515	0.0112399	0.304844
TGME49_288440-t26_1	1773.5	0.246821	0.0974956	2.53162	0.0113538	0.306199
TGME49_228160-t26_1	1482.79	-0.249143	0.0985861	-2.52716	0.0114989	0.306814
TGME49_213255-t26_1	95.1247	-0.305797	0.121114	-2.52487	0.0115741	0.306814
TGME49_315670-t26_1	719.743	0.245196	0.0971019	2.52514	0.0115654	0.306814
TGME49_272910-t26_1	1541.16	0.22055	0.0871984	2.52928	0.0114296	0.306814
TGME49_227360-t26_1	16137.3	0.227539	0.0900661	2.52636	0.0115251	0.306814
TGME49_206390-t26_1	294.693	-0.285452	0.113125	-2.52334	0.0116246	0.307104
TGME49_248390-t26_1	5580.64	0.2383	0.0947337	2.51547	0.0118874	0.311923
TGME49_301180-t26_1	211.748	0.304968	0.121232	2.51557	0.0118839	0.311923
TGME49_261570-t26_1	12416.1	0.224838	0.0895808	2.50989	0.012077	0.312955
TGME49_254840-t26_1	34.9271	-0.269965	0.107579	-2.50946	0.0120916	0.312955
TGME49_312270-t26_1	2130.8	0.207527	0.0826676	2.51038	0.01206	0.312955
TGME49_258550-t26_1	26.282	-0.239123	0.0951587	-2.51288	0.0119748	0.312955
TGME49_262125-t26_1	76.3555	-0.302042	0.120413	-2.50839	0.0121282	0.312955
TGME49_244160-t26_1	373.516	0.274735	0.110145	2.4943	0.0126204	0.324432
TGME49_309810-t26_1	6075.33	0.240323	0.0963876	2.49329	0.0126565	0.324432
TGME49_216965-t26_1	6.56345	-0.153889	0.0618997	-2.4861	0.0129153	0.329977
TGME49_319730-t26_1	450.774	0.261024	0.10534	2.47792	0.0132152	0.331181
TGME49_273510-t26_1	6.2007	-0.133795	0.0538884	-2.48281	0.013035	0.331181
TGME49_242020-t26_1	502.739	0.26009	0.104878	2.47992	0.0131413	0.331181
TGME49_249370-t26_1	3480.94	-0.239511	0.0965028	-2.48191	0.0130681	0.331181
TGME49_318525-t26_1	513.114	-0.271315	0.109497	-2.47783	0.0132182	0.331181
TGME49_253540-t26_1	282.022	0.283908	0.114558	2.47829	0.0132015	0.331181
TGME49_213560-t26_1	65.4551	-0.287017	0.115894	-2.47654	0.0132662	0.331313
TGME49_245680-t26_1	9055.02	0.235465	0.0953104	2.4705	0.0134923	0.334807
TGME49_210260-t26_1	31.9049	-0.232598	0.0941108	-2.47153	0.0134535	0.334807
TGME49_278878-t26_1	56.0159	-0.280481	0.113658	-2.46776	0.0135961	0.336309
TGME49_230110-t26_1	341.733	0.273857	0.111074	2.46554	0.0136809	0.337331
TGME49_312970-t26_1	12.5102	-0.195715	0.0795847	-2.4592	0.0139246	0.342254
TGME49_211430-t26_1	16.5982	-0.220955	0.0899281	-2.45702	0.0140096	0.343257
TGME49_268980-t26_1	2005.76	-0.259007	0.105478	-2.45555	0.0140669	0.343577
TGME49_245620-t26_1	8249.84	0.233126	0.0951813	2.44928	0.0143142	0.345276
TGME49_218210-t26_1	17.4238	-0.217886	0.0888505	-2.45228	0.0141954	0.345276
TGME49_313180-t26_1	4407.95	-0.207638	0.0847102	-2.45116	0.0142398	0.345276
TGME49_245440-t26_1	84.8197	-0.292486	0.119411	-2.44941	0.0143089	0.345276
TGME49_232670-t26_1	2914.37	-0.229934	0.093965	-2.44701	0.0144045	0.346377
TGME49_306890-t26_1	523.562	0.257703	0.105516	2.44231	0.0145936	0.349841
TGME49_248710-t26_1	799.338	-0.251826	0.103598	-2.4308	0.0150655	0.353085
TGME49_287270-t26_1	649.19	0.253954	0.104401	2.43248	0.0149959	0.353085
TGME49_226830-t26_1	3219.47	0.211901	0.0869952	2.43577	0.0148599	0.353085
TGME49_254440-t26_1	5106.15	0.213943	0.088017	2.43071	0.0150694	0.353085
TGME49_217961-t26_1	101.128	-0.284924	0.117162	-2.43188	0.0150209	0.353085
TGME49_265205-t26_1	14.1469	-0.198159	0.0813924	-2.43461	0.0149077	0.353085
TGME49_223915-t26_1	7.24488	-0.160072	0.0656818	-2.43708	0.0148063	0.353085
TGME49_251690-t26_1	2302.67	0.23144	0.095237	2.43015	0.0150926	0.353085
TGME49_242700-t26_1	997.249	-0.245619	0.101497	-2.41996	0.0155222	0.354249
TGME49_218410-t26_1	11575.4	0.216535	0.0894485	2.42078	0.0154872	0.354249
TGME49_264640-t26_1	2906.49	-0.227281	0.0939601	-2.41891	0.015567	0.354249
TGME49_300000-t26_1	6240.95	0.220724	0.0912491	2.41891	0.015567	0.354249
TGME49_315240-t26_1	15.3116	-0.209334	0.0864974	-2.42012	0.0155155	0.354249
TGME49_281600-t26_1	11.4601	-0.171778	0.0708116	-2.42585	0.0152727	0.354249
TGME49_281930-t26_1	87.0026	-0.291708	0.120473	-2.42135	0.0154629	0.354249
TGME49_214970-t26_1	3344.91	0.196654	0.0810218	2.42717	0.015217	0.354249
TGME49_239260-t26_1	166.608	-0.291517	0.120552	-2.41818	0.0155984	0.354249
TGME49_233820-t26_1	258.732	0.280636	0.115966	2.41999	0.015521	0.354249
TGME49_297650-t26_1	2641.71	0.211215	0.0873899	2.41693	0.0156519	0.354427
TGME49_219828-t26_1	3.19124	-0.103293	0.0429325	-2.40594	0.0161308	0.355897
TGME49_249230-t26_1	26.5296	-0.239228	0.0993526	-2.40787	0.0160461	0.355897
TGME49_313385-t26_1	97.6639	-0.289157	0.119785	-2.41397	0.0157797	0.355897
TGME49_271960-t26_1	2028.15	0.201022	0.0835869	2.40494	0.016175	0.355897
TGME49_220460-t26_1	49.8187	-0.269983	0.112118	-2.40803	0.016039	0.355897
TGME49_230340-t26_1	1091.59	0.22838	0.0949283	2.40581	0.0161365	0.355897
TGME49_258870-t26_1	10625.7	-0.216071	0.0897303	-2.40801	0.0160397	0.355897
TGME49_306320-t26_1	484.059	0.253791	0.105327	2.40956	0.0159718	0.355897
TGME49_240540-t26_1	687.081	-0.254152	0.105616	-2.40637	0.016112	0.355897
TGME49_239820-t26_1	4052.17	0.219894	0.0913195	2.40797	0.0160417	0.355897
TGME49_251740-t26_1	1954.97	0.222171	0.0924373	2.40347	0.0162401	0.356319
TGME49_221540-t26_1	263.55	-0.265909	0.110786	-2.40021	0.0163856	0.358498
TGME49_305920-t26_1	479.731	-0.24432	0.101974	-2.39591	0.0165791	0.360701
TGME49_316410-t26_1	5.74939	-0.138588	0.0578379	-2.39614	0.0165687	0.360701
TGME49_247230-t26_1	992.548	-0.242515	0.101383	-2.39207	0.0167538	0.360784
TGME49_229320-t26_1	11.2111	-0.188872	0.0789257	-2.39304	0.0167096	0.360784
TGME49_263700-t26_1	7184.9	0.237753	0.0994059	2.39174	0.0167688	0.360784
TGME49_267775-t26_1	254.3	0.281562	0.117593	2.39437	0.0166489	0.360784
TGME49_226532-t26_1	32.017	-0.25508	0.106765	-2.38917	0.0168865	0.362313
TGME49_244310-t26_1	751.321	0.224572	0.0940656	2.3874	0.0169679	0.363057
TGME49_304710-t26_1	1868.11	0.214354	0.0899532	2.38295	0.0171745	0.364512
TGME49_314430-t26_1	6097.33	-0.223992	0.0940793	-2.38089	0.017271	0.364512
TGME49_207800-t26_1	334.064	0.261687	0.109854	2.38214	0.0172124	0.364512
TGME49_299020-t26_1	6.82224	-0.14769	0.0620572	-2.3799	0.0173175	0.364512
TGME49_265320-t26_1	86.9059	-0.280397	0.11762	-2.38393	0.0171289	0.364512
TGME49_284040-t26_1	675.434	-0.228201	0.0958205	-2.38154	0.0172402	0.364512
TGME49_263710-t26_1	528.485	-0.245052	0.103041	-2.3782	0.0173973	0.365202
TGME49_233080-t26_1	836.303	0.235645	0.0993312	2.37232	0.017677	0.370074
TGME49_288720-t26_1	7806.95	0.226581	0.0956649	2.36848	0.0178611	0.372923
TGME49_268600-t26_1	553.477	0.252475	0.106678	2.3667	0.0179476	0.373724
TGME49_201250-t26_1	1346.52	0.21944	0.0930971	2.35711	0.018418	0.380362
TGME49_248730-t26_1	34.6717	-0.244031	0.103445	-2.35903	0.0183226	0.380362
TGME49_297790-t26_1	584.085	0.247669	0.105033	2.358	0.0183738	0.380362
TGME49_232710-t26_1	9081.09	0.22351	0.0948598	2.35621	0.0184623	0.380362
TGME49_249020-t26_1	603.615	0.239529	0.101907	2.35047	0.0187499	0.385266
TGME49_305910-t26_1	350.2	-0.272489	0.116177	-2.34546	0.0190035	0.385523
TGME49_227620-t26_1	48621.8	-0.227532	0.0969047	-2.348	0.0188746	0.385523
TGME49_264980-t26_1	439.449	0.260094	0.110818	2.34704	0.0189235	0.385523
TGME49_262450-t26_1	1163.58	-0.21402	0.0913123	-2.34383	0.0190871	0.385523
TGME49_293030-t26_1	25.1088	-0.211831	0.0902878	-2.34618	0.0189669	0.385523
TGME49_225570-t26_1	8.58486	-0.148146	0.0632257	-2.34313	0.0191227	0.385523
TGME49_320500-t26_1	17.0168	-0.210319	0.0897872	-2.34241	0.0191595	0.385523
TGME49_273080-t26_1	10.6033	-0.165037	0.070403	-2.34418	0.0190689	0.385523
TGME49_236950-t26_1	6303.09	0.225578	0.0965138	2.33727	0.0194253	0.389861
TGME49_277990-t26_1	571.051	0.237289	0.101717	2.33284	0.0196567	0.39047
TGME49_201785-t26_1	3770.87	-0.200197	0.0858073	-2.3331	0.0196429	0.39047
TGME49_285920-t26_1	51.2701	-0.268129	0.114806	-2.33549	0.0195177	0.39047
TGME49_248350-t26_1	11.394	-0.176465	0.0756208	-2.33355	0.0196195	0.39047
TGME49_251500-t26_1	1894.31	0.218511	0.0940098	2.32435	0.0201069	0.398394
TGME49_240470-t26_1	62.7289	-0.250061	0.107672	-2.32244	0.0202093	0.399404
TGME49_260400-t26_1	444.879	-0.266051	0.11462	-2.32115	0.0202786	0.399757
TGME49_312480-t26_1	1136.22	0.237626	0.103172	2.3032	0.0212677	0.400348
TGME49_305630-t26_1	85.7276	0.278495	0.120693	2.30746	0.0210292	0.400348
TGME49_269930-t26_1	122.876	-0.279613	0.121347	-2.30425	0.0212088	0.400348
TGME49_217951-t26_1	548.944	-0.236017	0.102419	-2.30442	0.0211992	0.400348
TGME49_307650-t26_1	1653.39	-0.204847	0.0884043	-2.31717	0.0204946	0.400348
TGME49_278770-t26_1	1249.68	0.208882	0.0906766	2.3036	0.0212453	0.400348
TGME49_295330-t26_1	866.2	0.219918	0.0951036	2.31241	0.0207553	0.400348
TGME49_273120-t26_1	223.518	0.277685	0.120418	2.30602	0.0211097	0.400348
TGME49_311780-t26_1	434.402	-0.238849	0.10372	-2.30284	0.021288	0.400348
TGME49_256040-t26_1	66.7353	-0.262617	0.113934	-2.30499	0.0211672	0.400348
TGME49_313680-t26_1	1487.91	-0.208919	0.0904313	-2.31026	0.020874	0.400348
TGME49_227650-t26_1	1033.25	0.215086	0.0930578	2.31132	0.0208152	0.400348
TGME49_287490-t26_1	73.2933	-0.271863	0.117951	-2.30489	0.0211727	0.400348
TGME49_221200-t26_1	1481.12	0.229642	0.0996021	2.30559	0.0211336	0.400348
TGME49_213340-t26_1	52.1346	-0.266509	0.115542	-2.30661	0.0210768	0.400348
TGME49_277060-t26_1	10.1024	-0.171166	0.074307	-2.30349	0.021251	0.400348
TGME49_214510-t26_1	29.3076	-0.233287	0.101199	-2.30523	0.0211537	0.400348
TGME49_247770-t26_1	1668.96	0.214334	0.0925011	2.31709	0.0204987	0.400348
TGME49_249300-t26_1	2586.48	0.206574	0.0891705	2.31662	0.0205247	0.400348
TGME49_244710-t26_1	339.74	-0.264296	0.115309	-2.29207	0.0219017	0.410896
TGME49_232000-t26_1	3322.61	-0.243075	0.106146	-2.29001	0.0220208	0.411144
TGME49_250710-t26_1	18057	-0.230817	0.100791	-2.29006	0.022018	0.411144
TGME49_249000-t26_1	256.291	-0.267323	0.116842	-2.28791	0.022143	0.412434
TGME49_239730-t26_1	25.8819	-0.210977	0.092278	-2.28632	0.0222356	0.413167
TGME49_316700-t26_1	182.813	-0.271242	0.11874	-2.28433	0.0223524	0.414347
TGME49_220890-t26_1	911.167	0.227795	0.0997614	2.2834	0.0224068	0.414366
TGME49_313000-t26_1	21.6461	-0.193818	0.0851866	-2.27522	0.0228929	0.414473
TGME49_288820-t26_1	1007.91	-0.211329	0.0927158	-2.27932	0.0226479	0.414473
TGME49_265390-t26_1	749.525	-0.236506	0.103797	-2.27853	0.022695	0.414473
TGME49_277970-t26_1	394.587	0.254168	0.111399	2.28161	0.0225126	0.414473
TGME49_247530-t26_1	1741.13	-0.226644	0.0995239	-2.27728	0.0227694	0.414473
TGME49_246200-t26_1	566.656	0.235267	0.103372	2.27593	0.0228504	0.414473
TGME49_258390-t26_1	723.485	-0.239512	0.105248	-2.27569	0.0228645	0.414473
TGME49_215210-t26_1	476.905	-0.237557	0.104187	-2.2801	0.022602	0.414473
TGME49_207910-t26_1	570.431	-0.233824	0.102698	-2.27681	0.0227973	0.414473
TGME49_231780-t26_1	18.8688	-0.202722	0.0892137	-2.27232	0.0230671	0.416656
TGME49_221580-t26_1	1809.97	-0.195635	0.0862246	-2.2689	0.0232742	0.417887
TGME49_305120-t26_1	207.731	0.266591	0.117517	2.26853	0.0232967	0.417887
TGME49_285970-t26_1	400.557	0.255616	0.112621	2.26971	0.0232255	0.417887
TGME49_244170-t26_1	251.323	-0.257714	0.113803	-2.26456	0.0235395	0.42127
TGME49_232690-t26_1	556.753	-0.239911	0.106064	-2.26194	0.0237013	0.421395
TGME49_278930-t26_1	154.938	-0.267595	0.118281	-2.26237	0.0236748	0.421395
TGME49_263820-t26_1	427.025	0.252547	0.111657	2.26181	0.0237092	0.421395
TGME49_286430-t26_1	418.65	-0.242206	0.107366	-2.2559	0.0240769	0.426953
TGME49_239610-t26_1	437.702	-0.236154	0.105017	-2.24872	0.0245303	0.428668
TGME49_221310-t26_1	32.725	-0.23974	0.106414	-2.25291	0.0242651	0.428668
TGME49_214580-t26_1	189.52	0.273011	0.121323	2.25027	0.0244316	0.428668
TGME49_281480-t26_1	390.073	0.246669	0.109643	2.24975	0.0244646	0.428668
TGME49_300100-t26_1	7164.19	0.190725	0.0848217	2.24854	0.0245418	0.428668
TGME49_249980-t26_1	20.068	-0.194747	0.0864941	-2.25157	0.0243497	0.428668
TGME49_243740-t26_1	40.9393	-0.254891	0.113373	-2.24825	0.02456	0.428668
TGME49_309265-t26_1	816.432	0.213435	0.095038	2.24578	0.024718	0.429496
TGME49_300052-t26_1	482.592	-0.267634	0.119154	-2.24612	0.0246961	0.429496
TGME49_207840-t26_1	6172.68	0.215751	0.0961629	2.2436	0.024858	0.429689
TGME49_289100-t26_1	700.804	-0.225105	0.100358	-2.24303	0.0248951	0.429689
TGME49_238250-t26_1	5394.73	0.220766	0.0983559	2.24457	0.0247959	0.429689
TGME49_236870-t26_1	1450.9	-0.224393	0.100128	-2.24106	0.0250221	0.430924
TGME49_211675-t26_1	13.1587	-0.170694	0.0762468	-2.23871	0.025175	0.432138
TGME49_295620-t26_1	3496.47	0.199794	0.0892631	2.23826	0.0252039	0.432138
TGME49_253770-t26_1	24.3669	0.222188	0.0994004	2.23528	0.025399	0.432618
TGME49_237090-t26_1	2722.36	0.21152	0.0945955	2.23605	0.0253486	0.432618
TGME49_281675-t26_1	62.4485	-0.256185	0.11459	-2.23567	0.0253734	0.432618
TGME49_203370-t26_1	870.211	0.239994	0.107422	2.23412	0.0254751	0.432717
TGME49_239890-t26_1	1006.42	0.234325	0.104914	2.2335	0.0255162	0.432717
TGME49_273468-t26_1	11.9343	-0.169891	0.076186	-2.22995	0.0257505	0.434205
TGME49_322700-t26_1	8.12541	-0.124923	0.0560284	-2.22964	0.0257717	0.434205
TGME49_203375-t26_1	16.5685	-0.194314	0.0871453	-2.22977	0.0257625	0.434205
TGME49_235390-t26_1	6.64372	-0.140555	0.0631175	-2.22688	0.0259556	0.434674
TGME49_287970-t26_1	1614.13	0.194194	0.0872438	2.22588	0.0260222	0.434674
TGME49_272010-t26_1	572.99	0.229098	0.103003	2.2242	0.0261353	0.434674
TGME49_294410-t26_1	12.0016	-0.177775	0.0798899	-2.22524	0.0260648	0.434674
TGME49_213280-t26_1	3215.28	-0.226936	0.102004	-2.22478	0.0260959	0.434674
TGME49_242770-t26_1	211.694	-0.265595	0.119396	-2.22448	0.0261159	0.434674
TGME49_284530-t26_1	649.793	-0.221117	0.0994691	-2.22297	0.0262177	0.435113
TGME49_239250-t26_1	2212.03	0.20191	0.0909296	2.22051	0.0263839	0.436008
TGME49_309050-t26_1	285.11	0.251677	0.113325	2.22084	0.0263618	0.436008
TGME49_225315-t26_1	14.937	-0.16433	0.0740797	-2.21828	0.0265357	0.437585
TGME49_260260-t26_1	6469.34	0.220631	0.099566	2.21593	0.0266963	0.438181
TGME49_269200-t26_1	428.065	0.244347	0.110383	2.21363	0.0268539	0.438181
TGME49_224540-t26_1	935.606	-0.220512	0.0995938	-2.21412	0.0268207	0.438181
TGME49_284680-t26_1	28.5203	-0.232246	0.104909	-2.21378	0.0268439	0.438181
TGME49_299030-t26_1	1082.02	-0.199924	0.0903016	-2.21396	0.0268316	0.438181
TGME49_208760-t26_1	22.0976	-0.215202	0.0973275	-2.21111	0.0270285	0.440105
TGME49_247340-t26_1	64.2364	-0.261585	0.118393	-2.20947	0.027142	0.440108
TGME49_205470-t26_1	15134.1	0.214052	0.0968475	2.2102	0.0270916	0.440108
TGME49_255720-t26_1	68.4978	-0.264866	0.120108	-2.20523	0.0274382	0.443984
TGME49_200310-t26_1	973.673	-0.217626	0.0988667	-2.2012	0.0277216	0.446475
TGME49_203815-t26_1	80.0238	-0.257489	0.117009	-2.2006	0.0277646	0.446475
TGME49_220208-t26_1	357.062	0.248437	0.11285	2.20149	0.0277014	0.446475
TGME49_222170-t26_1	3291.56	0.203791	0.0927451	2.19733	0.027997	0.449241
TGME49_273705-t26_1	12.7954	-0.169467	0.0771512	-2.19656	0.0280522	0.449241
TGME49_309180-t26_1	58.8496	0.253899	0.115634	2.19572	0.0281122	0.449275
TGME49_229250-t26_1	4911.21	0.201779	0.091944	2.19459	0.0281934	0.449646
TGME49_263870-t26_1	1129.91	0.206579	0.0941973	2.19305	0.0283039	0.450485
TGME49_233460-t26_1	68237.1	-0.228611	0.104582	-2.18595	0.0288191	0.450689
TGME49_274080-t26_1	7.3534	-0.146277	0.0668212	-2.18908	0.0285914	0.450689
TGME49_271190-t26_1	162.758	0.261631	0.119585	2.18783	0.0286822	0.450689
TGME49_277030-t26_1	2402.41	-0.202873	0.0928076	-2.18595	0.028819	0.450689
TGME49_213460-t26_1	16.8806	0.171472	0.0783098	2.18967	0.0285485	0.450689
TGME49_262690-t26_1	8482.42	0.202795	0.0927836	2.18568	0.028839	0.450689
TGME49_272695-t26_1	666.455	-0.218565	0.0998176	-2.18965	0.0285498	0.450689
TGME49_245980-t26_1	188.044	-0.263684	0.120351	-2.19096	0.0284544	0.450689
TGME49_294970-t26_1	3759.87	-0.175853	0.080386	-2.18761	0.0286978	0.450689
TGME49_211690-t26_1	1221.12	0.21002	0.0962163	2.18279	0.0290516	0.4531
TGME49_283530-t26_1	13.2172	-0.173817	0.079661	-2.18195	0.0291129	0.453146
TGME49_240310-t26_1	23.2899	-0.196614	0.0902377	-2.17884	0.0293434	0.455821
TGME49_320690-t26_1	402.658	-0.232366	0.106738	-2.17696	0.0294832	0.457078
TGME49_318340-t26_1	283.832	-0.246596	0.113482	-2.17301	0.0297799	0.457116
TGME49_275320-t26_1	1492.89	-0.194584	0.0895353	-2.17327	0.0297603	0.457116
TGME49_232700-t26_1	118.021	-0.262129	0.120623	-2.17313	0.0297705	0.457116
TGME49_226680-t26_1	1318.44	0.217684	0.100071	2.17531	0.029607	0.457116
TGME49_306080-t26_1	783.095	0.215381	0.0991128	2.17309	0.0297736	0.457116
TGME49_295110-t26_1	3738.62	0.180041	0.0829158	2.17137	0.0299031	0.4572
TGME49_242000-t26_1	1941.36	-0.190088	0.0875235	-2.17185	0.0298672	0.4572
TGME49_251170-t26_1	563.737	0.225101	0.103845	2.16767	0.0301836	0.460581
TGME49_200470-t26_1	802.556	-0.211241	0.0976026	-2.16429	0.0304419	0.463612
TGME49_309410-t26_1	410.211	0.245242	0.11345	2.16168	0.0306432	0.464855
TGME49_266060-t26_1	10149.5	0.205846	0.095202	2.16221	0.0306024	0.464855
TGME49_215580-t26_1	92.5928	0.260808	0.120772	2.1595	0.0308114	0.466496
TGME49_273460-t26_1	3413.17	0.194717	0.0902611	2.15727	0.0309848	0.468208
TGME49_232520-t26_1	297.754	0.24649	0.114416	2.15433	0.0312144	0.469334
TGME49_212190-t26_1	1781.27	0.211771	0.0982555	2.15531	0.0311376	0.469334
TGME49_214790-t26_1	2867.52	0.206749	0.0959839	2.15399	0.0312406	0.469334
TGME49_307640-t26_1	16.3003	-0.188481	0.0875888	-2.15189	0.0314064	0.470914
TGME49_283760-t26_1	321.387	-0.240093	0.111754	-2.1484	0.0316819	0.472309
TGME49_223855-t26_1	384.597	-0.230438	0.10725	-2.1486	0.0316658	0.472309
TGME49_259580-t26_1	226.469	-0.251838	0.117206	-2.14868	0.0316596	0.472309
TGME49_252190-t26_1	379.988	-0.237211	0.110575	-2.14524	0.0319334	0.472432
TGME49_313390-t26_1	9753.24	0.201777	0.0939641	2.14739	0.0317625	0.472432
TGME49_270380-t26_1	6697.4	0.199211	0.0928547	2.1454	0.0319207	0.472432
TGME49_268225-t26_1	1555.97	-0.224482	0.104594	-2.14622	0.0318558	0.472432
TGME49_222060-t26_1	296.287	-0.246716	0.115177	-2.14207	0.0321881	0.473494
TGME49_313950-t26_1	35.5653	-0.235165	0.109708	-2.14356	0.0320685	0.473494
TGME49_309300-t26_1	7.8411	-0.147916	0.0690529	-2.14207	0.0321875	0.473494
TGME49_298040-t26_1	260.016	-0.244698	0.114758	-2.13229	0.0329829	0.475926
TGME49_296121-t26_1	958.797	-0.238889	0.112016	-2.13264	0.0329542	0.475926
TGME49_218740-t26_1	290.217	-0.243839	0.114173	-2.1357	0.0327035	0.475926
TGME49_204160-t26_1	1317.84	0.199082	0.0932524	2.13487	0.0327713	0.475926
TGME49_232300-t26_1	4374.01	0.197134	0.0922419	2.13714	0.0325868	0.475926
TGME49_314680-t26_1	194.5	-0.249265	0.116736	-2.13528	0.032738	0.475926
TGME49_210690-t26_1	12422	0.190552	0.0893371	2.13296	0.0329279	0.475926
TGME49_226410-t26_1	5692.21	0.181212	0.0850061	2.13175	0.0330274	0.475926
TGME49_238130-t26_1	663.217	-0.222215	0.104207	-2.13244	0.0329706	0.475926
TGME49_253690-t26_1	2317.82	-0.215593	0.10103	-2.13394	0.0328475	0.475926
TGME49_234640-t26_1	987.788	0.229808	0.107475	2.13824	0.0324972	0.475926
TGME49_304880-t26_1	2140.24	-0.205085	0.0962883	-2.12991	0.0331791	0.476344
TGME49_288220-t26_1	16.6895	-0.168395	0.0790494	-2.13025	0.0331512	0.476344
TGME49_277740-t26_1	2730.17	0.203366	0.0956262	2.12667	0.0334472	0.479307
TGME49_283800-t26_1	391.032	0.24964	0.117492	2.12475	0.0336079	0.480021
TGME49_205030-t26_1	513.613	-0.222603	0.104775	-2.12459	0.0336206	0.480021
TGME49_271820-t26_1	459.585	0.223509	0.105427	2.12005	0.0340022	0.480777
TGME49_250810-t26_1	7348.4	0.193467	0.0911912	2.12155	0.0338752	0.480777
TGME49_215195-t26_1	9.35679	-0.154532	0.0729084	-2.11954	0.034045	0.480777
TGME49_240990-t26_1	151.835	-0.255118	0.120227	-2.12197	0.0338399	0.480777
TGME49_292335-t26_1	28.0853	-0.210974	0.0994156	-2.12214	0.0338262	0.480777
TGME49_228760-t26_1	2322.22	0.185239	0.0873451	2.12077	0.0339413	0.480777
TGME49_222920-t26_1	385.033	-0.240911	0.113862	-2.11582	0.0343604	0.48298
TGME49_283890-t26_1	133.109	0.254626	0.120455	2.11387	0.0345266	0.48298
TGME49_278365-t26_1	15.3253	0.175165	0.0827695	2.1163	0.0343197	0.48298
TGME49_299260-t26_1	7.22661	-0.137379	0.064984	-2.11405	0.0345108	0.48298
TGME49_269340-t26_1	2313.02	0.176354	0.083417	2.11412	0.0345051	0.48298
TGME49_307830-t26_1	2910.02	-0.224766	0.106394	-2.11259	0.0346362	0.48298
TGME49_299820-t26_1	194.504	0.25617	0.121234	2.11302	0.0345987	0.48298
TGME49_233920-t26_1	101.674	-0.254155	0.120349	-2.11183	0.0347015	0.483022
TGME49_312140-t26_1	2023.73	-0.192817	0.0913582	-2.11056	0.0348102	0.483669
TGME49_203070-t26_1	12.1517	-0.163859	0.0776809	-2.10939	0.0349112	0.484206
TGME49_304930-t26_1	40.7937	-0.226512	0.107453	-2.10801	0.0350297	0.484984
TGME49_230200-t26_1	29.9417	-0.223059	0.106061	-2.10313	0.0354546	0.489992
TGME49_277230-t26_1	52.4911	-0.231297	0.110032	-2.10209	0.0355453	0.490373
TGME49_278450-t26_1	1739.39	-0.20936	0.099713	-2.09963	0.0357616	0.490743
TGME49_276130-t26_1	689.368	0.196592	0.093593	2.1005	0.035685	0.490743
TGME49_286485-t26_1	4.72986	-0.103327	0.0492109	-2.09968	0.035757	0.490743
TGME49_316750-t26_1	2710.97	-0.187439	0.0893162	-2.0986	0.0358522	0.491119
TGME49_267150-t26_1	41.4273	-0.22503	0.107384	-2.09557	0.0361204	0.493922
TGME49_309840-t26_1	9.39858	-0.149353	0.0712968	-2.09481	0.036188	0.493976
TGME49_288360-t26_1	4951.51	0.180526	0.0862099	2.09403	0.0362574	0.494054
TGME49_237240-t26_1	855.678	-0.194774	0.0930622	-2.09294	0.0363546	0.494511
TGME49_248480-t26_1	8330.32	0.197161	0.0943128	2.0905	0.0365733	0.49479
TGME49_243635-t26_1	786.144	0.19803	0.094734	2.09038	0.0365833	0.49479
TGME49_247025-t26_1	14.489	-0.169026	0.0808789	-2.08987	0.0366299	0.49479
TGME49_280570-t26_1	18.2449	-0.192198	0.0918925	-2.09155	0.0364786	0.49479
TGME49_221420-t26_1	14.9637	-0.166306	0.0796297	-2.08849	0.036754	0.495241
TGME49_271625-t26_1	470.139	-0.219758	0.105287	-2.08724	0.0368665	0.495241
TGME49_318290-t26_1	211.354	-0.237149	0.113612	-2.08737	0.0368551	0.495241
TGME49_291640-t26_1	268.937	0.239979	0.115006	2.08667	0.0369183	0.495241
TGME49_229990-t26_1	2031.29	0.186117	0.0892575	2.08516	0.0370544	0.495355
TGME49_263720-t26_1	260.209	0.231345	0.110939	2.08534	0.0370389	0.495355
TGME49_243570-t26_1	8048.83	0.197761	0.0949061	2.08375	0.0371828	0.495657
TGME49_311300-t26_1	134.842	0.249586	0.119791	2.08351	0.0372046	0.495657
TGME49_221270-t26_1	1026.47	-0.212839	0.102202	-2.08254	0.0372935	0.495991
TGME49_218590-t26_1	723.137	0.200298	0.0962606	2.08079	0.037453	0.496867
TGME49_211370-t26_1	2.49815	-0.0783643	0.0377018	-2.07853	0.0376609	0.496867
TGME49_306400-t26_1	1400.94	0.217815	0.104803	2.07833	0.0376793	0.496867
TGME49_305510-t26_1	909.917	0.204171	0.0982375	2.07834	0.0376783	0.496867
TGME49_294820-t26_1	19.4535	-0.193896	0.0932032	-2.08036	0.0374926	0.496867
TGME49_209490-t26_1	465.629	-0.227458	0.109577	-2.07579	0.0379137	0.499112
TGME49_321600-t26_1	829.472	0.209322	0.10094	2.07372	0.0381055	0.499845
TGME49_315220-t26_1	1598.94	0.181918	0.0877512	2.07311	0.0381625	0.499845
TGME49_313250-t26_1	12.4246	-0.16528	0.0797232	-2.07318	0.038156	0.499845
TGME49_218730-t26_1	1230.65	-0.187916	0.0907357	-2.07102	0.0383566	0.501542
TGME49_312560-t26_1	935.533	0.198401	0.09606	2.06538	0.0388867	0.502424
TGME49_265230-t26_1	274.586	-0.237749	0.114974	-2.06785	0.0386545	0.502424
TGME49_258690-t26_1	1284.34	0.195016	0.0944549	2.06465	0.0389564	0.502424
TGME49_280660-t26_1	3085.03	-0.212556	0.102977	-2.06412	0.0390063	0.502424
TGME49_263050-t26_1	10339	0.180991	0.0874739	2.06909	0.0385377	0.502424
TGME49_249810-t26_1	2271.44	-0.179475	0.0869182	-2.06487	0.0389352	0.502424
TGME49_239100-t26_1	14315.6	0.187142	0.0905566	2.06657	0.0387747	0.502424
TGME49_319590-t26_1	424.953	0.23439	0.113473	2.06561	0.0388657	0.502424
TGME49_233610-t26_1	6.21089	-0.119148	0.0576077	-2.06827	0.0386143	0.502424
TGME49_206440-t26_1	8.52793	-0.141479	0.0685691	-2.06331	0.0390833	0.502583
TGME49_289027-t26_1	3.15167	-0.0860439	0.041765	-2.06019	0.0393805	0.505568
TGME49_243200-t26_1	5686.15	0.169678	0.0825137	2.05637	0.0397471	0.505609
TGME49_201390-t26_1	13108.9	-0.204368	0.0994433	-2.05513	0.0398669	0.505609
TGME49_226515-t26_1	34.8853	-0.224707	0.10936	-2.05474	0.0399045	0.505609
TGME49_216940-t26_1	10.0012	-0.15132	0.0735802	-2.05653	0.0397318	0.505609
TGME49_253460-t26_1	23.4474	-0.199005	0.096675	-2.05849	0.0395431	0.505609
TGME49_320070-t26_1	792.944	-0.193551	0.0941233	-2.05636	0.0397479	0.505609
TGME49_245485-t26_1	519.817	-0.211992	0.103125	-2.05568	0.0398137	0.505609
TGME49_253150-t26_1	4.49088	-0.101239	0.0492468	-2.05575	0.0398067	0.505609
TGME49_313830-t26_1	843.607	0.208044	0.101521	2.04927	0.040436	0.510677
TGME49_219540-t26_1	4204.89	0.170766	0.0833288	2.0493	0.0404324	0.510677
TGME49_219810-t26_1	3793.34	-0.186537	0.0912752	-2.04368	0.0409855	0.513252
TGME49_248170-t26_1	41.5278	-0.22925	0.112151	-2.04413	0.0409412	0.513252
TGME49_254760-t26_1	8.541	-0.140518	0.0687747	-2.04316	0.0410364	0.513252
TGME49_263200-t26_1	531.507	0.215213	0.105294	2.04391	0.0409621	0.513252
TGME49_285260-t26_1	150.593	-0.242828	0.118792	-2.04414	0.0409398	0.513252
TGME49_219070-t26_1	886.1	0.189314	0.0925386	2.04579	0.0407771	0.513252
TGME49_276990-t26_1	392.552	-0.222366	0.108877	-2.04236	0.041116	0.513421
TGME49_248570-t26_1	427.787	0.216866	0.106295	2.04024	0.0413269	0.515226
TGME49_233140-t26_1	1538.75	0.207458	0.101788	2.03814	0.0415357	0.516172
TGME49_202940-t26_1	877.875	0.20357	0.0998708	2.03833	0.0415169	0.516172
TGME49_310520-t26_1	206.969	-0.23913	0.1174	-2.03687	0.0416626	0.516922
TGME49_289930-t26_1	5.44783	-0.117262	0.0576328	-2.03465	0.0418863	0.517573
TGME49_279390-t26_1	4861.17	0.190964	0.0939415	2.0328	0.0420726	0.517573
TGME49_202160-t26_1	425.868	-0.214184	0.105363	-2.03281	0.0420712	0.517573
TGME49_261240-t26_1	17.3255	0.159105	0.0781645	2.03551	0.0417994	0.517573
TGME49_238440-t26_1	11.4776	-0.154836	0.0761843	-2.03238	0.0421149	0.517573
TGME49_249180-t26_1	2457.07	0.201543	0.0991369	2.03298	0.0420546	0.517573
TGME49_289910-t26_1	2639.06	0.172876	0.0851393	2.03051	0.0423051	0.518271
TGME49_204010-t26_1	49.9138	-0.216145	0.10642	-2.03106	0.0422493	0.518271
TGME49_205558-t26_1	3114.72	0.17962	0.0887214	2.02454	0.0429143	0.519037
TGME49_224620-t26_1	502.41	-0.215548	0.107008	-2.01431	0.0439766	0.519037
TGME49_200350-t26_1	1079.8	-0.189213	0.0935556	-2.02247	0.0431282	0.519037
TGME49_288960-t26_1	18.8124	-0.175189	0.0868922	-2.01616	0.043783	0.519037
TGME49_249425-t26_1	2248.73	-0.190221	0.0946708	-2.00929	0.0445061	0.519037
TGME49_207100-t26_1	782.103	-0.202151	0.100121	-2.01908	0.043479	0.519037
TGME49_294640-t26_1	4130.22	0.165997	0.0824982	2.01213	0.0442061	0.519037
TGME49_222930-t26_1	1006.62	-0.194353	0.0963433	-2.0173	0.0436645	0.519037
TGME49_251400-t26_1	385.174	-0.224277	0.111036	-2.01986	0.0433979	0.519037
TGME49_203330-t26_1	5.42864	-0.116812	0.0579615	-2.01534	0.0438686	0.519037
TGME49_277790-t26_1	925.56	-0.199708	0.0993498	-2.01015	0.0444153	0.519037
TGME49_261790-t26_1	639.652	-0.200844	0.0992962	-2.02267	0.0431067	0.519037
TGME49_250330-t26_1	985.606	-0.190898	0.0941586	-2.02741	0.0426206	0.519037
TGME49_250880-t26_1	746.676	0.213614	0.105501	2.02476	0.0428919	0.519037
TGME49_224580-t26_1	1040.94	0.190832	0.0945658	2.01798	0.0435932	0.519037
TGME49_219180-t26_1	376.734	-0.221759	0.110055	-2.01499	0.0439062	0.519037
TGME49_207060-t26_1	3903.74	0.173795	0.0863853	2.01186	0.0442349	0.519037
TGME49_285840-t26_1	565.306	0.204781	0.10116	2.02434	0.0429354	0.519037
TGME49_226290-t26_1	2159.53	-0.19604	0.0969087	-2.02294	0.0430796	0.519037
TGME49_241880-t26_1	1433.57	0.193105	0.0953508	2.02521	0.0428458	0.519037
TGME49_239700-t26_1	982.194	-0.210767	0.104547	-2.01601	0.0437987	0.519037
TGME49_220160-t26_1	373.055	-0.233669	0.116275	-2.00962	0.0444713	0.519037
TGME49_208810-t26_1	8.2905	-0.12946	0.0641618	-2.01772	0.0436207	0.519037
TGME49_266360-t26_1	160.489	-0.243143	0.120641	-2.01543	0.0438598	0.519037
TGME49_278005-t26_1	4.12397	-0.0992454	0.0493186	-2.01233	0.0441852	0.519037
TGME49_289590-t26_1	20.619	-0.191553	0.0952188	-2.01171	0.04425	0.519037
TGME49_313910-t26_1	12314.9	-0.179779	0.0893148	-2.01287	0.0441281	0.519037
TGME49_256990-t26_1	1570.51	0.194362	0.0962413	2.01953	0.0434319	0.519037
TGME49_215560-t26_1	314.693	0.224484	0.111579	2.01188	0.0442322	0.519037
TGME49_239790-t26_1	1091.44	0.208152	0.103531	2.01052	0.044376	0.519037
TGME49_220600-t26_1	1323.49	-0.187314	0.0926256	-2.02227	0.043149	0.519037
TGME49_295035-t26_1	129.288	-0.244571	0.120776	-2.025	0.0428676	0.519037
TGME49_224670-t26_1	670.056	-0.19661	0.0979208	-2.00785	0.0446596	0.520047
TGME49_286600-t26_1	2577.61	0.178877	0.089368	2.00158	0.04533	0.527063
TGME49_290200-t26_1	3368.36	0.166001	0.0829798	2.00051	0.0454457	0.527619
TGME49_273520-t26_1	2350.02	0.167736	0.0839831	1.99725	0.0457975	0.530909
TGME49_294380-t26_1	512.016	0.213705	0.107215	1.99323	0.0462358	0.535192
TGME49_270230-t26_1	426.588	-0.210009	0.105482	-1.99094	0.0464878	0.536347
TGME49_204000-t26_1	20.3467	-0.161915	0.0812981	-1.99162	0.0464132	0.536347
TGME49_257010-t26_1	70.5133	-0.234052	0.117588	-1.99044	0.0465428	0.536347
TGME49_261400-t26_1	2688.01	0.190807	0.0960243	1.98708	0.0469141	0.539825
TGME49_258880-t26_1	46.9268	-0.228052	0.114918	-1.98448	0.0472024	0.541538
TGME49_222935-t26_1	20.7023	-0.174131	0.0877287	-1.98488	0.047158	0.541538
TGME49_207600-t26_1	64.467	-0.233679	0.117849	-1.98287	0.0473818	0.541995
TGME49_241175-t26_1	100.076	0.240075	0.121072	1.98292	0.0473769	0.541995
TGME49_294210-t26_1	2.67999	-0.0837731	0.042296	-1.98064	0.047632	0.542852
TGME49_210950-t26_1	9.99506	-0.148411	0.0749659	-1.97971	0.0477363	0.542852
TGME49_261950-t26_1	4139.07	0.184417	0.0931461	1.97987	0.0477177	0.542852
TGME49_293550-t26_1	1174.52	0.210562	0.106351	1.97989	0.0477164	0.542852
TGME49_230990-t26_1	186.603	0.23517	0.118848	1.97874	0.0478452	0.543295
TGME49_266810-t26_1	1196.4	-0.172667	0.0873778	-1.9761	0.0481433	0.545882
TGME49_300220-t26_1	1971.82	-0.193096	0.0978026	-1.97435	0.0483424	0.54734
TGME49_286640-t26_1	214.358	0.226386	0.114836	1.97138	0.0486807	0.550368
TGME49_304640-t26_1	442.791	-0.204333	0.104135	-1.96219	0.0497406	0.551471
TGME49_321900-t26_1	50.8382	0.225798	0.11472	1.96825	0.0490394	0.551471
TGME49_284560-t26_1	6681.95	0.17504	0.089215	1.962	0.0497628	0.551471
TGME49_319700-t26_1	10.8383	-0.138834	0.0707646	-1.96192	0.0497723	0.551471
TGME49_229140-t26_1	710.249	0.190705	0.0971176	1.96365	0.0495702	0.551471
TGME49_226870-t26_1	583.192	-0.192115	0.0976095	-1.9682	0.0490455	0.551471
TGME49_218280-t26_1	1616.46	0.179015	0.0909959	1.96728	0.0491504	0.551471
TGME49_307760-t26_1	1127.92	0.17798	0.0905985	1.96449	0.0494736	0.551471
TGME49_207760-t26_1	1628.7	0.183789	0.0936253	1.96303	0.0496433	0.551471
TGME49_458430-t26_1	5.65433	0.106592	0.0543144	1.96249	0.049705	0.551471
TGME49_248370-t26_1	245.604	-0.222188	0.113108	-1.9644	0.0494838	0.551471
TGME49_254950-t26_1	398.273	0.228974	0.116572	1.96423	0.0495035	0.551471
TGME49_297310-t26_1	5.68495	-0.103998	0.0529885	-1.96265	0.0496868	0.551471
TGME49_216030-t26_1	356.207	-0.211945	0.107867	-1.96487	0.0494295	0.551471
TGME49_297470-t26_1	1253.47	-0.198825	0.101389	-1.96102	0.0498771	0.551846
TGME49_242850-t26_1	424.481	-0.208537	0.106443	-1.95915	0.0500953	0.55265
TGME49_286410-t26_1	679.038	0.19737	0.100738	1.95924	0.0500851	0.55265
TGME49_216930-t26_1	1195.25	-0.182821	0.0933443	-1.95857	0.0501633	0.55265
TGME49_309390-t26_1	209.357	0.228009	0.116546	1.95638	0.05042	0.552651
TGME49_251540-t26_1	2043.74	-0.175925	0.0898896	-1.95713	0.0503325	0.552651
TGME49_235600-t26_1	7.2363	-0.12909	0.065992	-1.95615	0.050448	0.552651
TGME49_251790-t26_1	461.071	0.203657	0.104072	1.95688	0.0503611	0.552651
TGME49_277840-t26_1	812.452	-0.178436	0.0912474	-1.95552	0.0505213	0.552674
TGME49_236140-t26_1	249.702	0.222777	0.114036	1.95356	0.0507533	0.554431
TGME49_301430-t26_1	355.741	-0.220368	0.112869	-1.95242	0.0508879	0.555122
TGME49_252230-t26_1	514.775	0.199859	0.102469	1.95043	0.051125	0.556654
TGME49_217680-t26_1	5893.7	-0.174507	0.0894891	-1.95004	0.0511717	0.556654
TGME49_226820-t26_1	21.1006	-0.18772	0.0963184	-1.94895	0.0513014	0.557284
TGME49_306680-t26_1	157.636	-0.236251	0.121354	-1.94679	0.0515601	0.557754
TGME49_289023-t26_1	2.07402	-0.0724413	0.0371881	-1.94797	0.0514186	0.557754
TGME49_235183-t26_1	11.902	-0.149999	0.0770342	-1.94717	0.0515138	0.557754
TGME49_309610-t26_1	150.528	-0.232112	0.119793	-1.93761	0.0526705	0.560608
TGME49_252360-t26_1	2140.06	0.187239	0.0964659	1.94099	0.0522597	0.560608
TGME49_299990-t26_1	354.717	-0.214083	0.110231	-1.94214	0.0521203	0.560608
TGME49_315123-t26_1	85.9859	-0.233582	0.120561	-1.93745	0.0526901	0.560608
TGME49_225080-t26_1	9195.35	0.177532	0.0916108	1.9379	0.0526359	0.560608
TGME49_261510-t26_1	208.636	-0.220311	0.113709	-1.9375	0.0526837	0.560608
TGME49_235680-t26_1	3424.04	-0.154923	0.0798632	-1.93985	0.052398	0.560608
TGME49_290920-t26_1	1184.2	0.201491	0.103986	1.93767	0.052664	0.560608
TGME49_213660-t26_1	6960.87	0.171552	0.0884192	1.94021	0.0523538	0.560608
TGME49_299970-t26_1	2675.38	-0.170356	0.087767	-1.94101	0.0522574	0.560608
TGME49_280605-t26_1	6.81963	-0.118229	0.0609592	-1.93948	0.0524431	0.560608
TGME49_254480-t26_1	469.87	0.207448	0.10695	1.93968	0.0524192	0.560608
TGME49_249580-t26_1	1380.72	0.170967	0.088327	1.93561	0.0529152	0.561763
TGME49_312980-t26_1	24.2904	-0.194559	0.100527	-1.93538	0.0529433	0.561763
TGME49_219650-t26_1	160.199	-0.23348	0.120685	-1.93462	0.0530369	0.561988
TGME49_235635-t26_1	222.323	0.224925	0.116458	1.93139	0.0534352	0.563414
TGME49_262530-t26_1	678.764	-0.188781	0.097784	-1.93059	0.0535341	0.563414
TGME49_270655-t26_1	5.5332	-0.112198	0.0580991	-1.93115	0.0534642	0.563414
TGME49_263150-t26_1	280.632	0.22842	0.118287	1.93106	0.0534752	0.563414
TGME49_202380-t26_1	2204.04	-0.165322	0.0855826	-1.93172	0.0533942	0.563414
TGME49_210235-t26_1	87.1093	0.23094	0.119719	1.92902	0.0537285	0.564694
TGME49_223970-t26_1	312.449	0.221337	0.114836	1.92742	0.0539271	0.566016
TGME49_227390-t26_1	399.429	0.219335	0.113945	1.92491	0.0542404	0.566934
TGME49_204040-t26_1	355.766	-0.207865	0.108016	-1.92438	0.0543066	0.566934
TGME49_227660-t26_1	191.119	-0.222277	0.115492	-1.92461	0.0542776	0.566934
TGME49_222850-t26_1	1609.21	-0.171623	0.0891805	-1.92444	0.0542991	0.566934
TGME49_313640-t26_1	4364.93	0.174772	0.0909288	1.92207	0.0545964	0.569195
TGME49_227150-t26_1	1339.08	0.186487	0.0971313	1.91995	0.0548645	0.569774
TGME49_239755-t26_1	3.71365	-0.0920805	0.047945	-1.92054	0.0547891	0.569774
TGME49_268230-t26_1	1256.06	-0.194728	0.101427	-1.91989	0.054872	0.569774
TGME49_316710-t26_1	1336.61	-0.197913	0.103232	-1.91716	0.0552173	0.57132
TGME49_293860-t26_1	392.776	0.199367	0.103968	1.91759	0.0551633	0.57132
TGME49_248610-t26_1	538.655	0.201024	0.104948	1.91545	0.0554348	0.57132
TGME49_214310-t26_1	339.397	0.216732	0.113062	1.91693	0.0552464	0.57132
TGME49_263350-t26_1	2.20543	-0.0672256	0.0351004	-1.91524	0.0554622	0.57132
TGME49_201775-t26_1	8.39853	-0.122672	0.0640183	-1.91621	0.0553386	0.57132
TGME49_246130-t26_1	2271.17	-0.191834	0.100429	-1.91014	0.0561147	0.572433
TGME49_250050-t26_1	415.911	-0.208473	0.109034	-1.91199	0.0558776	0.572433
TGME49_293750-t26_1	3.47969	-0.0901876	0.0472419	-1.90906	0.0562541	0.572433
TGME49_293060-t26_1	896.729	-0.179659	0.0940534	-1.91018	0.0561099	0.572433
TGME49_244620-t26_1	9.47386	-0.137421	0.0719544	-1.90983	0.0561551	0.572433
TGME49_220500-t26_1	1248.48	0.176755	0.0925416	1.91001	0.0561321	0.572433
TGME49_275310-t26_1	830.878	-0.18684	0.0978047	-1.91034	0.0560896	0.572433
TGME49_242845-t26_1	367.341	0.214338	0.112332	1.90808	0.056381	0.572433
TGME49_283500-t26_1	5.16186	-0.10376	0.0543769	-1.90817	0.0563696	0.572433
TGME49_284598-t26_1	23.7242	-0.193515	0.101376	-1.90887	0.0562784	0.572433
TGME49_321530-t26_1	2546.55	0.158652	0.0830885	1.90943	0.0562063	0.572433
TGME49_241610-t26_1	413.148	-0.210942	0.110677	-1.90594	0.0566586	0.573664
TGME49_300120-t26_1	1264.28	0.180786	0.0948793	1.90543	0.0567238	0.573664
TGME49_232230-t26_1	6804.31	0.18194	0.0954713	1.9057	0.0566888	0.573664
TGME49_236620-t26_1	416.256	-0.208313	0.109718	-1.89862	0.0576144	0.575705
TGME49_308010-t26_1	1308.5	-0.202055	0.106312	-1.90058	0.0573569	0.575705
TGME49_294620-t26_1	3900.91	0.164295	0.0865694	1.89784	0.0577171	0.575705
TGME49_253390-t26_1	5.80655	-0.104051	0.0548256	-1.89786	0.0577147	0.575705
TGME49_214140-t26_1	2772.61	0.149053	0.0784802	1.89925	0.0575322	0.575705
TGME49_321680-t26_1	4526.77	0.172097	0.0908214	1.89489	0.0581066	0.575705
TGME49_295770-t26_1	503.36	0.209807	0.110487	1.89894	0.0575727	0.575705
TGME49_315810-t26_1	651.668	0.183386	0.0965317	1.89975	0.0574659	0.575705
TGME49_245670-t26_1	1395.74	0.173356	0.0911182	1.90254	0.057101	0.575705
TGME49_288550-t26_1	266.625	-0.219739	0.115913	-1.89573	0.0579955	0.575705
TGME49_202370-t26_1	2444.64	0.154753	0.0815828	1.89688	0.0578439	0.575705
TGME49_209620-t26_1	8.33288	-0.130715	0.0688506	-1.89853	0.0576266	0.575705
TGME49_218220-t26_1	1301.32	-0.177339	0.0935836	-1.89497	0.0580958	0.575705
TGME49_264260-t26_1	29.1637	0.193232	0.101977	1.89486	0.0581116	0.575705
TGME49_224160-t26_1	384.267	0.204506	0.107809	1.89692	0.0578384	0.575705
TGME49_214880-t26_1	2609.65	0.171535	0.0902816	1.9	0.0574325	0.575705
TGME49_263120-t26_1	247.637	-0.214818	0.113474	-1.8931	0.0583449	0.575824
TGME49_273850-t26_1	541.211	0.195719	0.103395	1.89293	0.0583674	0.575824
TGME49_203570-t26_1	2.47549	-0.0744028	0.0393108	-1.89268	0.0584005	0.575824
TGME49_310080-t26_1	1520.77	0.163097	0.0861793	1.89253	0.0584202	0.575824
TGME49_321650-t26_1	1838.78	0.161704	0.0854813	1.89169	0.0585319	0.576194
TGME49_299270-t26_1	363.385	-0.203658	0.10777	-1.88974	0.0587921	0.577292
TGME49_226710-t26_1	3734.24	0.165563	0.0876022	1.88995	0.0587652	0.577292
TGME49_231350-t26_1	364.43	0.203798	0.108059	1.88598	0.0592971	0.581516
TGME49_457800-t26_1	2.94507	0.0734213	0.0389688	1.88411	0.0595508	0.583267
TGME49_214210-t26_1	2572.53	0.162436	0.0862903	1.88244	0.0597769	0.584744
TGME49_280550-t26_1	915.201	0.18364	0.0976477	1.88063	0.0600216	0.5864
TGME49_223690-t26_1	438.126	-0.197844	0.105332	-1.87829	0.060342	0.588051
TGME49_312990-t26_1	593.837	0.183945	0.0979077	1.87876	0.0602772	0.588051
TGME49_297745-t26_1	1828.54	0.170066	0.0906461	1.87615	0.060634	0.590156
TGME49_262600-t26_1	340.179	-0.202983	0.108302	-1.87424	0.0608971	0.591014
TGME49_297450-t26_1	15.2959	-0.159612	0.08514	-1.8747	0.0608336	0.591014
TGME49_247510-t26_1	1682.17	0.172348	0.0920945	1.87142	0.0612865	0.591014
TGME49_311755-t26_1	4.68345	-0.0998012	0.0533373	-1.87113	0.0613268	0.591014
TGME49_204330-t26_1	31.6666	-0.20342	0.108647	-1.8723	0.0611656	0.591014
TGME49_232655-t26_1	18.4598	-0.161496	0.0863359	-1.87055	0.0614071	0.591014
TGME49_225150-t26_1	3546.83	-0.160459	0.0856631	-1.87314	0.0610487	0.591014
TGME49_259240-t26_1	3926.92	0.177935	0.0949677	1.87363	0.060981	0.591014
TGME49_270240-t26_1	9087.19	-0.200716	0.107299	-1.87062	0.0613971	0.591014
TGME49_203860-t26_1	259.291	0.216537	0.115884	1.86857	0.0616822	0.592927
TGME49_270020-t26_1	118.769	-0.22604	0.121033	-1.8676	0.061818	0.593308
TGME49_233360-t26_1	9.7553	-0.137105	0.0734286	-1.86719	0.0618745	0.593308
TGME49_212820-t26_1	884.263	0.185142	0.0992437	1.86552	0.0621079	0.594031
TGME49_290870-t26_1	652.768	0.185844	0.0996944	1.86414	0.062302	0.594031
TGME49_266010-t26_1	1098.32	-0.181669	0.0974801	-1.86366	0.0623699	0.594031
TGME49_270910-t26_1	96.3648	-0.226081	0.121364	-1.86284	0.0624853	0.594031
TGME49_271800-t26_1	633.3	-0.183548	0.0983653	-1.86598	0.0620443	0.594031
TGME49_235180-t26_1	16.8716	-0.152872	0.082045	-1.86327	0.0624248	0.594031
TGME49_279310-t26_1	33.379	-0.187462	0.100564	-1.86411	0.0623058	0.594031
TGME49_208020-t26_1	27.6795	-0.187328	0.100621	-1.86172	0.0626427	0.594799
TGME49_272890-t26_1	3.753	-0.0893118	0.0480319	-1.85943	0.0629668	0.596406
TGME49_309870-t26_1	382.724	-0.215662	0.116016	-1.85889	0.0630423	0.596406
TGME49_223660-t26_1	594.711	0.201459	0.10834	1.8595	0.0629558	0.596406
TGME49_208800-t26_1	585.561	-0.191699	0.103197	-1.85761	0.0632241	0.597399
TGME49_202820-t26_1	1551.36	0.166815	0.089839	1.85683	0.0633359	0.597728
TGME49_292140-t26_1	1791.95	0.184853	0.099594	1.85607	0.063444	0.598022
TGME49_203630-t26_1	3725.54	0.169661	0.0914669	1.85489	0.0636118	0.59824
TGME49_208830-t26_1	4832.27	0.191895	0.103457	1.85482	0.0636212	0.59824
TGME49_314810-t26_1	9302.34	0.16703	0.090101	1.8538	0.0637671	0.598307
TGME49_217820-t26_1	1684.43	0.172328	0.0929676	1.85363	0.0637919	0.598307
TGME49_215920-t26_1	368.783	0.205119	0.110686	1.85316	0.0638595	0.598307
TGME49_216875-t26_1	4.01429	-0.0942159	0.0508935	-1.85124	0.0641355	0.599447
TGME49_257430-t26_1	1618.4	0.19261	0.104043	1.85125	0.0641336	0.599447
TGME49_252080-t26_1	39.8584	-0.204635	0.110612	-1.85002	0.0643111	0.600041
TGME49_215590-t26_1	2886.34	0.164593	0.0889824	1.84972	0.0643536	0.600041
TGME49_281370-t26_1	299.721	-0.203916	0.110426	-1.84664	0.0647995	0.603474
TGME49_249200-t26_1	1275.4	0.168513	0.0913855	1.84398	0.065186	0.604176
TGME49_266640-t26_1	7106.44	-0.185136	0.10032	-1.84545	0.0649721	0.604176
TGME49_202780-t26_1	1861.69	-0.154688	0.0838502	-1.84482	0.065064	0.604176
TGME49_233065-t26_1	3.03835	-0.0749347	0.040626	-1.8445	0.0651102	0.604176
TGME49_263230-t26_1	1313.58	-0.173556	0.0941543	-1.84331	0.0652833	0.604357
TGME49_229670-t26_1	5719.04	0.169916	0.0922601	1.84171	0.0655183	0.60509
TGME49_244530-t26_1	2786.72	0.160052	0.086886	1.8421	0.0654612	0.60509
TGME49_265160-t26_1	18.4827	-0.162845	0.0884796	-1.84049	0.065697	0.60602
TGME49_313020-t26_1	872.993	-0.193234	0.105255	-1.83587	0.0663764	0.6063
TGME49_201160-t26_1	85.1884	-0.221009	0.120766	-1.83005	0.0672418	0.6063
TGME49_293870-t26_1	6549.99	0.150194	0.0821227	1.8289	0.067414	0.6063
TGME49_294805-t26_1	57.6681	-0.212301	0.116313	-1.82526	0.0679614	0.6063
TGME49_217910-t26_1	2132.47	0.16045	0.0874966	1.83378	0.0666865	0.6063
TGME49_242260-t26_1	509.826	0.1931	0.105543	1.82958	0.0673133	0.6063
TGME49_273065-t26_1	6.49265	-0.116938	0.0635863	-1.83904	0.065909	0.6063
TGME49_304470-t26_1	254.932	-0.212106	0.116054	-1.82765	0.0676017	0.6063
TGME49_305530-t26_1	87.2944	-0.218945	0.11973	-1.82866	0.0674508	0.6063
TGME49_270950-t26_1	18.7036	-0.156976	0.0855575	-1.83474	0.0665445	0.6063
TGME49_274190-t26_1	660.956	0.182066	0.0997584	1.82507	0.0679911	0.6063
TGME49_231440-t26_1	2340.54	0.167163	0.0911702	1.83353	0.0667242	0.6063
TGME49_244260-t26_1	15.6672	0.146177	0.0797775	1.8323	0.0669062	0.6063
TGME49_294860-t26_1	682.581	0.175111	0.0959208	1.82558	0.0679131	0.6063
TGME49_268330-t26_1	1410.33	0.157524	0.0862037	1.82735	0.067647	0.6063
TGME49_301355-t26_1	74.2813	-0.221131	0.120347	-1.83744	0.0661449	0.6063
TGME49_282150-t26_1	495.622	-0.1922	0.104575	-1.83791	0.0660759	0.6063
TGME49_311700-t26_1	2.93356	-0.0808153	0.0442677	-1.8256	0.0679102	0.6063
TGME49_320410-t26_1	12.5611	-0.147676	0.0809121	-1.82514	0.0679804	0.6063
TGME49_208030-t26_1	9635.76	-0.183747	0.100324	-1.83152	0.0670224	0.6063
TGME49_215220-t26_1	5399.68	-0.151739	0.0826386	-1.83618	0.0663316	0.6063
TGME49_311030-t26_1	1031.66	0.186522	0.102129	1.82634	0.0677992	0.6063
TGME49_258580-t26_1	6328.79	0.143951	0.07867	1.8298	0.0672791	0.6063
TGME49_319710-t26_1	561.246	0.181699	0.0990355	1.83469	0.0665518	0.6063
TGME49_300360-t26_1	201.023	-0.213864	0.116586	-1.83439	0.0665968	0.6063
TGME49_311710-t26_1	7.13475	-0.118222	0.0646054	-1.8299	0.0672645	0.6063
TGME49_278430-t26_1	2.28824	-0.0705759	0.0385158	-1.83239	0.0668938	0.6063
TGME49_231080-t26_1	4878.76	0.173579	0.0949265	1.82856	0.067465	0.6063
TGME49_227970-t26_1	2234.94	0.158329	0.0860964	1.83897	0.0659195	0.6063
TGME49_205625-t26_1	241.052	-0.215757	0.118438	-1.82169	0.0685018	0.607952
TGME49_306620-t26_1	449.856	-0.213454	0.117082	-1.82311	0.0682872	0.607952
TGME49_233290-t26_1	2.06054	-0.061505	0.0337509	-1.82232	0.0684065	0.607952
TGME49_277810-t26_1	5.41697	-0.104822	0.0575435	-1.82161	0.0685136	0.607952
TGME49_203590-t26_1	17.3081	-0.150986	0.0829019	-1.82126	0.0685678	0.607952
TGME49_262610-t26_1	775.261	-0.175768	0.0965825	-1.81987	0.0687784	0.609124
TGME49_232450-t26_1	452.156	0.196554	0.108104	1.81819	0.0690355	0.610705
TGME49_259620-t26_1	22.7621	-0.179341	0.0989899	-1.81171	0.0700303	0.611937
TGME49_214750-t26_1	1169.4	0.159216	0.0877455	1.81452	0.069598	0.611937
TGME49_271335-t26_1	96.8236	-0.219623	0.12133	-1.81013	0.0702756	0.611937
TGME49_306334-t26_1	6.5322	-0.104155	0.0575007	-1.81137	0.0700828	0.611937
TGME49_260000-t26_1	6.91071	-0.105687	0.0583377	-1.81165	0.070041	0.611937
TGME49_286770-t26_1	131.206	0.219504	0.120847	1.81638	0.0693121	0.611937
TGME49_238170-t26_1	773.819	-0.178903	0.098727	-1.8121	0.0699705	0.611937
TGME49_230940-t26_1	6531.56	0.148745	0.0821974	1.80961	0.0703566	0.611937
TGME49_255510-t26_1	2049.37	0.159873	0.0883265	1.81003	0.0702916	0.611937
TGME49_242330-t26_1	10296.7	0.160921	0.0888495	1.81116	0.070116	0.611937
TGME49_240390-t26_1	10.1817	-0.134163	0.0739241	-1.81487	0.0695435	0.611937
TGME49_289630-t26_1	1711.84	-0.168338	0.0929461	-1.81113	0.0701205	0.611937
TGME49_204395-t26_1	109.031	-0.219813	0.121201	-1.81362	0.0697358	0.611937
TGME49_315510-t26_1	679.278	0.178451	0.0984835	1.81199	0.0699883	0.611937
TGME49_309160-t26_1	496.343	-0.18516	0.10214	-1.81281	0.0698607	0.611937
TGME49_225950-t26_1	8.81289	-0.120089	0.0663948	-1.80871	0.0704963	0.612466
TGME49_215185-t26_1	2.99048	-0.079474	0.0439612	-1.80782	0.0706342	0.612978
TGME49_248330-t26_1	10.3551	-0.134196	0.0742643	-1.80701	0.0707605	0.613389
TGME49_227580-t26_1	1399.66	-0.202545	0.112133	-1.80629	0.0708726	0.613676
TGME49_238160-t26_1	7.84042	-0.123109	0.0682579	-1.80358	0.071297	0.613929
TGME49_312600-t26_1	1803.88	-0.185233	0.102689	-1.80384	0.071257	0.613929
TGME49_218290-t26_1	4.14958	-0.0882337	0.048901	-1.80433	0.0711789	0.613929
TGME49_288710-t26_1	304.3	0.196687	0.108991	1.80462	0.0711344	0.613929
TGME49_288020-t26_1	57.7918	-0.212966	0.118026	-1.8044	0.0711684	0.613929
TGME49_239720-t26_1	423.806	-0.183424	0.101844	-1.80103	0.0716975	0.616694
TGME49_249340-t26_1	1637.43	0.171925	0.0955644	1.79905	0.072011	0.618705
TGME49_319530-t26_1	3099.08	0.156726	0.0872291	1.79672	0.0723805	0.619345
TGME49_289520-t26_1	1022.48	0.177723	0.0988483	1.79794	0.0721869	0.619345
TGME49_290330-t26_1	301.954	-0.195415	0.108721	-1.79741	0.072271	0.619345
TGME49_275430-t26_1	1107.05	0.165678	0.092219	1.79657	0.0724044	0.619345
TGME49_319920-t26_1	1377.83	0.156978	0.0874622	1.79481	0.0726846	0.620375
TGME49_227350-t26_1	720.627	0.184651	0.102881	1.79481	0.0726835	0.620375
TGME49_289880-t26_1	1145.25	0.166111	0.092688	1.79216	0.0731078	0.62137
TGME49_214910-t26_1	193.009	0.210516	0.117832	1.78658	0.0740047	0.62137
TGME49_238150-t26_1	1171.64	-0.169679	0.0951305	-1.78365	0.0744812	0.62137
TGME49_202830-t26_1	3172.07	-0.154583	0.0866563	-1.78386	0.0744463	0.62137
TGME49_252870-t26_1	237.201	0.206578	0.11524	1.79259	0.0730388	0.62137
TGME49_230850-t26_1	1282.64	0.162726	0.0911396	1.78546	0.0741872	0.62137
TGME49_209820-t26_1	309.356	-0.198335	0.110771	-1.79049	0.0733759	0.62137
TGME49_225870-t26_1	2866.5	-0.16299	0.0913376	-1.78448	0.0743458	0.62137
TGME49_269320-t26_1	302.842	0.213168	0.119432	1.78485	0.074285	0.62137
TGME49_225280-t26_1	48.3012	-0.205216	0.114717	-1.78889	0.0736332	0.62137
TGME49_270550-t26_1	374.123	0.190495	0.106432	1.78983	0.0734813	0.62137
TGME49_289490-t26_1	587.249	0.186902	0.104277	1.79236	0.073076	0.62137
TGME49_242870-t26_1	322.766	-0.197866	0.110871	-1.78466	0.0743173	0.62137
TGME49_281555-t26_1	3.77747	-0.0891405	0.0498251	-1.78907	0.0736039	0.62137
TGME49_288310-t26_1	3.46102	-0.0772466	0.0431129	-1.79173	0.0731767	0.62137
TGME49_253480-t26_1	84.764	-0.213433	0.119459	-1.78667	0.0739905	0.62137
TGME49_260020-t26_1	102.803	0.216927	0.12135	1.78761	0.0738389	0.62137
TGME49_211890-t26_1	740.36	-0.197201	0.11015	-1.79029	0.0734077	0.62137
TGME49_290620-t26_1	2282.38	0.146705	0.0822177	1.78435	0.0743669	0.62137
TGME49_286670-t26_1	17.2641	-0.157923	0.0882802	-1.78888	0.0736334	0.62137
TGME49_238180-t26_1	1261.64	0.173959	0.0975208	1.78381	0.0744541	0.62137
TGME49_257050-t26_1	280.773	0.202639	0.113721	1.78189	0.0747673	0.621617
TGME49_274020-t26_1	7.29319	-0.115545	0.0648581	-1.7815	0.0748309	0.621617
TGME49_318470-t26_1	1453.7	0.175352	0.0984031	1.78198	0.0747529	0.621617
TGME49_307603-t26_1	4.03376	-0.0832866	0.0467304	-1.78228	0.0747036	0.621617
TGME49_275460-t26_1	561.631	-0.189758	0.107192	-1.77027	0.0766824	0.622271
TGME49_231200-t26_1	849.611	-0.166707	0.0937344	-1.77851	0.0753202	0.622271
TGME49_203240-t26_1	1235.47	0.168851	0.0949183	1.77891	0.0752549	0.622271
TGME49_274150-t26_1	316.448	-0.195908	0.110664	-1.77031	0.0766762	0.622271
TGME49_288010-t26_1	364.794	-0.193573	0.109263	-1.77163	0.0764562	0.622271
TGME49_204280-t26_1	1254.34	0.157772	0.0886685	1.77934	0.0751836	0.622271
TGME49_268830-t26_1	2132.98	0.152753	0.0860468	1.77523	0.0758602	0.622271
TGME49_261650-t26_1	539.258	-0.179926	0.101624	-1.7705	0.0766431	0.622271
TGME49_309730-t26_1	3817.48	0.14827	0.0837756	1.76985	0.0767524	0.622271
TGME49_292020-t26_1	2210.63	-0.165199	0.0932155	-1.77223	0.076357	0.622271
TGME49_321470-t26_1	3.49946	-0.0821491	0.0462368	-1.77671	0.0756166	0.622271
TGME49_272415-t26_1	3.0084	-0.0756251	0.0425952	-1.77544	0.0758256	0.622271
TGME49_313790-t26_1	879.197	0.166387	0.0938429	1.77303	0.0762232	0.622271
TGME49_255730-t26_1	13.6603	-0.151246	0.0852051	-1.77508	0.0758841	0.622271
TGME49_310480-t26_1	21.7636	-0.174533	0.0980474	-1.78009	0.0750614	0.622271
TGME49_206330-t26_1	500.626	-0.184695	0.104146	-1.77343	0.0761578	0.622271
TGME49_309530-t26_1	11.7934	-0.135865	0.0766096	-1.77347	0.0761506	0.622271
TGME49_319850-t26_1	1826.51	0.166586	0.0939229	1.77364	0.0761225	0.622271
TGME49_223760-t26_1	677.635	0.171942	0.097001	1.77259	0.0762975	0.622271
TGME49_314690-t26_1	237.843	-0.202046	0.113993	-1.77243	0.0763225	0.622271
TGME49_231280-t26_1	331.324	0.199465	0.112492	1.77314	0.0762057	0.622271
TGME49_206660-t26_1	7.85398	-0.123876	0.0696632	-1.77822	0.0753678	0.622271
TGME49_215250-t26_1	393.867	-0.197757	0.111423	-1.77482	0.0759271	0.622271
TGME49_295760-t26_1	238.495	-0.205532	0.116292	-1.76738	0.0771644	0.624959
TGME49_320670-t26_1	734.816	-0.168059	0.095144	-1.76637	0.0773344	0.625305
TGME49_286120-t26_1	1950.61	0.148927	0.0843222	1.76617	0.0773681	0.625305
TGME49_278280-t26_1	999.121	0.15704	0.0889423	1.76564	0.0774564	0.625368
TGME49_269180-t26_1	4548.07	0.165788	0.0939481	1.76467	0.077619	0.62603
TGME49_304680-t26_1	624.33	-0.178792	0.10144	-1.76253	0.077979	0.626332
TGME49_257740-t26_1	815.324	0.173038	0.0981487	1.76302	0.077898	0.626332
TGME49_301250-t26_1	2789.95	-0.171945	0.0975395	-1.76283	0.0779296	0.626332
TGME49_225010-t26_1	1031.88	0.174379	0.0989262	1.76272	0.0779481	0.626332
TGME49_224710-t26_1	63.3807	-0.191706	0.108806	-1.76191	0.0780849	0.626535
TGME49_300290-t26_1	303.747	0.202926	0.115238	1.76092	0.0782521	0.626649
TGME49_270900-t26_1	878.852	0.167898	0.0953495	1.76087	0.0782605	0.626649
TGME49_223140-t26_1	1266.6	0.161993	0.0921245	1.75841	0.078677	0.627372
TGME49_297340-t26_1	3062.33	0.167394	0.0952977	1.75654	0.078997	0.627372
TGME49_253910-t26_1	465.938	-0.184012	0.104666	-1.75809	0.0787328	0.627372
TGME49_210330-t26_1	3.95408	-0.0822897	0.0468311	-1.75716	0.0788906	0.627372
TGME49_314920-t26_1	383.56	0.19049	0.108429	1.75682	0.0789491	0.627372
TGME49_254220-t26_1	338.386	0.207768	0.118203	1.75772	0.0787959	0.627372
TGME49_200320-t26_1	770.008	-0.172983	0.0984387	-1.75727	0.0788721	0.627372
TGME49_251710-t26_1	172.665	0.212232	0.1207	1.75834	0.07869	0.627372
TGME49_258020-t26_1	66.2595	0.209972	0.119706	1.75406	0.0794197	0.629442
TGME49_240700-t26_1	615.244	0.172472	0.0983227	1.75414	0.0794061	0.629442
TGME49_203480-t26_1	525.428	0.194734	0.111074	1.75318	0.0795705	0.629731
TGME49_240380-t26_1	3077.06	-0.168655	0.0962144	-1.7529	0.0796184	0.629731
TGME49_229500-t26_1	353.788	0.18885	0.107812	1.75167	0.0798314	0.630773
TGME49_276930-t26_1	513.277	0.185338	0.105847	1.751	0.0799463	0.63104
TGME49_219670-t26_1	6.7824	-0.104874	0.0599576	-1.74913	0.0802686	0.632299
TGME49_268380-t26_1	2006.24	-0.195485	0.111755	-1.74923	0.0802511	0.632299
TGME49_218610-t26_1	552.635	0.176345	0.101142	1.74354	0.0812388	0.632427
TGME49_288600-t26_1	591.151	-0.175786	0.100591	-1.74754	0.0805443	0.632427
TGME49_255960-t26_1	853.636	0.165087	0.0946557	1.74408	0.0811457	0.632427
TGME49_256900-t26_1	406.243	0.194181	0.111268	1.74516	0.0809566	0.632427
TGME49_292290-t26_1	61.9639	-0.207487	0.118832	-1.74606	0.0808012	0.632427
TGME49_262120-t26_1	1538.78	0.151607	0.086815	1.74633	0.0807542	0.632427
TGME49_223950-t26_1	791.317	0.167496	0.0961253	1.74248	0.0814249	0.632427
TGME49_252395-t26_1	16.481	-0.150627	0.086296	-1.74546	0.0809042	0.632427
TGME49_237270-t26_1	142.727	-0.209578	0.120246	-1.74291	0.0813491	0.632427
TGME49_237280-t26_1	1882.19	0.166195	0.0950918	1.74773	0.0805113	0.632427
TGME49_314515-t26_1	198.679	-0.201918	0.115774	-1.74407	0.0811471	0.632427
TGME49_318770-t26_1	895.4	0.169498	0.0971365	1.74495	0.0809933	0.632427
TGME49_225200-t26_1	2612.83	-0.154402	0.0885789	-1.7431	0.0813153	0.632427
TGME49_299780-t26_1	5715.42	-0.167607	0.0959419	-1.74697	0.0806434	0.632427
TGME49_219370-t26_1	10.261	-0.126067	0.07239	-1.7415	0.0815961	0.632492
TGME49_283510-t26_1	2039.99	-0.154613	0.0887722	-1.74168	0.0815644	0.632492
TGME49_238930-t26_1	113.234	-0.210724	0.121096	-1.74014	0.081834	0.632785
TGME49_231860-t26_1	6.1377	-0.101425	0.0582995	-1.73973	0.0819069	0.632785
TGME49_203970-t26_1	231.026	0.196392	0.112927	1.7391	0.0820173	0.632785
TGME49_294550-t26_1	1778.41	-0.162129	0.0931565	-1.7404	0.0817892	0.632785
TGME49_238230-t26_1	547.726	-0.176001	0.10122	-1.7388	0.0820707	0.632785
TGME49_266630-t26_1	1154.2	-0.173215	0.099635	-1.7385	0.0821228	0.632785
TGME49_293890-t26_1	6.96439	-0.111241	0.0640216	-1.73755	0.0822905	0.633449
TGME49_269700-t26_1	2618.37	-0.157058	0.0904205	-1.73698	0.0823914	0.633598
TGME49_268710-t26_1	301.49	0.199111	0.115083	1.73015	0.083604	0.633721
TGME49_225130-t26_1	356.776	-0.181462	0.104947	-1.72908	0.0837947	0.633721
TGME49_289740-t26_1	1066.58	0.164216	0.0946069	1.73578	0.0826033	0.633721
TGME49_207640-t26_1	1593.64	0.171973	0.099521	1.72801	0.0839862	0.633721
TGME49_258420-t26_1	568.726	0.183199	0.105655	1.73394	0.0829295	0.633721
TGME49_266050-t26_1	571.721	0.180412	0.104199	1.73142	0.0833769	0.633721
TGME49_254060-t26_1	40.565	0.193492	0.11214	1.72545	0.0844472	0.633721
TGME49_248660-t26_1	289.841	0.192504	0.111396	1.72811	0.0839685	0.633721
TGME49_246182-t26_1	272.142	-0.192761	0.111652	-1.72644	0.0842679	0.633721
TGME49_222220-t26_1	9296.4	0.152587	0.0884112	1.72587	0.0843702	0.633721
TGME49_295990-t26_1	1277.55	0.160014	0.0921523	1.73641	0.0824917	0.633721
TGME49_249150-t26_1	11.7581	-0.13773	0.0797486	-1.72706	0.0841577	0.633721
TGME49_243920-t26_1	1930.56	0.15238	0.0880605	1.7304	0.0835592	0.633721
TGME49_209050-t26_1	1492.81	0.159268	0.092048	1.73027	0.0835815	0.633721
TGME49_233210-t26_1	11.2242	-0.132389	0.0763085	-1.73491	0.0827565	0.633721
TGME49_264178-t26_1	4.02919	-0.0866571	0.0501806	-1.72691	0.0841847	0.633721
TGME49_304750-t26_1	570.444	-0.176254	0.101828	-1.73089	0.0834714	0.633721
TGME49_214560-t26_1	1297.16	0.170164	0.0980751	1.73504	0.0827338	0.633721
TGME49_310780-t26_1	17861.3	-0.14515	0.0840805	-1.72632	0.0842896	0.633721
TGME49_230820-t26_1	2141.24	-0.147274	0.0851997	-1.72857	0.0838856	0.633721
TGME49_275860-t26_1	3629.21	-0.171212	0.0990669	-1.72825	0.0839437	0.633721
TGME49_216000-t26_1	10842.5	0.139774	0.0809436	1.72681	0.0842022	0.633721
TGME49_216450-t26_1	1836.38	0.163871	0.0948388	1.72789	0.0840077	0.633721
TGME49_263040-t26_1	6463.06	0.164325	0.0949084	1.7314	0.0833802	0.633721
TGME49_231630-t26_1	13508.2	0.14626	0.0844765	1.73137	0.0833863	0.633721
TGME49_234470-t26_1	473.616	0.178725	0.103701	1.72347	0.0848044	0.635787
TGME49_221630-t26_1	418.066	-0.201834	0.117191	-1.72226	0.0850217	0.63668
TGME49_283720-t26_1	216.86	-0.197842	0.114904	-1.72181	0.0851046	0.63668
TGME49_211650-t26_1	493.954	0.177428	0.103069	1.72145	0.0851694	0.63668
TGME49_203820-t26_1	2364.33	-0.165644	0.0963808	-1.71864	0.0856804	0.637112
TGME49_217630-t26_1	75.8184	-0.206642	0.120204	-1.7191	0.0855969	0.637112
TGME49_233000-t26_1	1845.32	0.144631	0.084165	1.71842	0.0857194	0.637112
TGME49_214900-t26_1	1550.98	0.148511	0.0863901	1.71908	0.0856003	0.637112
TGME49_280070-t26_1	3.43532	-0.074235	0.0431966	-1.71854	0.0856987	0.637112
TGME49_218070-t26_1	1035.31	0.159102	0.0924771	1.72045	0.0853509	0.637112
TGME49_293710-t26_1	1403.96	-0.167764	0.0976532	-1.71795	0.0858054	0.637142
TGME49_221670-t26_1	1971.46	0.142875	0.083212	1.717	0.0859784	0.637208
TGME49_271888-t26_1	524.724	0.193722	0.112818	1.71711	0.0859587	0.637208
TGME49_235650-t26_1	7.57228	-0.109126	0.0636251	-1.71515	0.0863184	0.637282
TGME49_293680-t26_1	708.506	-0.165186	0.0962945	-1.71542	0.0862676	0.637282
TGME49_262933-t26_1	417.466	0.182701	0.106518	1.71521	0.0863073	0.637282
TGME49_224490-t26_1	305.748	0.195267	0.113878	1.71471	0.0863986	0.637282
TGME49_211350-t26_1	1012.69	0.161089	0.0938733	1.71603	0.0861572	0.637282
TGME49_305310-t26_1	998.036	-0.159293	0.0929906	-1.713	0.0867118	0.63838
TGME49_239740-t26_1	5724.64	-0.161841	0.0944609	-1.71332	0.0866542	0.63838
TGME49_276170-t26_1	5051.98	-0.141373	0.0826395	-1.71072	0.0871334	0.64027
TGME49_290300-t26_1	754.618	0.176075	0.10291	1.71097	0.0870862	0.64027
TGME49_253530-t26_1	119.513	-0.205931	0.120432	-1.70993	0.087278	0.640398
TGME49_228380-t26_1	226.401	0.197567	0.115554	1.70973	0.0873158	0.640398
TGME49_273530-t26_1	155.444	0.207113	0.121193	1.70896	0.0874584	0.640472
TGME49_291800-t26_1	647.436	-0.182055	0.106541	-1.70879	0.0874907	0.640472
TGME49_313318-t26_1	6.39348	-0.105906	0.0619937	-1.70833	0.0875748	0.640483
TGME49_251680-t26_1	5174.92	0.159312	0.0932941	1.70763	0.0877049	0.640832
TGME49_222192-t26_1	391.167	0.178767	0.105365	1.69664	0.0897646	0.642
TGME49_321630-t26_1	619.239	-0.162974	0.095975	-1.69809	0.0894906	0.642
TGME49_285780-t26_1	550.588	0.173577	0.102427	1.69464	0.0901431	0.642
TGME49_258590-t26_1	272.311	-0.19061	0.111735	-1.70591	0.0880239	0.642
TGME49_320600-t26_1	5976.25	0.164405	0.096658	1.7009	0.0889625	0.642
TGME49_231070-t26_1	1575.39	0.148504	0.0875149	1.6969	0.0897152	0.642
TGME49_273400-t26_1	138.032	0.202527	0.119294	1.69771	0.0895624	0.642
TGME49_246630-t26_1	429.287	0.197666	0.116528	1.6963	0.0898284	0.642
TGME49_261730-t26_1	655.274	0.169384	0.099961	1.6945	0.0901699	0.642
TGME49_223710-t26_1	708.585	0.170031	0.0997439	1.70468	0.0882547	0.642
TGME49_299250-t26_1	596.678	-0.163736	0.0965874	-1.69521	0.0900355	0.642
TGME49_251958-t26_1	27.9985	-0.179005	0.105532	-1.69621	0.0898462	0.642
TGME49_300280-t26_1	370.506	0.193203	0.113558	1.70136	0.0888753	0.642
TGME49_315760-t26_1	1365.67	-0.163711	0.0965902	-1.6949	0.0900935	0.642
TGME49_275770-t26_1	591.544	-0.170871	0.100742	-1.69612	0.0898636	0.642
TGME49_203460-t26_1	47.8345	0.194843	0.114951	1.69502	0.0900721	0.642
TGME49_269680-t26_1	12.663	-0.137364	0.0807058	-1.70204	0.0887484	0.642
TGME49_209420-t26_1	2089.87	0.145574	0.0853894	1.70483	0.0882269	0.642
TGME49_221870-t26_1	1446.32	0.168554	0.0993637	1.69634	0.0898218	0.642
TGME49_238260-t26_1	84.1649	0.205402	0.121159	1.69532	0.0900154	0.642
TGME49_239795-t26_1	662.392	-0.197702	0.115925	-1.70544	0.088113	0.642
TGME49_221265-t26_1	3.33019	-0.0736603	0.0434711	-1.69446	0.0901771	0.642
TGME49_240670-t26_1	154.451	-0.203743	0.119851	-1.69997	0.0891363	0.642
TGME49_239365-t26_1	14.952	-0.149055	0.0874653	-1.70416	0.0883508	0.642
TGME49_200295-t26_1	68.2722	-0.203417	0.119576	-1.70115	0.0889152	0.642
TGME49_208850-t26_1	201.762	0.199764	0.117893	1.69445	0.0901792	0.642
TGME49_200385-t26_1	2783.87	-0.187538	0.110473	-1.69759	0.089585	0.642
TGME49_202460-t26_1	1026.98	-0.156269	0.0919336	-1.6998	0.0891688	0.642
TGME49_227270-t26_1	339.981	-0.181569	0.10719	-1.6939	0.0902836	0.642155
TGME49_278510-t26_1	1140.13	-0.165742	0.0979187	-1.69265	0.0905213	0.64285
TGME49_233030-t26_1	1800.84	0.146528	0.0865739	1.69252	0.090547	0.64285
TGME49_259950-t26_1	940.978	0.170027	0.100506	1.69171	0.0907007	0.643354
TGME49_269640-t26_1	11.3883	-0.120635	0.0713344	-1.69111	0.0908153	0.643579
TGME49_292950-t26_1	2022.51	-0.161566	0.0956451	-1.68923	0.0911759	0.645545
TGME49_213530-t26_1	4.44045	-0.0894343	0.0529651	-1.68855	0.0913054	0.645873
TGME49_209090-t26_1	613.734	0.184021	0.109032	1.68777	0.0914555	0.646347
TGME49_215460-t26_1	7936.67	0.160401	0.0950736	1.68713	0.0915792	0.646632
TGME49_209250-t26_1	4149.09	0.14329	0.0850923	1.68393	0.092195	0.64723
TGME49_272900-t26_1	438.451	0.172794	0.102562	1.68477	0.0920325	0.64723
TGME49_221685-t26_1	7.3855	-0.109111	0.0648079	-1.6836	0.0922588	0.64723
TGME49_219850-t26_1	3649.22	0.142563	0.0846763	1.68362	0.0922556	0.64723
TGME49_293270-t26_1	1880.3	-0.142257	0.0844877	-1.68376	0.0922286	0.64723
TGME49_318420-t26_1	255.071	0.192145	0.113998	1.68552	0.0918885	0.64723
TGME49_273905-t26_1	589.019	-0.165494	0.0983195	-1.68323	0.0923305	0.64723
TGME49_242730-t26_1	442.275	0.171664	0.101924	1.68424	0.0921358	0.64723
TGME49_275568-t26_1	565.649	0.16676	0.0992369	1.68043	0.0928745	0.649534
TGME49_209180-t26_1	23.4445	-0.168574	0.100327	-1.68024	0.09291	0.649534
TGME49_261560-t26_1	178.991	-0.204015	0.121362	-1.68104	0.0927554	0.649534
TGME49_226250-t26_1	3890.3	0.15163	0.0902718	1.67971	0.093014	0.649676
TGME49_263520-t26_1	2875.78	0.153122	0.0911949	1.67906	0.0931407	0.649731
TGME49_286782-t26_1	1.63029	-0.0551462	0.0328554	-1.67845	0.0932586	0.649731
TGME49_321560-t26_1	797.354	0.166573	0.0992464	1.67838	0.0932729	0.649731
TGME49_297940-t26_1	1698.68	0.147166	0.0877898	1.67635	0.0936697	0.650205
TGME49_308030-t26_1	653.574	-0.177023	0.105629	-1.67589	0.0937594	0.650205
TGME49_258230-t26_1	243.646	-0.196455	0.117144	-1.67703	0.0935363	0.650205
TGME49_218960-t26_1	3881.89	0.154863	0.0923854	1.67627	0.0936858	0.650205
TGME49_249365-t26_1	9.25364	-0.119432	0.0712157	-1.67704	0.0935347	0.650205
TGME49_320588-t26_1	556.45	-0.172322	0.102912	-1.67447	0.0940391	0.650296
TGME49_202880-t26_1	319.146	-0.182612	0.10916	-1.67289	0.0943493	0.650296
TGME49_221665-t26_1	6.21677	-0.0986578	0.059036	-1.67115	0.0946924	0.650296
TGME49_261970-t26_1	766.354	0.172097	0.103008	1.67072	0.0947772	0.650296
TGME49_240410-t26_1	752.357	0.170837	0.102115	1.67298	0.0943317	0.650296
TGME49_235950-t26_1	5.47331	-0.0996078	0.0595746	-1.67198	0.0945275	0.650296
TGME49_216640-t26_1	46.1471	-0.193444	0.11566	-1.67253	0.0944199	0.650296
TGME49_233245-t26_1	447.856	0.172743	0.103281	1.67256	0.0944142	0.650296
TGME49_202730-t26_1	486.761	0.166288	0.0995274	1.67078	0.094766	0.650296
TGME49_213300-t26_1	567.299	0.177153	0.105976	1.67164	0.0945944	0.650296
TGME49_227900-t26_1	804.71	0.171334	0.102416	1.67291	0.0943445	0.650296
TGME49_289300-t26_1	1482.57	0.158888	0.0949567	1.67327	0.0942749	0.650296
TGME49_205430-t26_1	3.13572	-0.0700928	0.0420488	-1.66694	0.0955264	0.650411
TGME49_285445-t26_1	6.62477	-0.101506	0.0608623	-1.66779	0.0953567	0.650411
TGME49_232390-t26_1	186.689	0.195776	0.117489	1.66633	0.0956483	0.650411
TGME49_220910-t26_1	1337.2	-0.14168	0.0850512	-1.66582	0.0957488	0.650411
TGME49_225140-t26_1	5.03392	-0.096824	0.0580123	-1.66903	0.0951124	0.650411
TGME49_305570-t26_1	5.17397	-0.0962788	0.0578053	-1.66557	0.0957989	0.650411
TGME49_294340-t26_1	1860.95	0.150464	0.0903214	1.66587	0.0957391	0.650411
TGME49_283820-t26_1	535.602	0.171815	0.103138	1.66588	0.0957378	0.650411
TGME49_289530-t26_1	7632.19	0.152937	0.0917755	1.66643	0.0956284	0.650411
TGME49_291850-t26_1	51.1648	0.190705	0.11437	1.66745	0.0954255	0.650411
TGME49_231180-t26_1	662.367	0.165115	0.0990233	1.66744	0.0954276	0.650411
TGME49_246770-t26_1	1398.34	0.14978	0.0897462	1.66893	0.0951305	0.650411
TGME49_211330-t26_1	400.349	0.185214	0.111258	1.66472	0.0959685	0.650425
TGME49_310680-t26_1	13.5286	-0.136635	0.0820639	-1.66499	0.0959154	0.650425
TGME49_215150-t26_1	4132.83	0.150036	0.0901562	1.66418	0.0960766	0.65059
TGME49_308880-t26_1	547.504	0.169341	0.101803	1.66342	0.0962276	0.651045
TGME49_205380-t26_1	1466.37	0.14961	0.0899754	1.66279	0.0963553	0.651341
TGME49_214960-t26_1	957.432	0.163397	0.0983544	1.66131	0.0966507	0.65277
TGME49_215130-t26_1	474.618	0.175646	0.1058	1.66017	0.0968793	0.653746
TGME49_228270-t26_1	147.904	0.196892	0.119142	1.65257	0.0984177	0.655148
TGME49_314740-t26_1	1549.44	0.155478	0.0944375	1.64636	0.0996889	0.655148
TGME49_282070-t26_1	3639.47	0.14076	0.0852099	1.65193	0.0985497	0.655148
TGME49_244230-t26_1	328.638	0.192319	0.116216	1.65485	0.0979553	0.655148
TGME49_271990-t26_1	495.282	0.166208	0.100959	1.6463	0.0997019	0.655148
TGME49_273310-t26_1	515.402	-0.182408	0.110399	-1.65227	0.0984804	0.655148
TGME49_218770-t26_1	147.568	-0.198658	0.119887	-1.65704	0.0975111	0.655148
TGME49_200290-t26_1	931.846	-0.175328	0.10644	-1.6472	0.0995171	0.655148
TGME49_267370-t26_1	740.701	-0.171045	0.103671	-1.64989	0.0989654	0.655148
TGME49_214270-t26_1	2933.07	0.156915	0.0951306	1.64947	0.0990523	0.655148
TGME49_304740-t26_1	3483.99	-0.147077	0.0888256	-1.6558	0.0977628	0.655148
TGME49_224750-t26_1	16.3347	-0.141141	0.0857235	-1.64647	0.0996668	0.655148
TGME49_219820-t26_1	1111.71	-0.170285	0.103039	-1.65263	0.0984068	0.655148
TGME49_262920-t26_1	1216.54	0.145259	0.0880445	1.64984	0.0989763	0.655148
TGME49_254890-t26_1	159.29	0.200404	0.12126	1.65268	0.0983954	0.655148
TGME49_225125-t26_1	1245.12	0.170165	0.103135	1.64993	0.0989582	0.655148
TGME49_229490-t26_1	850.017	0.162211	0.0981149	1.65328	0.098274	0.655148
TGME49_244850-t26_1	4.85052	-0.0894888	0.0542764	-1.64876	0.0991963	0.655148
TGME49_280600-t26_1	1814.6	0.156502	0.0948276	1.65038	0.0988644	0.655148
TGME49_214490-t26_1	622.888	0.166459	0.100553	1.65544	0.0978358	0.655148
TGME49_314650-t26_1	73.3072	-0.193106	0.117199	-1.64768	0.0994185	0.655148
TGME49_209290-t26_1	7360.11	0.15958	0.0965921	1.65211	0.098513	0.655148
TGME49_259220-t26_1	362.509	0.183887	0.111028	1.65622	0.0976772	0.655148
TGME49_215260-t26_1	1013.1	0.177611	0.107817	1.64734	0.099489	0.655148
TGME49_264880-t26_1	667.877	-0.158469	0.0957782	-1.65454	0.0980183	0.655148
TGME49_309885-t26_1	114.225	0.199726	0.121095	1.64933	0.0990798	0.655148
TGME49_305520-t26_1	11069.7	0.160948	0.0977019	1.64734	0.0994888	0.655148
TGME49_258110-t26_1	262.543	0.18639	0.112894	1.65101	0.0987359	0.655148
TGME49_205570-t26_1	534.593	0.166715	0.10101	1.65047	0.0988469	0.655148
TGME49_286650-t26_1	451.402	0.178277	0.107913	1.65204	0.0985265	0.655148
TGME49_235140-t26_1	2138.59	-0.155468	0.094092	-1.6523	0.0984737	0.655148
TGME49_273280-t26_1	190.584	-0.193931	0.117853	-1.64553	0.0998604	0.655634
TGME49_212170-t26_1	732.723	-0.184962	0.112465	-1.64461	0.10005	0.655785
TGME49_221190-t26_1	305.923	0.178904	0.108782	1.6446	0.100052	0.655785
TGME49_266090-t26_1	613.433	-0.167034	0.101666	-1.64297	0.10039	0.656591
TGME49_286440-t26_1	378.901	-0.173937	0.105828	-1.64358	0.100262	0.656591
TGME49_256025-t26_1	139.012	-0.198126	0.120604	-1.64278	0.100429	0.656591
TGME49_257550-t26_1	1085.83	0.152087	0.09262	1.64205	0.10058	0.657027
TGME49_205080-t26_1	4.34066	-0.0795757	0.0484739	-1.64162	0.100669	0.657056
TGME49_314250-t26_1	37.7768	-0.182379	0.111207	-1.64	0.101006	0.658203
TGME49_320530-t26_1	45.0999	-0.187471	0.114437	-1.63821	0.101377	0.658203
TGME49_239880-t26_1	35.5928	-0.17193	0.10505	-1.63665	0.101704	0.658203
TGME49_254570-t26_1	1517.51	0.154891	0.094725	1.63517	0.102013	0.658203
TGME49_280710-t26_1	1707.49	0.160511	0.0980134	1.63764	0.101497	0.658203
TGME49_316680-t26_1	2429.28	-0.161266	0.0983418	-1.63985	0.101035	0.658203
TGME49_213680-t26_1	249.587	-0.186806	0.114064	-1.63773	0.101478	0.658203
TGME49_248500-t26_1	545.455	0.16853	0.102956	1.63691	0.10165	0.658203
TGME49_300790-t26_1	11.2143	-0.127131	0.0777086	-1.63599	0.101841	0.658203
TGME49_207050-t26_1	5.4397	-0.0884418	0.0541273	-1.63396	0.102268	0.658203
TGME49_232750-t26_1	969.644	-0.159488	0.0973759	-1.63786	0.101451	0.658203
TGME49_311640-t26_1	42.5714	-0.178828	0.109431	-1.63417	0.102224	0.658203
TGME49_224830-t26_1	197.13	-0.189241	0.115714	-1.63542	0.101962	0.658203
TGME49_317720-t26_1	3956.53	0.148537	0.0907436	1.63689	0.101654	0.658203
TGME49_285660-t26_1	533.167	0.174086	0.106548	1.63387	0.102285	0.658203
TGME49_294850-t26_1	6.37447	-0.104001	0.0636507	-1.63394	0.102272	0.658203
TGME49_262670-t26_1	6539.81	0.149279	0.0910541	1.63945	0.101119	0.658203
TGME49_299040-t26_1	782.212	-0.154036	0.094334	-1.63288	0.102494	0.659
TGME49_309880-t26_1	1399.25	-0.177632	0.108957	-1.6303	0.103038	0.66195
TGME49_231160-t26_1	2898.08	0.143946	0.0883744	1.62882	0.103351	0.663409
TGME49_226570-t26_1	5994.75	0.155243	0.095485	1.62584	0.103983	0.663878
TGME49_288330-t26_1	461.027	-0.174418	0.107305	-1.62544	0.104069	0.663878
TGME49_269775-t26_1	64.9485	-0.19196	0.118092	-1.62552	0.104053	0.663878
TGME49_221260-t26_1	472.611	0.166315	0.102331	1.62526	0.104108	0.663878
TGME49_294808-t26_1	19.1946	-0.146558	0.0900973	-1.62667	0.103808	0.663878
TGME49_259850-t26_1	351.828	0.17888	0.109909	1.62753	0.103624	0.663878
TGME49_240930-t26_1	10.6683	-0.11367	0.0699148	-1.62584	0.103984	0.663878
TGME49_319390-t26_1	1.88687	-0.0575239	0.0353444	-1.62753	0.103625	0.663878
TGME49_267760-t26_1	498.431	0.166562	0.102514	1.62477	0.104211	0.66399
TGME49_288500-t26_1	1776.58	0.144355	0.0889071	1.62366	0.104447	0.664953
TGME49_271790-t26_1	633.142	-0.168646	0.104011	-1.62142	0.104928	0.665286
TGME49_251855-t26_1	24.8992	-0.165834	0.102208	-1.62251	0.104694	0.665286
TGME49_265870-t26_1	1260.98	0.139394	0.0859418	1.62195	0.104813	0.665286
TGME49_234950-t26_1	671.877	0.165542	0.102073	1.6218	0.104846	0.665286
TGME49_305330-t26_1	5038.38	0.143882	0.0887196	1.62176	0.104855	0.665286
TGME49_230170-t26_1	1622.3	-0.149758	0.0924336	-1.62017	0.105195	0.665344
TGME49_246690-t26_1	300.488	-0.178995	0.110588	-1.61859	0.105536	0.665344
TGME49_218130-t26_1	5.36103	-0.0926296	0.0572288	-1.61858	0.105537	0.665344
TGME49_247470-t26_1	1687.04	0.155849	0.0961572	1.62078	0.105065	0.665344
TGME49_215480-t26_1	333.384	-0.180049	0.111235	-1.61864	0.105525	0.665344
TGME49_275640-t26_1	1019.04	-0.160138	0.0988808	-1.6195	0.105339	0.665344
TGME49_206510-t26_1	4434.65	-0.143166	0.0884457	-1.61869	0.105514	0.665344
TGME49_231770-t26_1	4.16374	-0.0812966	0.0502764	-1.61699	0.10588	0.666966
TGME49_243930-t26_1	3838.32	-0.170303	0.105434	-1.61525	0.106257	0.66718
TGME49_252390-t26_1	989.553	-0.157157	0.0973956	-1.6136	0.106615	0.66718
TGME49_230180-t26_1	6046.79	-0.15117	0.0937329	-1.61277	0.106794	0.66718
TGME49_289760-t26_1	813.458	-0.15781	0.0980358	-1.60972	0.10746	0.66718
TGME49_312700-t26_1	918.759	0.150697	0.0936045	1.60994	0.107412	0.66718
TGME49_299050-t26_1	8650.03	0.149875	0.0927658	1.61563	0.106175	0.66718
TGME49_309990-t26_1	200.175	0.19439	0.120468	1.61362	0.10661	0.66718
TGME49_234190-t26_1	2710.59	0.136493	0.0845129	1.61505	0.106299	0.66718
TGME49_227980-t26_1	302.169	0.189353	0.117605	1.61008	0.10738	0.66718
TGME49_291680-t26_1	1983.76	0.137197	0.085178	1.61071	0.107244	0.66718
TGME49_291930-t26_1	4088.04	0.166831	0.103389	1.61363	0.106608	0.66718
TGME49_215343-t26_1	39.3436	-0.177434	0.109864	-1.61503	0.106304	0.66718
TGME49_320000-t26_1	418.848	0.173279	0.107445	1.61273	0.106803	0.66718
TGME49_284670-t26_1	1.52582	-0.0511499	0.0317647	-1.61027	0.107338	0.66718
TGME49_213720-t26_1	13.0687	-0.132372	0.0822189	-1.61	0.107399	0.66718
TGME49_275610-t26_1	2890.99	0.139759	0.0867288	1.61145	0.107081	0.66718
TGME49_247750-t26_1	2.95459	-0.0638476	0.0396363	-1.61083	0.107216	0.66718
TGME49_225680-t26_1	47.8478	0.180167	0.111828	1.61112	0.107154	0.66718
TGME49_204300-t26_1	2.52013	-0.0630555	0.0392397	-1.60693	0.10807	0.669893
TGME49_204530-t26_1	12749.5	-0.163595	0.101785	-1.60726	0.107997	0.669893
TGME49_271610-t26_1	711.667	-0.165774	0.103281	-1.60507	0.108477	0.670815
TGME49_214940-t26_1	16183.6	-0.141874	0.08837	-1.60546	0.108393	0.670815
TGME49_290670-t26_1	3254.41	0.143594	0.0894564	1.60519	0.108453	0.670815
TGME49_205280-t26_1	1977.91	0.169866	0.105889	1.60419	0.108672	0.671468
TGME49_235000-t26_1	24.539	-0.155005	0.0966482	-1.60381	0.108756	0.671468
TGME49_226550-t26_1	612.243	0.159425	0.0995489	1.60148	0.109271	0.672639
TGME49_254620-t26_1	3163.94	0.15412	0.0962272	1.60163	0.109237	0.672639
TGME49_316290-t26_1	28.0153	-0.168739	0.105358	-1.60158	0.109248	0.672639
TGME49_222090-t26_1	419.907	-0.16844	0.105251	-1.60036	0.109518	0.672639
TGME49_203135-t26_1	6.59606	-0.100772	0.0629364	-1.60117	0.10934	0.672639
TGME49_244165-t26_1	113.289	-0.193313	0.120805	-1.60021	0.109553	0.672639
TGME49_200280-t26_1	795.421	0.151738	0.0948307	1.6001	0.109577	0.672639
TGME49_288920-t26_1	2071.07	0.154216	0.0963955	1.59982	0.109638	0.672639
TGME49_229740-t26_1	233.844	0.182523	0.114243	1.59767	0.110116	0.675036
TGME49_215900-t26_1	6.26698	-0.0961055	0.0602027	-1.59636	0.110407	0.675756
TGME49_289830-t26_1	2044.79	0.148581	0.0930632	1.59656	0.110363	0.675756
TGME49_209860-t26_1	171.045	0.187297	0.117369	1.5958	0.110533	0.675994
TGME49_201830-t26_1	206.293	0.184452	0.11574	1.59368	0.111009	0.677834
TGME49_306900-t26_1	216.14	-0.185419	0.116327	-1.59395	0.110948	0.677834
TGME49_234570-t26_1	5.99417	-0.0936589	0.0587853	-1.59324	0.111107	0.677901
TGME49_217688-t26_1	280.377	0.184242	0.115727	1.59203	0.111377	0.678775
TGME49_219860-t26_1	3444.47	0.12776	0.0802601	1.59182	0.111425	0.678775
TGME49_202930-t26_1	62.7406	0.186023	0.116947	1.59067	0.111685	0.679824
TGME49_253940-t26_1	1241.83	-0.158168	0.0996464	-1.58729	0.112446	0.680979
TGME49_201630-t26_1	720.15	-0.172295	0.108559	-1.58711	0.112488	0.680979
TGME49_268010-t26_1	860.412	-0.172961	0.10885	-1.58899	0.112063	0.680979
TGME49_263130-t26_1	1246.9	-0.163581	0.103028	-1.58774	0.112345	0.680979
TGME49_265120-t26_1	6.62299	0.0975489	0.0613972	1.58882	0.112102	0.680979
TGME49_320540-t26_1	4.32176	-0.0824392	0.0519063	-1.58823	0.112234	0.680979
TGME49_226970-t26_1	7357.08	0.153906	0.0969018	1.58827	0.112226	0.680979
TGME49_204130-t26_1	9371.15	-0.15242	0.0960711	-1.58653	0.112619	0.681229
TGME49_201140-t26_1	896.964	0.15331	0.0966788	1.58576	0.112793	0.681229
TGME49_297120-t26_1	2037.71	0.139262	0.0878133	1.58589	0.112764	0.681229
TGME49_285860-t26_1	262.217	0.174888	0.110361	1.58468	0.113038	0.681554
TGME49_208080-t26_1	35.448	-0.162984	0.102865	-1.58445	0.113092	0.681554
TGME49_226510-t26_1	901.339	0.152177	0.096074	1.58395	0.113204	0.681554
TGME49_318580-t26_1	530.442	0.165716	0.1046	1.58429	0.113128	0.681554
TGME49_305860-t26_1	2022.45	-0.135913	0.0858257	-1.58359	0.113287	0.681554
TGME49_230640-t26_1	52.7601	-0.171211	0.108142	-1.58321	0.113373	0.681554
TGME49_266720-t26_1	1.75242	-0.0524166	0.0331534	-1.58103	0.113871	0.682393
TGME49_316900-t26_1	774.044	0.159883	0.101172	1.58031	0.114035	0.682393
TGME49_270010-t26_1	483.585	-0.162204	0.102585	-1.58117	0.11384	0.682393
TGME49_266070-t26_1	4845.71	0.155582	0.0984279	1.58067	0.113954	0.682393
TGME49_208718-t26_1	1601.99	-0.144201	0.0911607	-1.58184	0.113687	0.682393
TGME49_245560-t26_1	1516.65	0.163058	0.103182	1.58029	0.11404	0.682393
TGME49_249190-t26_1	223.143	-0.177645	0.112815	-1.57466	0.115334	0.683258
TGME49_259150-t26_1	5.94917	-0.0956823	0.0608064	-1.57356	0.11559	0.683258
TGME49_205200-t26_1	677.28	-0.169096	0.107372	-1.57486	0.115289	0.683258
TGME49_292340-t26_1	894.52	-0.153869	0.0977818	-1.5736	0.115581	0.683258
TGME49_211270-t26_1	911.613	0.163714	0.104234	1.57064	0.116265	0.683258
TGME49_280440-t26_1	676.884	-0.15366	0.0973507	-1.57842	0.114469	0.683258
TGME49_203280-t26_1	279.746	0.176811	0.112177	1.57618	0.114984	0.683258
TGME49_266740-t26_1	25.4669	-0.159972	0.101619	-1.57423	0.115435	0.683258
TGME49_225555-t26_1	2205.45	0.147315	0.0937988	1.57054	0.11629	0.683258
TGME49_233540-t26_1	389.898	0.174843	0.110879	1.57687	0.114825	0.683258
TGME49_209650-t26_1	693.428	-0.164899	0.105022	-1.57014	0.116382	0.683258
TGME49_243600-t26_1	864.129	-0.144754	0.0921636	-1.57062	0.116271	0.683258
TGME49_286500-t26_1	470.332	0.16588	0.105645	1.57016	0.116377	0.683258
TGME49_298020-t26_1	1090.36	0.15585	0.0992523	1.57024	0.11636	0.683258
TGME49_258850-t26_1	318.769	-0.172866	0.109679	-1.57611	0.115	0.683258
TGME49_204400-t26_1	4039.66	0.14283	0.0909664	1.57014	0.116383	0.683258
TGME49_243460-t26_1	9883.39	0.133806	0.0847875	1.57814	0.114534	0.683258
TGME49_232240-t26_1	174.742	0.186797	0.118803	1.57232	0.115875	0.683258
TGME49_312540-t26_1	27.598	-0.164465	0.10443	-1.57489	0.115283	0.683258
TGME49_268750-t26_1	310.974	-0.176342	0.112074	-1.57344	0.115618	0.683258
TGME49_318410-t26_1	1609.43	0.153936	0.0978646	1.57295	0.115729	0.683258
TGME49_248445-t26_1	859.062	0.152191	0.0967788	1.57257	0.115819	0.683258
TGME49_201215-t26_1	56.8474	-0.187106	0.118596	-1.57768	0.11464	0.683258
TGME49_270820-t26_1	1.62199	-0.0461619	0.0292859	-1.57625	0.114968	0.683258
TGME49_314875-t26_1	1331.81	0.147405	0.0937043	1.57309	0.115698	0.683258
TGME49_318400-t26_1	1482.8	-0.134162	0.0854745	-1.56962	0.116504	0.683447
TGME49_292920-t26_1	1649.34	0.149398	0.0952205	1.56897	0.116656	0.68356
TGME49_310130-t26_1	780.383	0.171267	0.109172	1.56878	0.116699	0.68356
TGME49_278170-t26_1	362.042	-0.177442	0.113144	-1.56829	0.116813	0.683715
TGME49_294830-t26_1	824.661	0.151119	0.096388	1.56782	0.116924	0.683814
TGME49_227820-t26_1	869.98	0.162988	0.103982	1.56746	0.117006	0.683814
TGME49_264170-t26_1	573.359	-0.178385	0.113957	-1.56538	0.117495	0.684636
TGME49_299210-t26_1	1461.17	0.151147	0.0965449	1.56556	0.117451	0.684636
TGME49_208320-t26_1	392.467	-0.173427	0.110765	-1.56573	0.117413	0.684636
TGME49_203900-t26_1	3.75547	-0.0755783	0.0482819	-1.56536	0.1175	0.684636
TGME49_281650-t26_1	560.03	0.165457	0.105729	1.56491	0.117605	0.684735
TGME49_232780-t26_1	607.272	0.166038	0.10624	1.56286	0.118085	0.68504
TGME49_311850-t26_1	21.8455	-0.153338	0.0980551	-1.5638	0.117865	0.68504
TGME49_251880-t26_1	1095.51	0.149517	0.0956296	1.5635	0.117934	0.68504
TGME49_228065-t26_1	49.5029	-0.176818	0.113077	-1.5637	0.117888	0.68504
TGME49_212910-t26_1	7.85123	-0.0981016	0.0627727	-1.56281	0.118098	0.68504
TGME49_216760-t26_1	347.776	-0.171718	0.10992	-1.5622	0.11824	0.68535
TGME49_205500-t26_1	760.046	0.155471	0.0996251	1.56056	0.118627	0.686337
TGME49_320570-t26_1	2005.85	0.139961	0.089698	1.56036	0.118675	0.686337
TGME49_313450-t26_1	162.038	-0.186699	0.119608	-1.56092	0.118543	0.686337
TGME49_253300-t26_1	18.7594	-0.139864	0.08968	-1.55959	0.118858	0.68688
TGME49_306480-t26_1	57.4851	-0.182488	0.117075	-1.55872	0.119062	0.687549
TGME49_288620-t26_1	811.878	-0.145959	0.0937603	-1.55673	0.119535	0.687591
TGME49_310370-t26_1	1069.49	0.139406	0.0894742	1.55806	0.119219	0.687591
TGME49_229660-t26_1	4.47639	-0.0779805	0.0501046	-1.55635	0.119624	0.687591
TGME49_262860-t26_1	342.319	-0.176502	0.113427	-1.55608	0.119689	0.687591
TGME49_292300-t26_1	775.756	-0.155953	0.100202	-1.5564	0.119614	0.687591
TGME49_278760-t26_1	76.8365	-0.181293	0.116506	-1.55608	0.119688	0.687591
TGME49_232380-t26_1	628.424	0.16556	0.106278	1.55779	0.119283	0.687591
TGME49_234540-t26_1	572.489	-0.157401	0.101262	-1.55439	0.120092	0.689398
TGME49_284660-t26_1	255.562	-0.175389	0.112908	-1.55339	0.12033	0.690256
TGME49_255410-t26_1	1316.92	0.133735	0.0862207	1.55108	0.120882	0.69127
TGME49_250350-t26_1	223.895	-0.1828	0.117862	-1.55097	0.120908	0.69127
TGME49_244560-t26_1	12660.4	0.149793	0.0965914	1.55079	0.120952	0.69127
TGME49_287960-t26_1	27.1488	0.15988	0.103039	1.55165	0.120746	0.69127
TGME49_285220-t26_1	197.342	-0.179887	0.115973	-1.55112	0.120874	0.69127
TGME49_245480-t26_1	225.582	-0.182022	0.117538	-1.54862	0.121474	0.691873
TGME49_232620-t26_1	400.619	0.170474	0.110089	1.54852	0.121497	0.691873
TGME49_200010-t26_1	1833.77	-0.160774	0.103734	-1.54987	0.121173	0.691873
TGME49_202690-t26_1	412.642	0.166711	0.107655	1.54856	0.121487	0.691873
TGME49_273490-t26_1	736.35	0.143119	0.0924243	1.5485	0.121503	0.691873
TGME49_240255-t26_1	200.594	-0.181562	0.117309	-1.54772	0.121691	0.691978
TGME49_311090-t26_1	1353.64	0.139783	0.0903179	1.54768	0.1217	0.691978
TGME49_215470-t26_1	10674.3	0.142325	0.0920287	1.54653	0.121978	0.692292
TGME49_213650-t26_1	795.692	0.144584	0.0935229	1.54597	0.122112	0.692292
TGME49_225780-t26_1	896.478	-0.156786	0.101372	-1.54664	0.121951	0.692292
TGME49_223050-t26_1	6438.01	0.148487	0.0960332	1.54621	0.122054	0.692292
TGME49_239660-t26_1	1.88275	-0.0497402	0.0321892	-1.54524	0.122287	0.692784
TGME49_210990-t26_1	2.84461	-0.0642531	0.0416395	-1.54308	0.122812	0.693737
TGME49_202375-t26_1	458.319	-0.16592	0.107471	-1.54387	0.122621	0.693737
TGME49_283840-t26_1	16.3927	-0.13856	0.0898177	-1.54268	0.122909	0.693737
TGME49_205220-t26_1	943.529	0.159547	0.103445	1.54234	0.122992	0.693737
TGME49_273885-t26_1	363.241	0.162481	0.105297	1.54307	0.122813	0.693737
TGME49_282230-t26_1	2.11347	-0.0538332	0.0348959	-1.54268	0.122909	0.693737
TGME49_268685-t26_1	187.313	-0.179518	0.116571	-1.53998	0.123565	0.695595
TGME49_204020-t26_1	11177.3	0.143416	0.0931343	1.53988	0.12359	0.695595
TGME49_214380-t26_1	327.956	-0.17315	0.112437	-1.53998	0.123565	0.695595
TGME49_220585-t26_1	26.9634	-0.160019	0.104358	-1.53337	0.125185	0.696497
TGME49_221560-t26_1	3.88488	-0.0710336	0.0461952	-1.53768	0.124126	0.696497
TGME49_215885-t26_1	5.86998	-0.0901606	0.0586423	-1.53747	0.124179	0.696497
TGME49_235720-t26_1	136.208	0.185935	0.121244	1.53356	0.125138	0.696497
TGME49_310990-t26_1	1.88243	-0.0553177	0.0360258	-1.5355	0.124661	0.696497
TGME49_306960-t26_1	773.258	0.145296	0.0946511	1.53507	0.124767	0.696497
TGME49_203875-t26_1	156.429	-0.18096	0.11799	-1.5337	0.125104	0.696497
TGME49_314415-t26_1	268.705	-0.171204	0.111603	-1.53404	0.12502	0.696497
TGME49_275755-t26_1	165.101	-0.185784	0.120935	-1.53623	0.124481	0.696497
TGME49_255620-t26_1	4.83643	-0.0768585	0.0500554	-1.53547	0.124669	0.696497
TGME49_258150-t26_1	1456.41	0.144464	0.0940622	1.53584	0.124578	0.696497
TGME49_219550-t26_1	1129	0.137684	0.0895116	1.53817	0.124007	0.696497
TGME49_315080-t26_1	1259.65	0.147795	0.0963537	1.53388	0.125059	0.696497
TGME49_246970-t26_1	483.095	0.166828	0.108508	1.53748	0.124177	0.696497
TGME49_211720-t26_1	5172.14	-0.151658	0.0987391	-1.53595	0.124551	0.696497
TGME49_258832-t26_1	330.182	0.167159	0.10875	1.5371	0.124269	0.696497
TGME49_217570-t26_1	8821.8	0.145741	0.0951261	1.53208	0.125503	0.69777
TGME49_205330-t26_1	1326.33	-0.158726	0.103729	-1.5302	0.125966	0.698085
TGME49_217750-t26_1	505.268	0.16744	0.109461	1.52967	0.126099	0.698085
TGME49_274010-t26_1	788.014	0.167723	0.109564	1.53082	0.125813	0.698085
TGME49_201270-t26_1	1114.35	-0.14976	0.0979028	-1.52968	0.126096	0.698085
TGME49_320170-t26_1	32.5714	-0.155749	0.101819	-1.52967	0.126099	0.698085
TGME49_276900-t26_1	534.081	-0.15652	0.102219	-1.53121	0.125717	0.698085
TGME49_269920-t26_1	3664.53	-0.151811	0.0992715	-1.52926	0.126201	0.698151
TGME49_207130-t26_1	2.18589	0.0564589	0.0369284	1.52887	0.126296	0.698178
TGME49_307610-t26_1	527.537	-0.150033	0.0982354	-1.52728	0.126692	0.699871
TGME49_317705-t26_1	189.67	0.178961	0.117236	1.5265	0.126885	0.700438
TGME49_203060-t26_1	1030.24	-0.156968	0.102866	-1.52594	0.127024	0.700708
TGME49_265010-t26_1	458.123	-0.159806	0.104766	-1.52537	0.127168	0.700817
TGME49_261550-t26_1	1.24648	-0.043072	0.0282414	-1.52514	0.127224	0.700817
TGME49_228300-t26_1	215.111	-0.176577	0.115836	-1.52438	0.127415	0.701368
TGME49_269770-t26_1	475.338	0.168482	0.110556	1.52395	0.127521	0.701458
TGME49_293210-t26_1	64.2353	-0.180249	0.11834	-1.52315	0.127722	0.70157
TGME49_286460-t26_1	173.064	-0.184608	0.121183	-1.52338	0.127664	0.70157
TGME49_293630-t26_1	1481.3	0.14147	0.0929122	1.52262	0.127854	0.701794
TGME49_299200-t26_1	722.281	-0.149862	0.0984497	-1.52222	0.127954	0.701852
TGME49_263740-t26_1	460.639	-0.156925	0.103171	-1.52102	0.128255	0.702341
TGME49_263280-t26_1	157.689	-0.179932	0.118316	-1.52078	0.128315	0.702341
TGME49_236530-t26_1	373.163	0.169778	0.111602	1.52128	0.128188	0.702341
TGME49_234550-t26_1	6197.18	0.141192	0.0930169	1.51791	0.129036	0.70412
TGME49_242055-t26_1	582.434	-0.159936	0.105594	-1.51463	0.129865	0.70412
TGME49_241240-t26_1	5677.75	-0.149426	0.0985562	-1.51615	0.12948	0.70412
TGME49_244640-t26_1	1059.75	0.143611	0.0947789	1.51522	0.129715	0.70412
TGME49_259090-t26_1	935.637	-0.139834	0.0922847	-1.51525	0.129709	0.70412
TGME49_318320-t26_1	327.193	0.178854	0.118097	1.51446	0.129909	0.70412
TGME49_234420-t26_1	625.88	0.148613	0.0980296	1.516	0.129519	0.70412
TGME49_273350-t26_1	264.178	-0.177929	0.117339	-1.51637	0.129427	0.70412
TGME49_266030-t26_1	758.994	0.154849	0.102155	1.51582	0.129564	0.70412
TGME49_273770-t26_1	1525.06	0.131866	0.0870186	1.51537	0.129678	0.70412
TGME49_236050-t26_1	99.7117	0.181876	0.119788	1.51832	0.128934	0.70412
TGME49_229780-t26_1	555.137	0.152996	0.100723	1.51898	0.128768	0.70412
TGME49_321540-t26_1	812.143	-0.145297	0.0959143	-1.51487	0.129806	0.70412
TGME49_214920-t26_1	1224.83	0.143528	0.0945401	1.51817	0.128971	0.70412
TGME49_211000-t26_1	18.7103	-0.132681	0.0878067	-1.51105	0.130775	0.704877
TGME49_254210-t26_1	351.297	0.167508	0.11075	1.51249	0.13041	0.704877
TGME49_305840-t26_1	182.964	-0.178463	0.118054	-1.51171	0.130608	0.704877
TGME49_280560-t26_1	1361.13	0.159054	0.105252	1.51117	0.130744	0.704877
TGME49_264990-t26_1	2872.97	0.129331	0.0855126	1.51242	0.130427	0.704877
TGME49_230510-t26_1	259.221	0.17236	0.113956	1.51252	0.130403	0.704877
TGME49_269190-t26_1	6719.62	0.135671	0.0897048	1.51242	0.130427	0.704877
TGME49_275850-t26_1	83.9308	-0.176884	0.11704	-1.51131	0.13071	0.704877
TGME49_246540-t26_1	2715.96	0.143852	0.0952444	1.51034	0.130956	0.705291
TGME49_289320-t26_1	2230.84	-0.129358	0.0856653	-1.51004	0.131033	0.705291
TGME49_285820-t26_1	4.63639	-0.077346	0.0512519	-1.50913	0.131265	0.705293
TGME49_285272-t26_1	247.942	0.17898	0.118576	1.50941	0.131193	0.705293
TGME49_457990-t26_1	10.4128	0.0863012	0.0571921	1.50897	0.131306	0.705293
TGME49_205710-t26_1	1443.59	0.138011	0.0915029	1.50827	0.131485	0.705765
TGME49_271210-t26_1	3.82497	-0.0732676	0.0486026	-1.50748	0.131687	0.706362
TGME49_216180-t26_1	2929.72	0.142032	0.0942926	1.50629	0.131992	0.707509
TGME49_207950-t26_1	529.508	-0.167302	0.111314	-1.50298	0.132844	0.709323
TGME49_219640-t26_1	320.002	-0.173404	0.115375	-1.50296	0.132851	0.709323
TGME49_295468-t26_1	102.247	-0.180566	0.120135	-1.50302	0.132833	0.709323
TGME49_308860-t26_1	5050.88	-0.127648	0.0849552	-1.50253	0.13296	0.709323
TGME49_269400-t26_1	9.92746	-0.11271	0.0749774	-1.50325	0.132774	0.709323
TGME49_234440-t26_1	223.079	0.177589	0.118196	1.50249	0.13297	0.709323
TGME49_311070-t26_1	1372.33	0.147499	0.098057	1.50422	0.132525	0.709323
TGME49_230060-t26_1	608.726	0.150672	0.100329	1.50177	0.133157	0.709629
TGME49_266950-t26_1	1366.42	-0.142041	0.0945955	-1.50156	0.13321	0.709629
TGME49_264040-t26_1	1727.2	0.140932	0.0938801	1.50119	0.133306	0.709653
TGME49_234505-t26_1	1034.11	0.145361	0.0969068	1.5	0.133613	0.709832
TGME49_218188-t26_1	30.709	-0.158537	0.105684	-1.50011	0.133587	0.709832
TGME49_244080-t26_1	729.957	0.147323	0.098198	1.50027	0.133545	0.709832
TGME49_319720-t26_1	243.058	0.168403	0.112295	1.49964	0.133707	0.709846
TGME49_289920-t26_1	2944.66	-0.140537	0.0937755	-1.49865	0.133963	0.710719
TGME49_247280-t26_1	560.972	0.149211	0.0996086	1.49797	0.134141	0.711175
TGME49_205230-t26_1	8.41956	-0.105397	0.0704332	-1.49641	0.134548	0.712022
TGME49_314490-t26_1	1.87867	-0.0524551	0.035059	-1.49619	0.134603	0.712022
TGME49_214350-t26_1	1483.44	0.146632	0.0980821	1.49499	0.134916	0.712022
TGME49_288730-t26_1	321.798	-0.163441	0.109333	-1.49489	0.134942	0.712022
TGME49_209240-t26_1	225.012	0.17209	0.115037	1.49596	0.134664	0.712022
TGME49_320440-t26_1	840.23	-0.139114	0.0929961	-1.49591	0.134677	0.712022
TGME49_309560-t26_1	4962.22	-0.132233	0.0884448	-1.49509	0.134891	0.712022
TGME49_223610-t26_1	785.843	-0.150143	0.10048	-1.49426	0.135108	0.71241
TGME49_225260-t26_1	1965.08	0.125797	0.0842402	1.49331	0.135356	0.713235
TGME49_291005-t26_1	2.55397	-0.0626986	0.042007	-1.49258	0.135548	0.713468
TGME49_295310-t26_1	333.062	-0.173769	0.11646	-1.49209	0.135675	0.713468
TGME49_313350-t26_1	595.084	-0.159441	0.106858	-1.49209	0.135676	0.713468
TGME49_243720-t26_1	10.4956	-0.112179	0.0752003	-1.49174	0.135767	0.713468
TGME49_275380-t26_1	1.82175	-0.0515045	0.0347331	-1.48286	0.13811	0.71349
TGME49_314750-t26_1	419.094	0.161921	0.108971	1.48591	0.137304	0.71349
TGME49_316780-t26_1	2.8642	-0.0600947	0.0403993	-1.48752	0.136878	0.71349
TGME49_315280-t26_1	664.598	0.141181	0.0951102	1.4844	0.137704	0.71349
TGME49_315450-t26_1	13.8858	-0.123531	0.0831873	-1.48498	0.13755	0.71349
TGME49_243265-t26_1	396.567	-0.164752	0.110566	-1.49008	0.136203	0.71349
TGME49_226000-t26_1	938.093	0.150357	0.101511	1.48119	0.138557	0.71349
TGME49_263750-t26_1	660.518	0.153494	0.103402	1.48444	0.137692	0.71349
TGME49_287235-t26_1	4.14696	-0.072256	0.0487512	-1.48214	0.138304	0.71349
TGME49_210783-t26_1	1.90972	-0.052071	0.0351103	-1.48307	0.138056	0.71349
TGME49_244110-t26_1	2537.44	0.134595	0.090434	1.48833	0.136664	0.71349
TGME49_281970-t26_1	2.83749	-0.0629524	0.0423628	-1.48603	0.137271	0.71349
TGME49_251390-t26_1	108.982	-0.179774	0.121306	-1.48199	0.138343	0.71349
TGME49_225450-t26_1	229.981	0.168997	0.114003	1.48239	0.138237	0.71349
TGME49_214570-t26_1	1.90972	-0.052071	0.0351103	-1.48307	0.138056	0.71349
TGME49_244430-t26_1	316.199	-0.165667	0.111475	-1.48614	0.137242	0.71349
TGME49_220525-t26_1	106.164	-0.180377	0.121009	-1.49061	0.136063	0.71349
TGME49_208722-t26_1	529.151	-0.148854	0.100355	-1.48328	0.138001	0.71349
TGME49_293320-t26_1	1174.87	0.147357	0.099387	1.48266	0.138166	0.71349
TGME49_234450-t26_1	7107.63	0.146092	0.0981167	1.48896	0.136497	0.71349
TGME49_233870-t26_1	795.568	0.150062	0.100791	1.48885	0.136527	0.71349
TGME49_313210-t26_1	52.9505	-0.16185	0.108977	-1.48518	0.137496	0.71349
TGME49_308093-t26_1	672.726	0.153388	0.103477	1.48234	0.138251	0.71349
TGME49_291130-t26_1	1.28583	-0.0440353	0.0297345	-1.48095	0.138619	0.71349
TGME49_283878-t26_1	273.77	0.168809	0.113563	1.48648	0.137153	0.71349
TGME49_231420-t26_1	10.2286	-0.099525	0.0670068	-1.4853	0.137465	0.71349
TGME49_214400-t26_1	243.64	-0.176195	0.118952	-1.48122	0.138547	0.71349
TGME49_220950-t26_1	9453.97	-0.132107	0.0891465	-1.48191	0.138365	0.71349
TGME49_233220-t26_1	2540.98	-0.160512	0.108172	-1.48386	0.137846	0.71349
TGME49_232200-t26_1	3.07304	-0.0656983	0.0442949	-1.4832	0.13802	0.71349
TGME49_286240-t26_1	1756.85	0.125674	0.0846722	1.48424	0.137744	0.71349
TGME49_314265-t26_1	424.316	0.164452	0.11121	1.47875	0.139206	0.714016
TGME49_259205-t26_1	1.75135	-0.0482785	0.032635	-1.47935	0.139048	0.714016
TGME49_252295-t26_1	1107.91	0.137169	0.0927547	1.47884	0.139184	0.714016
TGME49_320300-t26_1	1711.37	0.151092	0.102193	1.4785	0.139273	0.714016
TGME49_205510-t26_1	1405.13	0.137762	0.0931379	1.47912	0.139107	0.714016
TGME49_218780-t26_1	2252.96	0.131204	0.0886968	1.47924	0.139077	0.714016
TGME49_201520-t26_1	641.423	0.156459	0.105897	1.47746	0.139553	0.714023
TGME49_283540-t26_1	2170.77	-0.142564	0.0965142	-1.47712	0.139642	0.714023
TGME49_306970-t26_1	612.872	0.15899	0.1076	1.4776	0.139514	0.714023
TGME49_249770-t26_1	284.324	-0.167146	0.113102	-1.47784	0.139452	0.714023
TGME49_202790-t26_1	227.975	-0.169895	0.115158	-1.47532	0.140126	0.714616
TGME49_315780-t26_1	1010.46	-0.149809	0.101513	-1.47576	0.140008	0.714616
TGME49_226580-t26_1	1418.1	-0.142285	0.0964257	-1.47559	0.140054	0.714616
TGME49_295662-t26_1	8.61765	-0.100091	0.0678342	-1.47553	0.140071	0.714616
TGME49_243800-t26_1	2470.36	-0.132998	0.0902512	-1.47364	0.140579	0.715141
TGME49_219450-t26_1	16.2073	0.0999759	0.0679105	1.47217	0.140975	0.715141
TGME49_319620-t26_1	587.935	-0.141189	0.0959218	-1.47191	0.141044	0.715141
TGME49_295410-t26_1	599.826	0.149045	0.101257	1.47194	0.141037	0.715141
TGME49_459880-t26_1	3.76191	0.0692404	0.046983	1.47373	0.140554	0.715141
TGME49_290730-t26_1	471.781	0.147964	0.100428	1.47334	0.14066	0.715141
TGME49_205690-t26_1	537.403	-0.154743	0.105134	-1.47186	0.141058	0.715141
TGME49_286740-t26_1	50.346	0.170476	0.115794	1.47224	0.140957	0.715141
TGME49_224740-t26_1	569.504	-0.144363	0.0979171	-1.47434	0.140389	0.715141
TGME49_273790-t26_1	787.028	-0.154041	0.104705	-1.47119	0.141239	0.715592
TGME49_216055-t26_1	534.617	-0.151045	0.102718	-1.47048	0.141432	0.716101
TGME49_239340-t26_1	618.136	-0.141891	0.0965898	-1.46901	0.14183	0.717138
TGME49_311410-t26_1	555.454	0.15838	0.107837	1.4687	0.141913	0.717138
TGME49_282130-t26_1	293.907	-0.165676	0.112795	-1.46882	0.14188	0.717138
TGME49_215410-t26_1	6.13364	-0.0911861	0.0621017	-1.46834	0.142013	0.717176
TGME49_314860-t26_1	1281.8	0.13627	0.0929322	1.46633	0.142557	0.717828
TGME49_223410-t26_1	2646.82	0.131025	0.0893883	1.46579	0.142705	0.717828
TGME49_310000-t26_1	1158.6	0.129128	0.0880992	1.46571	0.142728	0.717828
TGME49_233860-t26_1	313.566	-0.158342	0.108067	-1.46521	0.142862	0.717828
TGME49_215785-t26_1	6.73968	0.0952665	0.0649554	1.46664	0.142473	0.717828
TGME49_216850-t26_1	184.859	-0.170064	0.115897	-1.46737	0.142276	0.717828
TGME49_314710-t26_1	467.167	0.150641	0.102764	1.4659	0.142677	0.717828
TGME49_203600-t26_1	1803.93	0.146161	0.0997589	1.46514	0.142882	0.717828
TGME49_248860-t26_1	409.108	-0.152927	0.104541	-1.46285	0.143509	0.719583
TGME49_225105-t26_1	95.777	-0.176265	0.120491	-1.46289	0.143498	0.719583
TGME49_254420-t26_1	599.752	-0.154592	0.105637	-1.46342	0.143353	0.719583
TGME49_209610-t26_1	486.481	-0.16394	0.112292	-1.45994	0.144308	0.722911
TGME49_243210-t26_1	1533.46	-0.127635	0.0874362	-1.45975	0.144359	0.722911
TGME49_213610-t26_1	2685.98	-0.11826	0.0810531	-1.45904	0.144554	0.723423
TGME49_253870-t26_1	420.788	0.153941	0.105562	1.4583	0.144757	0.723971
TGME49_278800-t26_1	2146.67	0.123212	0.0845763	1.45681	0.145169	0.725564
TGME49_238010-t26_1	6911.6	0.145123	0.0996718	1.45601	0.145391	0.726044
TGME49_272430-t26_1	4.53047	-0.0780365	0.0536044	-1.45579	0.145452	0.726044
TGME49_235980-t26_1	502.846	0.150375	0.103339	1.45517	0.145623	0.726127
TGME49_256020-t26_1	45.9276	-0.163292	0.112224	-1.45505	0.145655	0.726127
TGME49_262470-t26_1	14.0525	-0.121652	0.0836574	-1.45416	0.145901	0.726884
TGME49_227800-t26_1	1238.25	-0.131545	0.0905165	-1.45327	0.14615	0.727659
TGME49_278518-t26_1	6.48827	-0.0904472	0.0622938	-1.45195	0.146517	0.72844
TGME49_312530-t26_1	828.457	0.136381	0.0939462	1.45169	0.146588	0.72844
TGME49_228370-t26_1	365.143	0.155109	0.106837	1.45183	0.146548	0.72844
TGME49_293250-t26_1	2.31119	-0.0535637	0.0369702	-1.44884	0.147384	0.728997
TGME49_235190-t26_1	2.57624	-0.0600198	0.0414078	-1.44948	0.147203	0.728997
TGME49_212960-t26_1	483.228	0.156683	0.108187	1.44826	0.147545	0.728997
TGME49_246930-t26_1	1069.91	-0.152291	0.105147	-1.44836	0.147517	0.728997
TGME49_307000-t26_1	297.961	-0.160484	0.110772	-1.44877	0.147401	0.728997
TGME49_247950-t26_1	37.1239	0.158152	0.109004	1.45088	0.146813	0.728997
TGME49_244950-t26_1	6.46929	0.0860631	0.0593892	1.44914	0.147299	0.728997
TGME49_220110-t26_1	323.916	0.165485	0.114093	1.45043	0.146938	0.728997
TGME49_288455-t26_1	4.57582	-0.0721824	0.0498357	-1.44841	0.147503	0.728997
TGME49_228050-t26_1	4.07223	-0.0655104	0.0452775	-1.44686	0.147935	0.730115
TGME49_278400-t26_1	29.6513	-0.153946	0.106494	-1.44559	0.148292	0.730115
TGME49_242900-t26_1	1.60636	-0.0415924	0.0288083	-1.44376	0.148805	0.730115
TGME49_315350-t26_1	17.5741	-0.126995	0.087926	-1.44433	0.148645	0.730115
TGME49_294870-t26_1	4320.18	0.120067	0.0830049	1.44651	0.148034	0.730115
TGME49_289216-t26_1	4.13259	-0.0728947	0.0504714	-1.44428	0.148661	0.730115
TGME49_260640-t26_1	670.259	0.144256	0.0998447	1.4448	0.148514	0.730115
TGME49_275750-t26_1	457.041	0.14624	0.101126	1.44611	0.148148	0.730115
TGME49_297830-t26_1	575.797	0.150959	0.104546	1.44395	0.148754	0.730115
TGME49_201820-t26_1	718.9	0.153866	0.106457	1.44533	0.148364	0.730115
TGME49_255180-t26_1	987.767	-0.144148	0.0996752	-1.44618	0.148128	0.730115
TGME49_217900-t26_1	476.52	-0.149505	0.105227	-1.42079	0.155377	0.730959
TGME49_299010-t26_1	145.465	-0.171479	0.120034	-1.42859	0.153122	0.730959
TGME49_225850-t26_1	1118.89	-0.128085	0.0898594	-1.42539	0.154043	0.730959
TGME49_263785-t26_1	365.14	0.155945	0.108268	1.44037	0.149764	0.730959
TGME49_293310-t26_1	515.2	0.149086	0.104746	1.42331	0.154646	0.730959
TGME49_311765-t26_1	668.225	0.14023	0.0975042	1.43819	0.150379	0.730959
TGME49_244406-t26_1	16.0858	-0.114144	0.0797721	-1.43088	0.152465	0.730959
TGME49_269600-t26_1	12.332	0.105051	0.0738648	1.42221	0.154966	0.730959
TGME49_297090-t26_1	1.47308	-0.0412992	0.0287825	-1.43487	0.151324	0.730959
TGME49_297150-t26_1	362.005	0.153329	0.106756	1.43625	0.150931	0.730959
TGME49_309600-t26_1	4513.42	-0.12733	0.0886757	-1.4359	0.15103	0.730959
TGME49_252290-t26_1	1122.31	0.128717	0.0901502	1.4278	0.153349	0.730959
TGME49_224080-t26_1	4.87538	-0.0749683	0.0527349	-1.42161	0.15514	0.730959
TGME49_293770-t26_1	2271.93	-0.127164	0.0893801	-1.42273	0.154814	0.730959
TGME49_201680-t26_1	4353.76	0.123264	0.0864373	1.42605	0.153853	0.730959
TGME49_297970-t26_1	572.417	0.146197	0.10171	1.4374	0.150605	0.730959
TGME49_301210-t26_1	48.8829	0.147027	0.102326	1.43686	0.150759	0.730959
TGME49_219700-t26_1	3306.36	0.116144	0.0808293	1.43691	0.150744	0.730959
TGME49_281470-t26_1	11.4182	-0.111182	0.0775565	-1.43357	0.151696	0.730959
TGME49_295710-t26_1	4335.59	-0.130362	0.0911734	-1.42983	0.152767	0.730959
TGME49_293850-t26_1	6.65684	-0.0883102	0.0616712	-1.43195	0.152157	0.730959
TGME49_270030-t26_1	69.299	-0.169736	0.119262	-1.42322	0.154672	0.730959
TGME49_253860-t26_1	1581.29	0.128826	0.0900361	1.43082	0.152481	0.730959
TGME49_207730-t26_1	2.6294	-0.0590252	0.0410266	-1.43871	0.150234	0.730959
TGME49_284190-t26_1	1283.89	-0.138363	0.0970105	-1.42626	0.153792	0.730959
TGME49_266860-t26_1	6.38484	-0.0878419	0.0612516	-1.43411	0.151539	0.730959
TGME49_222160-t26_1	291.755	0.162149	0.112425	1.44228	0.149222	0.730959
TGME49_234380-t26_1	3122.4	0.154543	0.108327	1.42663	0.153686	0.730959
TGME49_210280-t26_1	752.444	0.134731	0.0943912	1.42737	0.153473	0.730959
TGME49_217940-t26_1	78.2787	-0.171817	0.119637	-1.43615	0.150958	0.730959
TGME49_250220-t26_1	158.686	-0.171337	0.119897	-1.42903	0.152994	0.730959
TGME49_218240-t26_1	2520.72	0.118388	0.082451	1.43586	0.151042	0.730959
TGME49_275810-t26_1	6669.8	0.136822	0.0951729	1.43761	0.150544	0.730959
TGME49_255240-t26_1	793.996	0.144158	0.101308	1.42296	0.154747	0.730959
TGME49_221710-t26_1	637.026	0.149971	0.105025	1.42795	0.153305	0.730959
TGME49_240510-t26_1	639.709	0.137113	0.095283	1.43901	0.150147	0.730959
TGME49_270720-t26_1	590.811	0.146969	0.102376	1.43558	0.151121	0.730959
TGME49_301000-t26_1	31.2641	-0.148196	0.103409	-1.43311	0.151827	0.730959
TGME49_251450-t26_1	748.297	0.138256	0.0970789	1.42416	0.1544	0.730959
TGME49_320110-t26_1	1459.11	0.12337	0.0862141	1.43097	0.152439	0.730959
TGME49_255390-t26_1	266.115	-0.17029	0.119755	-1.42199	0.155028	0.730959
TGME49_247652-t26_1	379.619	0.149882	0.104466	1.43474	0.151362	0.730959
TGME49_266366-t26_1	3933.81	0.122061	0.0847298	1.44059	0.1497	0.730959
TGME49_266270-t26_1	6.99113	-0.0932962	0.0656238	-1.42168	0.155118	0.730959
TGME49_257180-t26_1	695.682	-0.137816	0.0969623	-1.42133	0.155221	0.730959
TGME49_207210-t26_1	2.35849	0.0547115	0.038457	1.42267	0.154833	0.730959
TGME49_202580-t26_1	71.8633	-0.171161	0.11957	-1.43147	0.152295	0.730959
TGME49_290290-t26_1	2036.12	0.119206	0.0834935	1.42773	0.153369	0.730959
TGME49_236270-t26_1	268.933	0.166614	0.116645	1.42839	0.15318	0.730959
TGME49_250360-t26_1	162.395	-0.170791	0.118696	-1.43889	0.150181	0.730959
TGME49_286470-t26_1	2643.09	-0.118478	0.0827257	-1.43217	0.152094	0.730959
TGME49_224070-t26_1	504.91	0.147425	0.103204	1.42848	0.153154	0.730959
TGME49_263335-t26_1	29.599	-0.15086	0.105049	-1.43609	0.150977	0.730959
TGME49_231030-t26_1	603.078	-0.140732	0.0981412	-1.43398	0.151579	0.730959
TGME49_289260-t26_1	1.14201	-0.0387967	0.0269489	-1.43964	0.14997	0.730959
TGME49_256050-t26_1	1491	-0.127716	0.089016	-1.43475	0.151358	0.730959
TGME49_321340-t26_1	739.504	0.148638	0.103953	1.42985	0.152759	0.730959
TGME49_237890-t26_1	869.488	-0.137766	0.096823	-1.42286	0.154776	0.730959
TGME49_267090-t26_1	254.008	0.161315	0.113491	1.4214	0.155201	0.730959
TGME49_232640-t26_1	470.884	-0.162133	0.113988	-1.42237	0.154919	0.730959
TGME49_244412-t26_1	538.881	0.15175	0.105859	1.43351	0.151712	0.730959
TGME49_261540-t26_1	322.896	0.155072	0.109074	1.42171	0.155109	0.730959
TGME49_278160-t26_1	286.777	-0.159849	0.112002	-1.4272	0.153522	0.730959
TGME49_288630-t26_1	2623.45	0.128617	0.0892171	1.44162	0.149409	0.730959
TGME49_268035-t26_1	97.5288	0.172414	0.121345	1.42086	0.155358	0.730959
TGME49_234970-t26_1	912.169	0.130386	0.0912139	1.42945	0.152876	0.730959
TGME49_234370-t26_1	117.031	-0.169046	0.118869	-1.42212	0.154993	0.730959
TGME49_305070-t26_1	320.359	-0.154568	0.108565	-1.42374	0.154522	0.730959
TGME49_233430-t26_1	676.587	-0.13646	0.0961217	-1.41966	0.155706	0.732062
TGME49_235970-t26_1	3140.53	0.132364	0.0933379	1.41812	0.156156	0.732848
TGME49_264760-t26_1	774.324	0.138696	0.0977899	1.4183	0.156103	0.732848
TGME49_254460-t26_1	764.309	-0.142539	0.100495	-1.41837	0.156084	0.732848
TGME49_312220-t26_1	248.648	0.162632	0.114721	1.41763	0.156299	0.733075
TGME49_293430-t26_1	1959.04	0.140786	0.0994036	1.41631	0.156686	0.734447
TGME49_209045-t26_1	5.93226	-0.0746255	0.0527726	-1.4141	0.157334	0.734977
TGME49_320525-t26_1	86.7701	-0.170047	0.120212	-1.41457	0.157195	0.734977
TGME49_249310-t26_1	252.659	0.163723	0.115788	1.41398	0.157367	0.734977
TGME49_226310-t26_1	90.2428	0.169671	0.119892	1.4152	0.15701	0.734977
TGME49_237080-t26_1	2.3159	-0.0547561	0.0386862	-1.41539	0.156954	0.734977
TGME49_259590-t26_1	9.70849	-0.0973274	0.0688289	-1.41405	0.157347	0.734977
TGME49_320220-t26_1	3091.61	0.116201	0.0822002	1.41364	0.157468	0.735011
TGME49_218560-t26_1	2057.72	-0.125647	0.0889843	-1.41201	0.157947	0.736571
TGME49_269620-t26_1	801.554	0.150911	0.106888	1.41186	0.157992	0.736571
TGME49_214840-t26_1	9349.59	0.126719	0.08999	1.40815	0.159088	0.737385
TGME49_256010-t26_1	290.331	-0.160683	0.113921	-1.41048	0.158397	0.737385
TGME49_232020-t26_1	947.948	0.137127	0.0973703	1.40831	0.15904	0.737385
TGME49_282180-t26_1	2821.58	0.128195	0.0909921	1.40886	0.158877	0.737385
TGME49_318570-t26_1	864.527	-0.127615	0.0905901	-1.40871	0.158922	0.737385
TGME49_269950-t26_1	8408.63	-0.133473	0.0946206	-1.41061	0.15836	0.737385
TGME49_209510-t26_1	2.60712	-0.0553495	0.0392706	-1.40944	0.158706	0.737385
TGME49_262680-t26_1	172.874	0.165941	0.11779	1.40878	0.158901	0.737385
TGME49_237550-t26_1	520.184	0.152356	0.108209	1.40798	0.159136	0.737385
TGME49_269670-t26_1	672.652	0.159611	0.113187	1.41016	0.158494	0.737385
TGME49_236210-t26_1	2420.94	0.136065	0.0966555	1.40773	0.159211	0.737385
TGME49_206610-t26_1	1072.57	0.128303	0.0911772	1.40718	0.159374	0.7377
TGME49_285480-t26_1	610.802	0.142881	0.101648	1.40565	0.159829	0.738922
TGME49_266970-t26_1	403.148	-0.160812	0.114383	-1.40591	0.159752	0.738922
TGME49_268740-t26_1	238.595	-0.160835	0.114497	-1.4047	0.16011	0.73978
TGME49_202230-t26_1	730.782	0.147265	0.105008	1.40242	0.160789	0.741154
TGME49_318620-t26_1	741.506	0.131598	0.0937971	1.40301	0.160615	0.741154
TGME49_216910-t26_1	566.957	-0.149634	0.106684	-1.4026	0.160737	0.741154
TGME49_313510-t26_1	68.5798	0.167384	0.119288	1.40318	0.160562	0.741154
TGME49_319870-t26_1	3417.82	0.134458	0.095925	1.4017	0.161005	0.741271
TGME49_254470-t26_1	4408.99	-0.113728	0.0811232	-1.40192	0.160938	0.741271
TGME49_316620-t26_1	617.857	0.146485	0.104661	1.39961	0.16163	0.7425
TGME49_205520-t26_1	14.3554	-0.114146	0.0816524	-1.39795	0.162128	0.7425
TGME49_229640-t26_1	1065.38	-0.129155	0.0923639	-1.39833	0.162013	0.7425
TGME49_228710-t26_1	205.721	0.169168	0.120924	1.39896	0.161826	0.7425
TGME49_252065-t26_1	143.635	-0.169846	0.121329	-1.39987	0.161552	0.7425
TGME49_271270-t26_1	1438.74	0.129852	0.0928887	1.39794	0.162132	0.7425
TGME49_309030-t26_1	9.42748	-0.102496	0.0732856	-1.39858	0.161938	0.7425
TGME49_276960-t26_1	20.2906	-0.134853	0.096444	-1.39825	0.162038	0.7425
TGME49_292960-t26_1	580.402	-0.15157	0.108258	-1.40008	0.161488	0.7425
TGME49_236580-t26_1	1152.41	0.139458	0.0998545	1.39661	0.16253	0.742922
TGME49_293330-t26_1	490.512	0.151351	0.108632	1.39325	0.163545	0.742922
TGME49_268590-t26_1	1387.74	-0.128558	0.0920559	-1.39652	0.162557	0.742922
TGME49_204500-t26_1	64.9085	0.164595	0.11791	1.39594	0.162733	0.742922
TGME49_245490-t26_1	5323.34	-0.123504	0.0886208	-1.39362	0.163432	0.742922
TGME49_265780-t26_1	563.111	0.154735	0.110997	1.39404	0.163306	0.742922
TGME49_312420-t26_1	3963.36	-0.125983	0.090387	-1.39382	0.163373	0.742922
TGME49_227420-t26_1	571.706	0.142395	0.102224	1.39297	0.163628	0.742922
TGME49_269860-t26_1	5.66336	-0.0752391	0.0539246	-1.39527	0.162936	0.742922
TGME49_291120-t26_1	480.842	0.151037	0.10846	1.39255	0.163755	0.742922
TGME49_260990-t26_1	126.872	0.167764	0.12044	1.39293	0.163642	0.742922
TGME49_301160-t26_1	52.187	0.161821	0.116096	1.39386	0.163361	0.742922
TGME49_215450-t26_1	274.771	-0.169015	0.121351	-1.39278	0.163687	0.742922
TGME49_254790-t26_1	11.6565	-0.10994	0.0789466	-1.39258	0.163746	0.742922
TGME49_205640-t26_1	1211.62	0.123944	0.0889498	1.39342	0.163494	0.742922
TGME49_288670-t26_1	364.957	0.153634	0.110112	1.39525	0.162941	0.742922
TGME49_310177-t26_1	16.7004	0.124469	0.0894351	1.39172	0.164007	0.743199
TGME49_250790-t26_1	633.117	0.142454	0.102355	1.39176	0.163996	0.743199
TGME49_225958-t26_1	1.6873	-0.0443592	0.0318814	-1.39138	0.164109	0.743229
TGME49_216860-t26_1	6726.27	0.11188	0.0804968	1.38987	0.164569	0.743656
TGME49_219750-t26_1	1677.26	0.133145	0.0958007	1.38981	0.164587	0.743656
TGME49_217430-t26_1	350.32	-0.148308	0.106665	-1.39041	0.164404	0.743656
TGME49_263090-t26_1	11841.5	0.12307	0.0885072	1.39051	0.164374	0.743656
TGME49_305455-t26_1	232.826	-0.157303	0.113232	-1.38921	0.164769	0.744047
TGME49_276110-t26_1	451.583	0.150555	0.108466	1.38805	0.165122	0.745209
TGME49_221400-t26_1	3789.22	-0.150006	0.108141	-1.38714	0.1654	0.745691
TGME49_291070-t26_1	8.85096	-0.0945045	0.0681326	-1.38707	0.165421	0.745691
TGME49_294560-t26_1	946.188	0.136062	0.0981913	1.38568	0.165844	0.745978
TGME49_218300-t26_1	2376.82	0.118686	0.085674	1.38532	0.165955	0.745978
TGME49_257780-t26_1	328.724	-0.159459	0.115008	-1.38651	0.165593	0.745978
TGME49_240960-t26_1	530.958	0.143478	0.103573	1.38529	0.165965	0.745978
TGME49_214575-t26_1	888.991	-0.161088	0.116236	-1.38588	0.165784	0.745978
TGME49_310230-t26_1	582.79	0.149977	0.108329	1.38446	0.166219	0.746687
TGME49_213520-t26_1	528.91	-0.1392	0.10057	-1.38411	0.166324	0.746726
TGME49_314310-t26_1	456.055	-0.149931	0.108351	-1.38376	0.166432	0.746781
TGME49_305590-t26_1	1606.89	0.118865	0.0860581	1.38121	0.167213	0.746974
TGME49_226780-t26_1	355.619	-0.149782	0.108417	-1.38154	0.167112	0.746974
TGME49_265150-t26_1	390.173	0.149109	0.107949	1.38129	0.16719	0.746974
TGME49_277500-t26_1	1846.39	-0.120556	0.0872679	-1.38145	0.167142	0.746974
TGME49_209670-t26_1	68.6873	0.166244	0.120201	1.38305	0.166651	0.746974
TGME49_241830-t26_1	390.473	-0.142725	0.103278	-1.38194	0.166989	0.746974
TGME49_294220-t26_1	598.036	-0.133085	0.0962826	-1.38224	0.166899	0.746974
TGME49_253550-t26_1	2.68081	-0.0595531	0.0431197	-1.38111	0.167244	0.746974
TGME49_290590-t26_1	3.51045	-0.0602301	0.0436252	-1.38063	0.167394	0.747211
TGME49_228200-t26_1	1387.5	0.124813	0.0904267	1.38027	0.167503	0.74727
TGME49_312435-t26_1	12.4292	-0.112543	0.0815603	-1.37988	0.167624	0.747382
TGME49_318710-t26_1	875.354	0.130917	0.0949406	1.37893	0.167916	0.748109
TGME49_309380-t26_1	887.822	0.136299	0.0988585	1.37872	0.16798	0.748109
TGME49_320105-t26_1	8.15133	0.0964447	0.0699743	1.37829	0.168114	0.748278
TGME49_310640-t26_1	2896.2	0.124818	0.0906451	1.37699	0.168514	0.749626
TGME49_215347-t26_1	172.155	-0.163468	0.118791	-1.37609	0.168793	0.750439
TGME49_230070-t26_1	265.784	-0.162046	0.11787	-1.37479	0.169196	0.750721
TGME49_228240-t26_1	20.5883	-0.125621	0.0913529	-1.37512	0.169095	0.750721
TGME49_315480-t26_1	6.06429	-0.0767185	0.055814	-1.37454	0.169274	0.750721
TGME49_225990-t26_1	697.014	0.148127	0.107781	1.37433	0.16934	0.750721
TGME49_280460-t26_1	2967.64	0.128378	0.0933796	1.37479	0.169195	0.750721
TGME49_272290-t26_1	1020.21	0.135872	0.0989642	1.37294	0.169772	0.751776
TGME49_286090-t26_1	5007.1	-0.10668	0.0776884	-1.37317	0.169699	0.751776
TGME49_310490-t26_1	7237.61	0.130828	0.0953136	1.3726	0.169876	0.751812
TGME49_286540-t26_1	30.7416	-0.142079	0.103589	-1.37157	0.170198	0.752335
TGME49_205540-t26_1	595.373	0.131954	0.0962263	1.37129	0.170285	0.752335
TGME49_202920-t26_1	565.107	0.135845	0.0990473	1.37151	0.170215	0.752335
TGME49_210408-t26_1	8214.25	-0.134916	0.0984675	-1.37016	0.170638	0.752506
TGME49_458190-t26_1	1.35574	0.0399697	0.0291699	1.37024	0.170613	0.752506
TGME49_266990-t26_1	1562.39	0.125215	0.0913998	1.36997	0.170696	0.752506
TGME49_238020-t26_1	341.798	0.149146	0.108872	1.36992	0.170711	0.752506
TGME49_306720-t26_1	59.1761	0.162807	0.118917	1.36908	0.170973	0.75258
TGME49_310570-t26_1	258.761	0.159509	0.116538	1.36872	0.171086	0.75258
TGME49_275350-t26_1	562.781	0.136848	0.0999777	1.36879	0.171066	0.75258
TGME49_314570-t26_1	115.134	-0.165566	0.120972	-1.36863	0.171116	0.75258
TGME49_209945-t26_1	254.733	-0.156464	0.114354	-1.36824	0.171236	0.752681
TGME49_226370-t26_1	447.997	-0.148785	0.108803	-1.36747	0.171479	0.7529
TGME49_213740-t26_1	741.131	0.127948	0.0935559	1.36761	0.171434	0.7529
TGME49_250020-t26_1	16.9462	-0.125688	0.0919568	-1.36681	0.171683	0.752945
TGME49_235398-t26_1	548.428	-0.141657	0.103617	-1.36711	0.17159	0.752945
TGME49_459870-t26_1	1.6978	0.0461364	0.0337759	1.36595	0.171953	0.753702
TGME49_255190-t26_1	2805.58	-0.130728	0.09586	-1.36374	0.172651	0.75428
TGME49_203990-t26_1	1654.75	0.130431	0.0955899	1.36449	0.172414	0.75428
TGME49_226560-t26_1	407.834	-0.140878	0.103299	-1.36379	0.172633	0.75428
TGME49_288050-t26_1	14.1101	-0.104095	0.0763154	-1.36401	0.172564	0.75428
TGME49_265280-t26_1	395.31	0.141647	0.103818	1.36438	0.172448	0.75428
TGME49_323010-t26_1	302.694	0.148443	0.108855	1.36368	0.172668	0.75428
TGME49_294240-t26_1	1.89903	-0.0485172	0.0356354	-1.36149	0.173359	0.75487
TGME49_290270-t26_1	664.323	0.138912	0.101939	1.3627	0.172976	0.75487
TGME49_315705-t26_1	21.3618	-0.126555	0.0929115	-1.3621	0.173166	0.75487
TGME49_223920-t26_1	7205.99	0.116458	0.0855008	1.36207	0.173177	0.75487
TGME49_278710-t26_1	6.56561	-0.0836071	0.0614108	-1.36144	0.173375	0.75487
TGME49_305750-t26_1	854.412	0.133386	0.0979765	1.3614	0.173386	0.75487
TGME49_244630-t26_1	326.265	-0.1558	0.114546	-1.36015	0.173781	0.75532
TGME49_241165-t26_1	96.7614	-0.165048	0.121303	-1.36062	0.173633	0.75532
TGME49_299980-t26_1	1201.19	-0.118543	0.0871346	-1.36046	0.173685	0.75532
TGME49_215550-t26_1	455.988	0.147223	0.10828	1.35965	0.173942	0.755598
TGME49_221360-t26_1	566.957	0.145464	0.107068	1.35861	0.17427	0.756174
TGME49_287210-t26_1	2030.36	0.123925	0.0912053	1.35875	0.174225	0.756174
TGME49_208770-t26_1	2.63232	-0.056738	0.0417842	-1.35788	0.174502	0.756336
TGME49_228170-t26_1	5791.28	-0.128928	0.0949319	-1.35811	0.174429	0.756336
TGME49_285700-t26_1	218.962	-0.156601	0.115366	-1.35742	0.174646	0.756541
TGME49_264700-t26_1	17.9831	-0.124891	0.0920446	-1.35685	0.174829	0.756908
TGME49_253560-t26_1	642.915	-0.1354	0.0999276	-1.35498	0.175425	0.756957
TGME49_214980-t26_1	2034.3	-0.12938	0.0954691	-1.3552	0.175354	0.756957
TGME49_216190-t26_1	525.635	-0.154576	0.114038	-1.35548	0.175265	0.756957
TGME49_240840-t26_1	518.666	-0.137944	0.101776	-1.35537	0.1753	0.756957
TGME49_221922-t26_1	447.057	-0.13726	0.101228	-1.35595	0.175115	0.756957
TGME49_225300-t26_1	727.999	0.132999	0.0981321	1.35531	0.17532	0.756957
TGME49_219620-t26_1	371.752	-0.148318	0.109499	-1.35452	0.175571	0.75717
TGME49_202050-t26_1	3.53798	-0.0637074	0.0470895	-1.3529	0.176087	0.758643
TGME49_215640-t26_1	1057.63	0.140717	0.104042	1.3525	0.176215	0.758643
TGME49_248790-t26_1	168.576	0.162503	0.120143	1.35258	0.17619	0.758643
TGME49_300190-t26_1	4342.24	0.132889	0.0983489	1.3512	0.17663	0.758643
TGME49_266065-t26_1	3.14708	-0.0614284	0.0454687	-1.351	0.176694	0.758643
TGME49_211420-t26_1	3687.25	0.106988	0.0791578	1.35158	0.17651	0.758643
TGME49_207400-t26_1	2501.09	-0.12515	0.0925788	-1.35182	0.176432	0.758643
TGME49_217470-t26_1	205.225	0.157631	0.11663	1.35155	0.17652	0.758643
TGME49_200360-t26_1	4315.88	-0.124535	0.0922726	-1.34964	0.177132	0.760103
TGME49_311500-t26_1	450.891	-0.139602	0.103463	-1.3493	0.177241	0.760151
TGME49_250910-t26_1	171.067	-0.159293	0.118125	-1.34852	0.177492	0.76026
TGME49_268178-t26_1	1083.69	-0.138178	0.102483	-1.3483	0.17756	0.76026
TGME49_233340-t26_1	533.805	0.140904	0.104493	1.34846	0.17751	0.76026
TGME49_218340-t26_1	2.46156	-0.055355	0.0410787	-1.34754	0.177807	0.760898
TGME49_224110-t26_1	790.285	0.135293	0.100432	1.34711	0.177945	0.761068
TGME49_288475-t26_1	11.3564	-0.099503	0.0739854	-1.3449	0.178657	0.761701
TGME49_246490-t26_1	1069.18	0.12825	0.0953224	1.34544	0.178483	0.761701
TGME49_217490-t26_1	6.84177	-0.0828335	0.0615942	-1.34483	0.178681	0.761701
TGME49_203180-t26_1	827.483	-0.138148	0.102664	-1.34564	0.17842	0.761701
TGME49_313880-t26_1	701.769	-0.137312	0.102012	-1.34604	0.178291	0.761701
TGME49_290900-t26_1	348.862	0.147574	0.109723	1.34497	0.178635	0.761701
TGME49_235440-t26_1	141.245	-0.162226	0.120714	-1.34388	0.178987	0.762166
TGME49_267980-t26_1	146.214	-0.16269	0.121059	-1.34389	0.178984	0.762166
TGME49_223550-t26_1	57.9457	-0.156231	0.116282	-1.34355	0.179093	0.762198
TGME49_321290-t26_1	494.286	-0.142905	0.106421	-1.34283	0.179326	0.762484
TGME49_257490-t26_1	836.229	-0.12501	0.0932434	-1.34069	0.180022	0.762484
TGME49_225102-t26_1	10.3768	-0.0924452	0.0689725	-1.34032	0.180141	0.762484
TGME49_234940-t26_1	126.121	-0.162396	0.121034	-1.34174	0.179681	0.762484
TGME49_295640-t26_1	7.86592	-0.0855113	0.0637897	-1.34052	0.180077	0.762484
TGME49_203160-t26_1	463.479	0.1403	0.104565	1.34176	0.179674	0.762484
TGME49_237800-t26_1	3.42505	-0.0551813	0.0411416	-1.34125	0.179838	0.762484
TGME49_250340-t26_1	1941.16	-0.115527	0.0861926	-1.34033	0.180138	0.762484
TGME49_211630-t26_1	3625.59	-0.124365	0.0926958	-1.34164	0.179712	0.762484
TGME49_214610-t26_1	745.272	0.134192	0.0999936	1.34201	0.179593	0.762484
TGME49_235550-t26_1	185.606	-0.15692	0.117115	-1.33988	0.180285	0.762676
TGME49_288230-t26_1	271.859	-0.150216	0.112193	-1.3389	0.180603	0.762778
TGME49_283830-t26_1	237.602	0.154299	0.11523	1.33905	0.180554	0.762778
TGME49_244840-t26_1	315.736	0.149767	0.111858	1.3389	0.180604	0.762778
TGME49_260300-t26_1	173.654	0.162148	0.121223	1.3376	0.181025	0.7629
TGME49_315540-t26_1	1.64484	-0.0362688	0.0271137	-1.33766	0.181008	0.7629
TGME49_285680-t26_1	558.222	0.138197	0.103277	1.33811	0.180861	0.7629
TGME49_246460-t26_1	582.718	0.132946	0.099362	1.338	0.180897	0.7629
TGME49_310830-t26_1	20.111	-0.120392	0.0903386	-1.33268	0.182637	0.763067
TGME49_237195-t26_1	181.04	-0.158676	0.11894	-1.33408	0.182177	0.763067
TGME49_294710-t26_1	871.751	0.135838	0.10184	1.33383	0.182259	0.763067
TGME49_208450-t26_1	2343.77	-0.135791	0.101553	-1.33714	0.181176	0.763067
TGME49_217520-t26_1	1462.41	0.119049	0.0891934	1.33472	0.181967	0.763067
TGME49_225900-t26_1	521.187	0.143	0.107287	1.33287	0.182573	0.763067
TGME49_254010-t26_1	675.63	0.128579	0.0963033	1.33514	0.181829	0.763067
TGME49_213445-t26_1	1485.09	-0.120308	0.0901999	-1.3338	0.182271	0.763067
TGME49_293010-t26_1	1.16788	-0.0336027	0.0252072	-1.33306	0.182511	0.763067
TGME49_208540-t26_1	425.106	0.14773	0.110835	1.33288	0.18257	0.763067
TGME49_254335-t26_1	24.6701	-0.126108	0.0943726	-1.33628	0.181459	0.763067
TGME49_251410-t26_1	1125.61	0.139708	0.104829	1.33272	0.182624	0.763067
TGME49_269175-t26_1	169.33	-0.158473	0.118781	-1.33416	0.182151	0.763067
TGME49_245650-t26_1	199.693	-0.158575	0.118869	-1.33404	0.182192	0.763067
TGME49_253840-t26_1	1.16788	-0.0336027	0.0252072	-1.33306	0.182511	0.763067
TGME49_222860-t26_1	4578.55	0.115692	0.0867184	1.33411	0.182168	0.763067
TGME49_297870-t26_1	1071.24	0.130908	0.0982911	1.33184	0.182912	0.763805
TGME49_263480-t26_1	740.909	-0.126111	0.0953781	-1.32222	0.186095	0.763955
TGME49_306560-t26_1	536.654	0.133166	0.100339	1.32715	0.184458	0.763955
TGME49_301420-t26_1	1400.78	0.117461	0.0885236	1.32689	0.184544	0.763955
TGME49_320240-t26_1	4.93944	-0.074817	0.0563069	-1.32873	0.183935	0.763955
TGME49_315130-t26_1	398.976	-0.142414	0.107556	-1.32409	0.185472	0.763955
TGME49_314240-t26_1	824.516	-0.134589	0.101221	-1.32965	0.183634	0.763955
TGME49_225720-t26_1	270.773	0.157616	0.119149	1.32285	0.185885	0.763955
TGME49_209710-t26_1	542.607	-0.139193	0.104814	-1.32799	0.18418	0.763955
TGME49_243330-t26_1	4.14646	0.0638992	0.0480601	1.32957	0.18366	0.763955
TGME49_229915-t26_1	1.35623	-0.0391364	0.0295581	-1.32405	0.185487	0.763955
TGME49_275710-t26_1	3.58838	-0.0611027	0.0460832	-1.32592	0.184866	0.763955
TGME49_216820-t26_1	2440.75	-0.123552	0.0933574	-1.32343	0.185693	0.763955
TGME49_261022-t26_1	3136.69	-0.116717	0.0881686	-1.32379	0.185573	0.763955
TGME49_200130-t26_1	1.31892	0.0369913	0.0279128	1.32524	0.18509	0.763955
TGME49_253810-t26_1	654.432	0.150085	0.11334	1.3242	0.185437	0.763955
TGME49_209300-t26_1	21.3999	-0.124218	0.0937809	-1.32456	0.185317	0.763955
TGME49_247360-t26_1	1524.84	0.126893	0.0959141	1.32298	0.185841	0.763955
TGME49_218920-t26_1	1179.29	0.134602	0.101274	1.32909	0.183817	0.763955
TGME49_247780-t26_1	1185.37	-0.118289	0.0894033	-1.32309	0.185805	0.763955
TGME49_314110-t26_1	517.051	-0.144622	0.109126	-1.32528	0.18508	0.763955
TGME49_301360-t26_1	3.14833	-0.0563895	0.0426469	-1.32224	0.186088	0.763955
TGME49_251480-t26_1	330.516	0.148486	0.111751	1.32872	0.183941	0.763955
TGME49_205100-t26_1	338.55	0.144937	0.109212	1.32712	0.184471	0.763955
TGME49_273150-t26_1	139.35	0.161088	0.121363	1.32733	0.1844	0.763955
TGME49_223540-t26_1	1329.17	0.117935	0.0888825	1.32686	0.184555	0.763955
TGME49_248677-t26_1	31.9178	-0.140777	0.10586	-1.32984	0.18357	0.763955
TGME49_318550-t26_1	300.883	-0.14798	0.111268	-1.32994	0.183538	0.763955
TGME49_257370-t26_1	454.896	-0.142762	0.10746	-1.32851	0.184008	0.763955
TGME49_295690-t26_1	237.73	0.155755	0.117561	1.32489	0.185209	0.763955
TGME49_260190-t26_1	171.493	0.156085	0.117554	1.32777	0.184254	0.763955
TGME49_284630-t26_1	341.901	-0.148941	0.11264	-1.32227	0.186077	0.763955
TGME49_254490-t26_1	787.406	0.132711	0.100113	1.32561	0.184968	0.763955
TGME49_290650-t26_1	522.915	-0.136733	0.103437	-1.32189	0.186203	0.763994
TGME49_209260-t26_1	2463.28	0.11473	0.0868259	1.32138	0.186375	0.764296
TGME49_222430-t26_1	683.557	-0.145418	0.110081	-1.32101	0.186498	0.764397
TGME49_281490-t26_1	317.889	0.147569	0.111842	1.31944	0.187021	0.764719
TGME49_232400-t26_1	49.8159	0.151948	0.115081	1.32036	0.186716	0.764719
TGME49_249990-t26_1	6073.79	-0.109798	0.0831914	-1.31982	0.186896	0.764719
TGME49_222210-t26_1	339.075	0.145544	0.110319	1.3193	0.187069	0.764719
TGME49_273330-t26_1	137.494	-0.159394	0.120817	-1.3193	0.187069	0.764719
TGME49_216590-t26_1	2622.36	0.105783	0.0802724	1.3178	0.18757	0.765248
TGME49_257945-t26_1	6.27624	0.073075	0.0554551	1.31773	0.187593	0.765248
TGME49_264050-t26_1	260.257	-0.154882	0.117495	-1.3182	0.187437	0.765248
TGME49_263639-t26_1	27.7194	0.1337	0.101441	1.31801	0.187501	0.765248
TGME49_257080-t26_1	1067.92	0.117983	0.0896639	1.31583	0.18823	0.767162
TGME49_242740-t26_1	3.63532	-0.0631773	0.0480164	-1.31575	0.188259	0.767162
TGME49_295125-t26_1	268.604	-0.151105	0.115502	-1.30825	0.19079	0.767488
TGME49_211870-t26_1	234.627	-0.146545	0.112378	-1.30403	0.192222	0.767488
TGME49_226730-t26_1	2877.05	0.103917	0.0797155	1.3036	0.192368	0.767488
TGME49_260430-t26_1	39.753	0.146659	0.112144	1.30777	0.190951	0.767488
TGME49_265290-t26_1	57.4751	-0.14961	0.114545	-1.30613	0.191508	0.767488
TGME49_231998-t26_1	2.74366	-0.0522973	0.039971	-1.30838	0.190744	0.767488
TGME49_285650-t26_1	1131.86	0.116669	0.0895081	1.30345	0.192421	0.767488
TGME49_244550-t26_1	326.183	0.14516	0.110945	1.3084	0.190738	0.767488
TGME49_233735-t26_1	711.92	0.14471	0.110504	1.30954	0.19035	0.767488
TGME49_214230-t26_1	539.996	0.136689	0.104541	1.30752	0.191037	0.767488
TGME49_311840-t26_1	1197.24	-0.12809	0.0982853	-1.30325	0.19249	0.767488
TGME49_205580-t26_1	784.017	0.121531	0.0932077	1.30388	0.192276	0.767488
TGME49_250690-t26_1	5729.79	0.135789	0.103603	1.31067	0.18997	0.767488
TGME49_218930-t26_1	4.71961	-0.0670643	0.051301	-1.30727	0.19112	0.767488
TGME49_261075-t26_1	226.499	0.149064	0.114348	1.3036	0.192369	0.767488
TGME49_244490-t26_1	94.9882	-0.159515	0.121325	-1.31478	0.188584	0.767488
TGME49_229260-t26_1	1072.88	0.117986	0.0898277	1.31347	0.189025	0.767488
TGME49_299110-t26_1	629.225	0.127271	0.0972455	1.30876	0.190616	0.767488
TGME49_278090-t26_1	10.9109	0.101315	0.0773537	1.30976	0.190276	0.767488
TGME49_267875-t26_1	18.1643	-0.109263	0.0834691	-1.30902	0.190527	0.767488
TGME49_244320-t26_1	7576.59	0.120717	0.092408	1.30634	0.191436	0.767488
TGME49_278100-t26_1	21.5315	0.126447	0.0962966	1.31309	0.189151	0.767488
TGME49_224990-t26_1	521.285	-0.130096	0.0997095	-1.30475	0.19198	0.767488
TGME49_216830-t26_1	101.378	-0.158609	0.121349	-1.30705	0.191195	0.767488
TGME49_217040-t26_1	3.74467	-0.0613582	0.0469453	-1.30701	0.191208	0.767488
TGME49_270920-t26_1	487.863	-0.135642	0.103703	-1.30799	0.190876	0.767488
TGME49_277010-t26_1	272.704	-0.145251	0.111154	-1.30676	0.191296	0.767488
TGME49_202205-t26_1	3.67288	-0.064175	0.0488756	-1.31303	0.189174	0.767488
TGME49_312590-t26_1	995.835	-0.116103	0.0883404	-1.31427	0.188754	0.767488
TGME49_227400-t26_1	94.6571	0.15894	0.121303	1.31028	0.190103	0.767488
TGME49_253750-t26_1	3429.02	-0.125438	0.0961218	-1.30499	0.191896	0.767488
TGME49_267450-t26_1	935.858	-0.12292	0.0935208	-1.31436	0.188724	0.767488
TGME49_306260-t26_1	710.666	-0.125352	0.0953641	-1.31446	0.188692	0.767488
TGME49_295430-t26_1	80.6228	-0.157863	0.121001	-1.30464	0.192015	0.767488
TGME49_235500-t26_1	470.143	-0.136912	0.104465	-1.3106	0.189994	0.767488
TGME49_316490-t26_1	226.618	0.155799	0.11865	1.3131	0.189149	0.767488
TGME49_221430-t26_1	105.29	0.158094	0.120966	1.30693	0.191237	0.767488
TGME49_264080-t26_1	2590.69	0.116169	0.088713	1.3095	0.190366	0.767488
TGME49_254820-t26_1	1611.3	0.125073	0.095326	1.31206	0.1895	0.767488
TGME49_270840-t26_1	669.089	0.130323	0.0997756	1.30616	0.191499	0.767488
TGME49_308940-t26_1	247.699	-0.150748	0.115121	-1.30947	0.190374	0.767488
TGME49_291040-t26_1	4.46309	-0.0690771	0.0529323	-1.30501	0.19189	0.767488
TGME49_252330-t26_1	1.29413	-0.0371404	0.0285234	-1.3021	0.192881	0.768259
TGME49_289720-t26_1	599.075	0.139309	0.106968	1.30234	0.192799	0.768259
TGME49_233410-t26_1	257.178	0.146844	0.112892	1.30074	0.193347	0.768685
TGME49_292610-t26_1	41.1824	-0.141298	0.108576	-1.30137	0.193131	0.768685
TGME49_246500-t26_1	883.547	0.12425	0.0955094	1.30092	0.193287	0.768685
TGME49_291830-t26_1	22.1249	-0.12831	0.0986955	-1.30006	0.193581	0.768685
TGME49_248425-t26_1	7.6919	-0.0835788	0.0642774	-1.30028	0.193504	0.768685
TGME49_315900-t26_1	201.39	0.157502	0.121148	1.30008	0.193574	0.768685
TGME49_248180-t26_1	161.712	-0.156556	0.120488	-1.29936	0.193821	0.768849
TGME49_253930-t26_1	182.897	-0.155178	0.119419	-1.29944	0.193793	0.768849
TGME49_266105-t26_1	6.13014	-0.0805192	0.0619933	-1.29884	0.194	0.769166
TGME49_283570-t26_1	33.5634	-0.135009	0.103978	-1.29844	0.194136	0.769315
TGME49_309100-t26_1	208.853	-0.151054	0.116517	-1.29641	0.194833	0.770686
TGME49_279330-t26_1	269.395	-0.145481	0.112255	-1.29599	0.194978	0.770686
TGME49_260375-t26_1	10.5742	0.100693	0.0776887	1.29611	0.194938	0.770686
TGME49_314840-t26_1	1148.9	-0.133087	0.102623	-1.29685	0.194682	0.770686
TGME49_271285-t26_1	1.86581	-0.0455767	0.0351554	-1.29644	0.194825	0.770686
TGME49_206450-t26_1	3684.84	-0.117163	0.0905297	-1.2942	0.195598	0.772444
TGME49_252480-t26_1	106.33	0.157058	0.121362	1.29413	0.195622	0.772444
TGME49_207620-t26_1	2003.78	0.105427	0.0815225	1.29323	0.195932	0.772642
TGME49_207965-t26_1	4.1213	-0.0631026	0.0487989	-1.29312	0.195971	0.772642
TGME49_293420-t26_1	3.7187	0.0604644	0.0467531	1.29327	0.195917	0.772642
TGME49_218500-t26_1	43.7311	-0.146795	0.11356	-1.29267	0.196127	0.772865
TGME49_316550-t26_1	2.27982	-0.0481555	0.0372867	-1.29149	0.196534	0.774075
TGME49_224170-t26_1	3.35023	0.0512305	0.0396844	1.29095	0.196722	0.774424
TGME49_256820-t26_1	357.243	0.137259	0.106655	1.28695	0.198111	0.774456
TGME49_265370-t26_1	2117.95	0.122242	0.0951039	1.28535	0.198669	0.774456
TGME49_259880-t26_1	1199.49	0.118219	0.0919764	1.28532	0.19868	0.774456
TGME49_209470-t26_1	4.28034	-0.060718	0.0472347	-1.28545	0.198634	0.774456
TGME49_226100-t26_1	70.1919	-0.154057	0.119757	-1.28642	0.198296	0.774456
TGME49_278205-t26_1	2280.15	0.119892	0.0929407	1.28999	0.197056	0.774456
TGME49_320060-t26_1	708.522	0.129755	0.10081	1.28713	0.19805	0.774456
TGME49_237820-t26_1	447.276	0.134106	0.103915	1.29053	0.196866	0.774456
TGME49_267400-t26_1	5619.31	0.124922	0.0971169	1.2863	0.198337	0.774456
TGME49_267060-t26_1	5173.25	0.123735	0.0960692	1.28798	0.197754	0.774456
TGME49_310820-t26_1	600.953	0.133723	0.104049	1.28519	0.198724	0.774456
TGME49_232440-t26_1	5320.55	0.10827	0.0840658	1.28792	0.197773	0.774456
TGME49_272180-t26_1	189.142	-0.152099	0.11802	-1.28876	0.197482	0.774456
TGME49_243400-t26_1	395.451	-0.141762	0.110152	-1.28696	0.198108	0.774456
TGME49_220280-t26_1	10.2728	-0.0988294	0.0765981	-1.29023	0.19697	0.774456
TGME49_258160-t26_1	272.257	-0.141662	0.110133	-1.28628	0.198346	0.774456
TGME49_319695-t26_1	52.0399	-0.146069	0.113441	-1.28763	0.197876	0.774456
TGME49_305190-t26_1	806.449	-0.130127	0.100928	-1.28931	0.19729	0.774456
TGME49_249170-t26_1	358.685	0.138894	0.107833	1.28804	0.197731	0.774456
TGME49_271090-t26_1	236.559	0.149691	0.116376	1.28627	0.198349	0.774456
TGME49_277530-t26_1	328.26	0.141442	0.110228	1.28318	0.19943	0.776817
TGME49_233792-t26_1	42.8344	-0.146338	0.114096	-1.28259	0.199635	0.777227
TGME49_300130-t26_1	103.866	-0.154868	0.120951	-1.28042	0.200398	0.777287
TGME49_257330-t26_1	861.159	-0.116383	0.0910591	-1.2781	0.201213	0.777287
TGME49_318210-t26_1	407.115	0.135664	0.105906	1.28098	0.200201	0.777287
TGME49_242340-t26_1	4706.77	0.121377	0.0947441	1.28111	0.200156	0.777287
[truncated: 6,921 more rows]

## Sheet: Feuil1
GeneID	Base mean	log2(FC)	StdErr	Wald-Stats	P-value	P-adj	Product Description
TGME49_200340	199.555	-0.458815	0.118811	-3.86171	0.000112595	0.0159005	hypothetical protein
TGME49_201380	5189.99	-0.416984	0.0963253	-4.32892	1.49844e-05	0.00364393	chorismate synthase, putative
TGME49_201860	6014.5	0.353056	0.0927089	3.80822	0.000139968	0.0185518	hypothetical protein
TGME49_202255	138.738	-0.591808	0.120498	-4.91135	9.04503e-07	0.000638662	hypothetical protein
TGME49_204325	45.0253	-0.412959	0.113147	-3.64976	0.00026249	0.0295473	hypothetical protein
TGME49_205050	71.4517	-0.446383	0.118109	-3.77942	0.000157196	0.0200154	hypothetical protein
TGME49_206550	27.6095	-0.441354	0.10305	-4.28292	1.84454e-05	0.00421368	hypothetical protein
TGME49_212275	49.7072	-0.482449	0.111392	-4.3311	1.48364e-05	0.00364393	hypothetical protein
TGME49_213580	5248.37	0.33166	0.0943408	3.51555	0.000438842	0.0426061	hypothetical protein
TGME49_215180	64.2709	-0.453135	0.112554	-4.02593	5.6751e-05	0.0104949	hypothetical protein
TGME49_215340	57.5472	-0.426816	0.116045	-3.67803	0.000235041	0.0274902	AP2 domain transcription factor AP2X-10
TGME49_215570	1022.91	0.400091	0.0917933	4.35861	1.30893e-05	0.00363086	AP2 domain transcription factor AP2X-11
TGME49_216290	1972.13	-0.371671	0.0989938	-3.75449	0.000173697	0.0217598	hypothetical protein
TGME49_216970	1261.98	-0.517736	0.100162	-5.16901	2.35342e-07	0.000228487	coronin, putative
TGME49_217400	200.535	0.664396	0.118625	5.6008	2.1336e-08	4.14293e-05	hypothetical protein
TGME49_221990	837.347	0.435976	0.0985368	4.4245	9.6668e-06	0.00312842	hypothetical protein
TGME49_222020	621.301	0.362395	0.100459	3.60739	0.000309295	0.0329082	phosphoglycerate kinase PGKII
TGME49_222400	1527.47	0.431148	0.0932813	4.62202	3.80024e-06	0.00162792	hypothetical protein
TGME49_223750	535.8	-0.478012	0.113117	-4.22582	2.38068e-05	0.0049975	hypothetical protein
TGME49_224140	38.4651	-0.379911	0.104804	-3.62496	0.000289002	0.0320669	hypothetical protein
TGME49_224460	13341.6	0.445822	0.0785174	5.678	1.36279e-08	3.52827e-05	aminopeptidase n, putative
TGME49_224840	503.159	-0.440363	0.111958	-3.9333	8.37879e-05	0.0138464	3'5'-cyclic nucleotide phosphodiesterase domain-containing protein
TGME49_227630	165.684	-0.623513	0.121238	-5.1429	2.70529e-07	0.000233467	hypothetical protein
TGME49_228175	18.5545	-0.320402	0.088707	-3.61191	0.000303951	0.0329082	hypothetical protein
TGME49_228410	67.0618	-0.507592	0.11747	-4.32103	1.55306e-05	0.00365533	Tubulin-tyrosine ligase family protein
TGME49_229720	216.741	0.475707	0.115604	4.11498	3.87213e-05	0.00733532	hypothetical protein
TGME49_231920	322.483	0.401547	0.109595	3.66393	0.000248379	0.02837	oxidoreductase, short chain dehydrogenase/reductase family protein
TGME49_235515	125.423	-0.458146	0.120358	-3.80654	0.000140924	0.0185518	MORN repeat-containing protein
TGME49_235920	894.452	-0.418528	0.0954365	-4.38541	1.15767e-05	0.00348069	dynein, axonemal, heavy chain 2 family protein
TGME49_236040	3989.69	0.323603	0.0924917	3.49873	0.000467481	0.0448263	fructose-1,6-bisphosphate aldolase
TGME49_237560	1956.57	0.548495	0.0850357	6.45017	1.11725e-10	8.67768e-07	iron-sulfur cluster protein ISCU
TGME49_237880	5304.25	0.412246	0.0865624	4.76242	1.91286e-06	0.000995965	hypothetical protein
TGME49_239910	1735.87	0.415896	0.0932095	4.46195	8.12163e-06	0.0027718	cyclin-dependent kinase
TGME49_241300	1589.63	-0.462234	0.108785	-4.24907	2.14663e-05	0.00476367	hypothetical protein
TGME49_243580	1235.91	0.431805	0.0903307	4.78027	1.75062e-06	0.000995965	Hit family protein involved in cell-cycle regulation, putative
TGME49_243940	101.106	-0.530555	0.121248	-4.37578	1.20997e-05	0.00348069	hypothetical protein
TGME49_244440	1798.18	0.446745	0.101956	4.38174	1.17736e-05	0.00348069	nucleoside transporter protein
TGME49_244715	83.9199	-0.50941	0.120323	-4.23369	2.29884e-05	0.00495974	hypothetical protein
TGME49_248640	1520.84	-0.32504	0.0903834	-3.59624	0.000322853	0.0334346	regulator of chromosome condensation (RCC1) repeat-containing protein
TGME49_248720	1334.42	0.352584	0.0942139	3.74238	0.000182282	0.0224728	hypothetical protein
TGME49_249750	11.0488	-0.31215	0.0750873	-4.15715	3.22235e-05	0.00641744	hypothetical protein
TGME49_250000	50.4893	-0.557867	0.117167	-4.7613	1.92345e-06	0.000995965	hypothetical protein
TGME49_250100	925.866	-0.577946	0.104968	-5.50594	3.6721e-08	5.70425e-05	hypothetical protein
TGME49_251810	7042.22	0.352369	0.0958628	3.67577	0.000237137	0.0274902	translation initiation factor eIF-5A, putative
TGME49_257568	221.311	0.471693	0.121365	3.88657	0.000101671	0.0148995	hypothetical protein
TGME49_258400	56.3717	-0.460182	0.110991	-4.1461	3.3818e-05	0.00656662	PA14 domain-containing protein
TGME49_259270	42.0572	-0.518646	0.112448	-4.6123	3.9823e-06	0.00162792	SAG-related sequence SRS26E
TGME49_261740	13483.5	0.4602	0.0955769	4.81498	1.47218e-06	0.000952869	hypothetical protein
TGME49_263100	794.463	-0.388673	0.107959	-3.60019	0.000317986	0.0333756	hypothetical protein
TGME49_266920	5127.97	-0.383601	0.0988279	-3.88151	0.000103812	0.0149316	3'5'-cyclic nucleotide phosphodiesterase domain-containing protein
TGME49_268680	830.207	0.383379	0.0981382	3.90652	9.36341e-05	0.0142599	hypothetical protein
TGME49_269417	575.865	-0.48934	0.11679	-4.1899	2.79079e-05	0.00570422	hypothetical protein
TGME49_270510	6898.92	0.396007	0.101714	3.89333	9.88787e-05	0.0147691	asparaginyl-tRNA synthetase (NOB+tRNA synthase)
TGME49_275355	29.91	-0.424209	0.0980038	-4.3285	1.5013e-05	0.00364393	SAG-related sequence SRS47A
TGME49_275870	235.821	-0.464314	0.118768	-3.90942	9.25171e-05	0.0142599	tubulin/FtsZ family, GTPase domain-containing protein
TGME49_277080	16484.5	-0.358664	0.101091	-3.54792	0.000388284	0.0386641	microneme protein MIC5
TGME49_279000	18.6257	-0.342396	0.0892712	-3.83546	0.000125329	0.0172908	SAG-related sequence SRS59J
TGME49_279350	326.664	-0.467441	0.119395	-3.91506	9.03807e-05	0.0142599	hypothetical protein
TGME49_281960	3001.69	0.357821	0.0991183	3.61004	0.00030615	0.0329082	hypothetical protein
TGME49_285870	1119.46	0.414181	0.0928723	4.45969	8.20799e-06	0.0027718	SAG-related sequence SRS20A
TGME49_287180	938.069	0.374245	0.107665	3.47603	0.000508898	0.0482026	hypothetical protein
TGME49_288640	317.78	-0.614105	0.120241	-5.10729	3.26817e-07	0.000253839	radical SAM domain-containing protein
TGME49_291960	4359.17	0.362347	0.0782309	4.63176	3.62565e-06	0.00162792	rhoptry kinase family protein ROP40 (incomplete catalytic triad)
TGME49_293280	369.618	-0.387029	0.111477	-3.47183	0.000516915	0.048372	cyclin protein
TGME49_293620	28.1929	-0.411577	0.103371	-3.98157	6.84621e-05	0.0123662	hypothetical protein
TGME49_294330	419.729	0.476701	0.10976	4.34313	1.40467e-05	0.00364393	EGF family domain-containing protein
TGME49_295995	28.8709	-0.383566	0.0977531	-3.92383	8.7154e-05	0.0141026	hypothetical protein
TGME49_297410	51.7834	-0.402242	0.108035	-3.72327	0.00019666	0.0238666	hypothetical protein
TGME49_299000	725.04	-0.457335	0.101272	-4.51589	6.30514e-06	0.002332	hypothetical protein
TGME49_300048	693.566	-0.428196	0.11173	-3.83241	0.000126893	0.0172908	hypothetical protein
TGME49_304730	213.55	-0.449287	0.118617	-3.78772	0.000152037	0.0196812	Mob1/phocein family protein
TGME49_305280	16.7175	-0.329762	0.0833813	-3.95486	7.65779e-05	0.0130504	hypothetical protein
TGME49_306070	65.8262	-0.511784	0.112281	-4.55806	5.16294e-06	0.00200503	hypothetical protein
TGME49_306190	4512.55	0.345979	0.0939874	3.68112	0.000232216	0.0274902	hypothetical protein
TGME49_312930	115.739	-0.430449	0.120454	-3.57356	0.000352167	0.0355231	cystathione gamma lyase, putative
TGME49_313940	52.0405	-0.684664	0.115751	-5.91497	3.31946e-09	1.28911e-05	hypothetical protein
TGME49_314670	44.5043	-0.603877	0.1121	-5.38698	7.1653e-08	9.27549e-05	hypothetical protein
TGME49_316560	65.3826	-0.414744	0.115763	-3.5827	0.000340067	0.034754	Toxoplasma gondii family D protein
TGME49_316670	68.0434	-0.638443	0.120041	-5.31854	1.04604e-07	0.000116065	Toxoplasma gondii family D protein
TGME49_318430	1523.78	0.441049	0.0931283	4.73593	2.18057e-06	0.00105853	malate dehydrogenase MDH
TGME49_318450	45.8972	-0.40327	0.114656	-3.51722	0.000436096	0.0426061	zinc finger, C3HC4 type (RING finger) domain-containing protein
TGME49_320490	4007.05	-0.298637	0.0861848	-3.46507	0.000530088	0.0490142	N-acyl-phosphatidylethanolamine-hydrolyzing phospholipase D family protein
TGME49_320740	389.587	0.446573	0.112981	3.95265	7.72907e-05	0.0130504	hypothetical protein
TGME49_321490	29.1093	-0.379001	0.0957871	-3.95671	7.59905e-05	0.0130504	SAG-related sequence SRS12A
