# Supplementary material for: PP1 phosphatase controls both daughter cell formation and amylopectin levels in Toxoplasma gondii
Source: PLoS Biol. 2024 Sep 10;22(9):e3002791. doi: 10.1371/journal.pbio.3002791 (PMC11414933; doi:10.1371/journal.pbio.3002791)
Supplement: S2 Table — Quantification of each differentially phosphorylated peptide is listed along with the targeted amino acid and the kinase family potentially phosphorylating the peptide. (XLSX) [file pbio.3002791.s002.xlsx]

## Sheet: DOWN_2h
Significant downregulated phosphorylation sites with 2h treatment and linear motifs analysis associated with every sequences
Aux_1	Aux_2	Aux_3	Aux_4	NoAux_1	NoAux_2	NoAux_3	NoAux_4	C: Amino acid	C: Charge	C: Protein group IDs	C: Multiplicity	C: Student's T-test Significant Aux_NoAux	C: Student's T-test significant	C: Motifs	N: Localization prob	N: PEP	N: Score	N: Delta score	N: Score for localization	N: Mass error [ppm]	N: Intensity	N: Position	N: Student's T-test p-value Aux_NoAux	N: Student's T-test q-value Aux_NoAux	N: Student's T-test Difference Aux_NoAux	N: Student's T-test Test statistic Aux_NoAux	T: Fasta headers	T: Proteins	T: Positions within proteins	T: Leading proteins	T: Protein	T: Sequence window	T: Phospho (STY) Probabilities	T: id	T: Unique identifier	M: Number of Phospho (STY)	Gene Names
0.310532	NaN	NaN	NaN	0.814783	0.688718	1.20639	0.410308	S	2	33	___1	+	Aux_NoAux	G protein-coupled receptor kinase 1 substrate motif;GSK3 kinase substrate motif;PKA kinase substrate motif;PKC kinase substrate motif	0.999919	0.0514	41.54	19.454	41.54	-0.54475	5249400	89	0.010075	0.0490385	-2.73158	-1.57164	Magnesium transporter OS=Toxoplasma gondii (strain ATCC 50853 / GT1) OX=507601 GN=TGGT1_273970 PE=3 SV=1	A0A125YGS2	89	A0A125YGS2	A0A125YGS2	LRERAERKSIVAGKLSKQNSGDETAPTLRRS	SIVAGKLS(1)K	78	UID79	1	TGGT1_273970
NaN	0.437241	NaN	NaN	0.560529	1.17113	0.540209	0.802397	S	3	85	___1	+	Aux_NoAux	14-3-3 domain binding motif;AMP-activated protein kinase substrate motif;Calmodulin-dependent protein kinase I substrate motif;Calmodulin-dependent protein kinase II substrate motif;Calmodulin-dependent protein kinase IV substrate motif;Casein kinase II substrate motif;Chk1 kinase substrate motif;PAK2 kinase substrate motif;PKA kinase substrate motif;PKC epsilon kinase substrate motif;PKC kinase …	0.760664	5.98918e-30	112.9	98.132	50.322	-0.3961	154270000	453	0.0123569	0.0201	-4.51895	-1.98209	Uncharacterized protein OS=Toxoplasma gondii (strain ATCC 50853 / GT1) OX=507601 GN=TGGT1_248420 PE=4 SV=1	A0A125YIN5	453	A0A125YIN5	A0A125YIN5	GDSSRPQIESVNRRTSSVTVHSSGPSAPAAD	RT(0.215)S(0.761)S(0.55)VT(0.471)VHS(0.459)S(0.499)GPS(0.046)APAADPAPSLR	241	UID242	1;3	TGGT1_248420
NaN	NaN	NaN	NaN	0.410936	0.996498	0.834538	1.30354	S	2	316	___1	+	Aux_NoAux	Casein kinase II substrate motif;MDC1 BRCT domain binding motif;Plk1 PBD domain binding motif	0.612181	3.7104e-06	80.522	65.32	80.469	-0.4734	11413000	165	0.000346139	0.00635294	-4.00461	-2.58148	DEAD (Asp-Glu-Ala-Asp) box polypeptide DDX3X OS=Toxoplasma gondii (strain ATCC 50853 / GT1) OX=507601 GN=TGGT1_226250 PE=3 SV=1	A0A125YSI6	165	A0A125YSI6	A0A125YSI6	YNARAAAMQQGGYGSSRTMRASVTGTGWDVR	AAAMQQGGYGS(0.388)S(0.612)R	931	UID932	1	TGGT1_226250
NaN	NaN	NaN	NaN	1.03848	1.00963	1.27098	0.181026	S	2	362	___1	+	Aux_NoAux	ERK1,2 kinase substrate motif;G protein-coupled receptor kinase 1 substrate motif;Growth associated histone HI kinase substrate motif;GSK-3, ERK1, ERK2, CDK5 substrate motif;MAPKAPK2 kinase substrate motif;WW domain binding motif	0.997139	0.0124522	43.282	27.62	43.282	-1.1177	7980500	546	0.000640442	0.0116	-3.8231	-2.40482	RNA recognition motif-containing protein OS=Toxoplasma gondii (strain ATCC 50853 / GT1) OX=507601 GN=TGGT1_294710 PE=4 SV=1	A0A125YVJ2	546	A0A125YVJ2	A0A125YVJ2	ARAPRPVEARRSISRSPDMTETRRSGETAQK	S(0.997)PDMT(0.002)ET(0.001)R	1085	UID1086	1	TGGT1_294710
0.681831	NaN	NaN	-0.640785	0.60664	0.974052	0.64771	0.57655	S	3	370	___1	+	Aux_NoAux	BARD1 BRCT domain binding motif;Casein kinase II substrate motif;G protein-coupled receptor kinase 1 substrate motif;GSK3 kinase substrate motif;PKA kinase substrate motif;PKC kinase substrate motif	0.575265	4.69406e-50	122.96	110.39	122.96	0.421	215860000	560	0.0322285	0.0237419	-5.18241	-1.80708	ATP-binding cassette sub-family F member 1 OS=Toxoplasma gondii (strain ATCC 50853 / GT1) OX=507601 GN=TGGT1_318710 PE=4 SV=1	A0A125YVQ3	560	A0A125YVQ3	A0A125YVQ3	LLQAEEVSFSYAPRKSDEESEGAAEDAETDD	KS(0.575)DEES(0.425)EGAAEDAETDDAEPTAGASPSEK	1104	UID1105	1	TGGT1_318710
0.349222	NaN	0.0162446	NaN	0.811928	0.641028	0.697892	0.617066	S	2	426	___1	+	Aux_NoAux	G protein-coupled receptor kinase 1 substrate motif;GSK3 kinase substrate motif	0.660513	0.000200413	73.781	52.911	73.781	0.30529	71796000	210	0.0359109	0.0296941	-4.52639	-1.68843	Putative cell-cycle-associated protein kinase GSK OS=Toxoplasma gondii (strain ATCC 50853 / GT1) OX=507601 GN=TGGT1_265330 PE=3 SV=1	A0A125YY75	210	A0A125YY75	A0A125YY75	DFGSAKRLVPGEQSVSYICSRFYRAPELMLG	LVPGEQS(0.015)VS(0.661)Y(0.309)ICS(0.015)R	1279	UID1280	1	TGGT1_265330
NaN	NaN	NaN	NaN	0.67958	0.764904	1.06356	1.11016	S	2	2190	___1	+	Aux_NoAux	Casein kinase II substrate motif;G protein-coupled receptor kinase 1 substrate motif;GSK3 kinase substrate motif	0.999974	0.000443903	67.153	42.81	67.153	0.13595	4707400	4	8.75703e-05	0.0194286	-2.95888	-2.2446	Adenylosuccinate synthetase OS=Toxoplasma gondii (strain ATCC 50853 / GT1) OX=507601 GN=TGGT1_279450 PE=3 SV=1	S7UHS9	4	S7UHS9	S7UHS9	____________MAVSVEGSQDERHLSNCHD	AVS(1)VEGSQDER	5171	UID5172	1	TGGT1_279450
-0.623912	0.180904	NaN	NaN	0.675233	0.686586	0.118411	1.50689	S	2	2200	___1	+	Aux_NoAux	AMP-activated protein kinase substrate motif;ATM kinase substrate motif;b-Adrenergic Receptor kinase substrate motif;Casein kinase II substrate motif;DNA dependent Protein kinase substrate motif;PKA kinase substrate motif	0.999285	2.7724e-05	99.522	57.521	99.522	-0.57968	19718000	435	0.0175259	0.0296098	-3.5979	-1.70681	Uncharacterized protein OS=Toxoplasma gondii (strain ATCC 50853 / GT1) OX=507601 GN=TGGT1_265180 PE=4 SV=1	S7UI07	435	S7UI07	S7UI07	REKEKKAAERLKQLESQTVLDRVLGNIGKVR	QLES(0.999)QT(0.001)VLDR	5222	UID5223	1	TGGT1_265180
0.610961	NaN	NaN	NaN	0.948784	0.677153	0.662119	0.671486	S	2	2218	___1	+	Aux_NoAux	Casein kinase II substrate motif;Pyruvate dehydrogenase kinase substrate motif	0.618591	9.22098e-66	157.97	139.22	157.97	0.51003	11906000	241	0.0194029	0.0293488	-3.61663	-1.68833	Pre-mRNA-splicing factor 18 OS=Toxoplasma gondii (strain ATCC 50853 / GT1) OX=507601 GN=TGGT1_321290 PE=3 SV=1	S7UIA9	241	S7UIA9	S7UIA9	EAAAEKRTKATNTAGSGSDEEDGTDGSGVGR	ATNTAGS(0.619)GS(0.381)DEEDGTDGSGVGR	5338	UID5339	1	TGGT1_321290
0.386202	NaN	NaN	NaN	0.622006	0.757166	0.722204	1.03631	S	3	2251	___1	+	Aux_NoAux	14-3-3 domain binding motif;Calmodulin-dependent protein kinase II substrate motif;Casein kinase II substrate motif;PKA kinase substrate motif;PKC epsilon kinase substrate motif;PKC kinase substrate motif	0.964283	0.00061101	50.425	32.724	50.425	-0.49089	11290000	2257	0.00928275	0.0297971	-3.28097	-1.75438	E3 ubiquitin-protein ligase OS=Toxoplasma gondii (strain ATCC 50853 / GT1) OX=507601 GN=TGGT1_295658 PE=3 SV=1	S7UJ58	2257	S7UJ58	S7UJ58	RRKKRDSSCLAGREASKEQVTEEEKENENRV	EAS(0.964)KEQVT(0.036)EEEKENENR	5473	UID5474	1	TGGT1_295658
NaN	NaN	NaN	NaN	0.778585	0.96434	0.949109	1.02378	S	2	2251	___1	+	Aux_NoAux	Casein kinase II substrate motif;G protein-coupled receptor kinase 1 substrate motif;GSK3 kinase substrate motif	0.761998	0.000859842	67.385	46.013	52.693	1.4031	14443000	467	8.19448e-07	0	-4.96006	-4.00252	E3 ubiquitin-protein ligase OS=Toxoplasma gondii (strain ATCC 50853 / GT1) OX=507601 GN=TGGT1_295658 PE=3 SV=1	S7UJ58	467	S7UJ58	S7UJ58	MAAIRARETHSTVSISRSSSSFLDSFSSNSS	ETHS(0.008)T(0.038)VS(0.192)IS(0.762)R	5476	UID5477	1	TGGT1_295658
NaN	0.638696	NaN	NaN	0.767807	0.777964	0.522368	0.884304	S	3	2271	___1	+	Aux_NoAux	ERK1,2 kinase substrate motif;GSK-3, ERK1, ERK2, CDK5 substrate motif;WW domain binding motif	0.994879	3.65416e-15	80.418	68.787	72.687	-1.5078	73527000	344	0.0199055	0.0223333	-5.6053	-2.01521	TLD protein OS=Toxoplasma gondii (strain ATCC 50853 / GT1) OX=507601 GN=TGGT1_209450 PE=4 SV=1	S7UJE0	344	S7UJE0	S7UJE0	RVASSPRSHHRAGPGSPAGGPTDSDADFLGS	AGPGS(0.995)PAGGPT(0.004)DS(0.001)DADFLGSGAHSSSR	5603	UID5604	1	TGGT1_209450
0.079069	NaN	-0.0842914	NaN	1.05293	0.890706	0.0791646	0.891801	S	2	2317	___1	+	Aux_NoAux	Casein kinase II substrate motif;MAPKAPK2 kinase substrate motif;PKA kinase substrate motif;PKC kinase substrate motif	0.89391	0.000121064	83	67.798	62.924	-0.45872	19299000	805	0.0227216	0.0454902	-3.31355	-1.5862	SCY kinase (Incomplete catalytic triad) OS=Toxoplasma gondii (strain ATCC 50853 / GT1) OX=507601 GN=TGGT1_320000 PE=4 SV=1	S7UK89	805	S7UK89	S7UK89	PPKSVAASAAFSSRVSTSSLALDAARGKPSG	VS(0.894)T(0.096)S(0.009)S(0.001)LALDAAR	5844	UID5845	1	TGGT1_320000
NaN	NaN	NaN	NaN	0.809123	0.935644	0.837264	0.845485	S	2	2365	___1	+	Aux_NoAux	Casein kinase I substrate motif;Casein kinase II substrate motif;G protein-coupled receptor kinase 1 substrate motif;MAPKAPK2 kinase substrate motif;MDC1 BRCT domain binding motif;Plk1 PBD domain binding motif	0.812321	1.94099e-54	147.06	110.95	147.06	-1.8824	4915000	697	0.00138792	0.0213714	-3.20272	-2.03673	Putative myosin heavy chain OS=Toxoplasma gondii (strain ATCC 50853 / GT1) OX=507601 GN=TGGT1_316530 PE=4 SV=1	S7UL82	697	S7UL82	S7UL82	FTRGNAAGAGLSENSSETGGPTSQKRRRRGS	GNAAGAGLS(0.001)ENS(0.156)S(0.812)ET(0.03)GGPTSQK	6037	UID6038	1	TGGT1_316530
NaN	0.422721	NaN	NaN	0.474834	1.24074	0.678233	0.692852	S	2	2375	___1	+	Aux_NoAux	Casein kinase II substrate motif;G protein-coupled receptor kinase 1 substrate motif	0.904958	1.41753e-06	75.463	58.244	73.166	-1.7993	9044300	107	0.0117122	0.0298734	-3.31744	-1.72072	CW-type Zinc Finger protein (Fragment) OS=Toxoplasma gondii (strain ATCC 50853 / GT1) OX=507601 GN=TGGT1_221200A PE=4 SV=1	S7ULE9	107	S7ULE9	S7ULE9	WPVLDARSDALGTTGSFVSPAFSEEKALGAA	SDALGT(0.007)T(0.08)GS(0.905)FVS(0.008)PAFSEEK	6088	UID6089	1	TGGT1_221200A
NaN	0.577628	NaN	NaN	0.570913	1.01537	0.766525	0.653709	S	2	2452	___1	+	Aux_NoAux	PKA kinase substrate motif;PKC kinase substrate motif	0.499942	0.00397854	51.252	36.572	51.252	-0.86262	11177000	194	0.0162765	0.0290526	-3.63245	-1.7309	Transporter, major facilitator family protein OS=Toxoplasma gondii (strain ATCC 50853 / GT1) OX=507601 GN=TGGT1_253700 PE=4 SV=1	S7UMU8	194	S7UMU8	S7UMU8	KRTQPMRGDAGTHGISSRVVGRPSDVLPEHG	GDAGTHGIS(0.5)S(0.5)R	6431	UID6432	1	TGGT1_253700
NaN	0.548583	NaN	NaN	0.541067	1.03854	0.760011	0.633738	S	2	2452	___1	+	Aux_NoAux	MDC1 BRCT domain binding motif;Plk1 PBD domain binding motif	0.499942	0.00397854	51.252	36.572	51.252	-0.86262	11177000	195	0.0184479	0.0423673	-3.20956	-1.60402	Transporter, major facilitator family protein OS=Toxoplasma gondii (strain ATCC 50853 / GT1) OX=507601 GN=TGGT1_253700 PE=4 SV=1	S7UMU8	195	S7UMU8	S7UMU8	RTQPMRGDAGTHGISSRVVGRPSDVLPEHGA	GDAGTHGIS(0.5)S(0.5)R	6432	UID6433	1	TGGT1_253700
0.641677	NaN	NaN	-0.319162	0.518973	0.991195	0.696517	0.477691	S	3	2462	___1	+	Aux_NoAux	G protein-coupled receptor kinase 1 substrate motif	0.573746	2.70601e-150	206.09	187.02	136.79	0.073257	281950000	68	0.045127	0.0300476	-5.13266	-1.69135	Uncharacterized protein OS=Toxoplasma gondii (strain ATCC 50853 / GT1) OX=507601 GN=TGGT1_254870 PE=4 SV=1	S7UN21	68	S7UN21	S7UN21	CRSNMSTAGLLRLGTSGYGTYVGNGDDEQPT	LGT(0.421)S(0.574)GYGT(0.005)YVGNGDDEQPTTTAGDAGVNR	6507	UID6508	1	TGGT1_254870
0.0935923	NaN	-0.0675843	NaN	1.00433	0.89859	0.54549	0.541818	S	2	2486	___1	+	Aux_NoAux	14-3-3 domain binding motif;Calmodulin-dependent protein kinase II substrate motif;Casein kinase II substrate motif;MAPKAPK2 kinase substrate motif;Phosphorylase kinase substrate motif;PKA kinase substrate motif;PKC kinase substrate motif	0.97447	0.000248945	71.344	44.83	71.344	-1.8792	18588000	139	0.017322	0.02944	-3.70632	-1.73347	Uncharacterized protein OS=Toxoplasma gondii (strain ATCC 50853 / GT1) OX=507601 GN=TGGT1_213950 PE=4 SV=1	S7UNL4	139	S7UNL4	S7UNL4	LQRRDTVEGVASRQTSISGQVAPASTREDEA	QT(0.024)S(0.974)IS(0.002)GQVAPASTR	6578	UID6579	1	TGGT1_213950
NaN	NaN	0.577797	NaN	0.557622	1.01127	0.788718	0.57056	S	2	2557	___1	+	Aux_NoAux	Casein kinase II substrate motif;DNA dependent Protein kinase substrate motif;G protein-coupled receptor kinase 1 substrate motif;GSK3 kinase substrate motif;MAPKAPK2 kinase substrate motif	0.967629	2.49585e-07	114.86	75.84	114.86	-0.19706	26368000	1225	0.0216848	0.0267647	-4.17255	-1.77173	RNA recognition motif-containing protein OS=Toxoplasma gondii (strain ATCC 50853 / GT1) OX=507601 GN=TGGT1_292200 PE=4 SV=1	S7UPU2	1225	S7UPU2	S7UPU2	ACGTGGAGARFSSSPSFSRSASPRTPLSPSL	FSS(0.001)S(0.005)PS(0.968)FS(0.027)R	6899	UID6900	1	TGGT1_292200
NaN	NaN	NaN	0.594184	1.0301	0.963127	0.360494	0.556522	S	2	2573	___1	+	Aux_NoAux	Casein kinase II substrate motif;ERK1,2 kinase substrate motif;GSK-3, ERK1, ERK2, CDK5 substrate motif;MDC1 BRCT domain binding motif;Plk1 PBD domain binding motif;WW domain binding motif	0.746851	9.63257e-74	151.42	137.39	146.06	0.44	28472000	471	0.0230602	0.0306667	-4.09134	-1.74121	TLD protein OS=Toxoplasma gondii (strain ATCC 50853 / GT1) OX=507601 GN=TGGT1_237280 PE=4 SV=1	S7UQ40	471	S7UQ40	S7UQ40	PGDTLAGDTLAGGASSPSGLRRRPAPVVVVE	APGDPAPGDTLAGDTLAGGAS(0.127)S(0.747)PS(0.127)GLR	6983	UID6984	1	TGGT1_237280
NaN	0.222712	NaN	NaN	0.812266	0.864544	0.236319	1.23943	S	2	2651	___1	+	Aux_NoAux		0.999999	4.64376e-20	127.71	113.02	127.71	-2.0634	43200000	98	0.00864102	0.0214667	-5.02973	-2.1749	Uncharacterized protein OS=Toxoplasma gondii (strain ATCC 50853 / GT1) OX=507601 GN=TGGT1_235340 PE=4 SV=1	S7URJ0	98	S7URJ0	S7URJ0	SQACRDTAISAAGNNSCHGIKYQTPGSSFPL	DTAISAAGNNS(1)CHGIK	7350	UID7351	1	TGGT1_235340
NaN	NaN	0.284131	NaN	0.763234	1.14662	0.391534	0.86664	S	2	2699	___1	+	Aux_NoAux	Casein kinase II substrate motif;G protein-coupled receptor kinase 1 substrate motif;GSK3 kinase substrate motif;MAPKAPK2 kinase substrate motif	0.712729	0.000976908	55.186	28.071	55.186	1.5064	10668000	605	0.00800444	0.0355319	-2.85235	-1.64706	Uncharacterized protein OS=Toxoplasma gondii (strain ATCC 50853 / GT1) OX=507601 GN=TGGT1_313340 PE=4 SV=1	S7USH5	605	S7USH5	S7USH5	EGRGRERENPASLAGSGATSRAASTRGETHA	ENPAS(0.003)LAGS(0.713)GAT(0.142)S(0.142)R	7601	UID7602	1	TGGT1_313340
NaN	NaN	NaN	0.782704	0.352334	0.61875	0.48043	1.22664	S	2	2774	___1	+	Aux_NoAux	Casein kinase II substrate motif;MAPKAPK2 kinase substrate motif;PKA kinase substrate motif;PKC kinase substrate motif	0.995417	0.00262063	63.426	19.657	63.426	0.1332	46142000	255	0.0458651	0.0478835	-4.26283	-1.58004	Signal recognition particle receptor alpha subunit OS=Toxoplasma gondii (strain ATCC 50853 / GT1) OX=507601 GN=TGGT1_280610 PE=3 SV=1	S7UTQ2	255	S7UTQ2	S7UTQ2	AAASGWFRSLTSKLQSFTGNKLLTNADIAEV	LQS(0.995)FT(0.005)GNK	8005	UID8006	1	TGGT1_280610
0.389049	NaN	NaN	NaN	0.88785	0.893151	0.227365	1.06304	S	2	2896	___1	+	Aux_NoAux	14-3-3 domain binding motif;Calmodulin-dependent protein kinase II substrate motif;Calmodulin-dependent protein kinase IV substrate motif;Chk1 kinase substrate motif;G protein-coupled receptor kinase 1 substrate motif;GSK3 kinase substrate motif;MAPKAPK2 kinase substrate motif;MDC1 BRCT domain binding motif;PKA kinase substrate motif;PKC kinase substrate motif;Plk1 PBD domain binding motif	0.934231	0.00273907	56.087	39.16	56.087	0.35802	30601000	20	0.0125088	0.0211579	-4.64533	-2.00277	CRAL/TRIO domain-containing protein OS=Toxoplasma gondii (strain ATCC 50853 / GT1) OX=507601 GN=TGGT1_203390 PE=4 SV=1	S7UVU5	20	S7UVU5	S7UVU5	HEREPCPAGDVSRGSSGGFSAEKSGAASVSA	GS(0.062)S(0.934)GGFS(0.004)AEK	8689	UID8690	1	TGGT1_203390
NaN	0.596468	NaN	NaN	0.523324	0.81445	0.72972	0.86923	S	2	2936	___1	+	Aux_NoAux	Casein kinase II substrate motif	0.838036	0.000632354	67.456	44.539	56.087	-1.0188	11073000	2934	0.0210471	0.0372211	-3.45165	-1.63391	STE kinase OS=Toxoplasma gondii (strain ATCC 50853 / GT1) OX=507601 GN=TGGT1_225960 PE=4 SV=1	S7UWJ7	2934	S7UWJ7	S7UWJ7	HEGASPLAWLWPFGRSVSGMAAPPPFPRASS	S(0.838)VS(0.162)GMAAPPPFPR	8841	UID8842	1	TGGT1_225960
NaN	-0.489306	NaN	0.269137	0.708351	1.05631	0.683007	0.659226	S	2	3123	___1	+	Aux_NoAux	ERK1,2 kinase substrate motif;G protein-coupled receptor kinase 1 substrate motif;GSK-3, ERK1, ERK2, CDK5 substrate motif;WW domain binding motif	0.996573	0.0025889	58.699	31.37	58.699	-0.24075	21526000	443	0.0107059	0.0196098	-4.27378	-1.96868	CDP-alcohol phosphatidyltransferase superfamily protein OS=Toxoplasma gondii (strain ATCC 50853 / GT1) OX=507601 GN=TGGT1_257510 PE=3 SV=1	S7UZF3	443	S7UZF3	S7UZF3	EGLQGDSPVAARGGTSPMQTRRRAQAAVNAQ	GGT(0.003)S(0.997)PMQTR	9602	UID9603	1	TGGT1_257510
NaN	0.74477	NaN	NaN	0.77774	0.751006	0.892537	0.378478	S	2	3124	___1	+	Aux_NoAux	b-Adrenergic Receptor kinase substrate motif;Casein kinase II substrate motif;PKA kinase substrate motif;PKC kinase substrate motif;Pyruvate dehydrogenase kinase substrate motif	0.999996	8.87227e-20	123.97	99.586	123.97	0.21013	30170000	373	0.03273	0.0290256	-4.62306	-1.72935	WD domain, G-beta repeat-containing protein OS=Toxoplasma gondii (strain ATCC 50853 / GT1) OX=507601 GN=TGGT1_257560 PE=4 SV=1	S7UZF8	373	S7UZF8	S7UZF8	GEAKKEGARGSLKQDSDEDESEQAARPGESA	GSLKQDS(1)DEDESEQAAR	9607	UID9608	1	TGGT1_257560
NaN	NaN	-0.531649	-0.270897	0.303254	1.1508	0.720153	1.18222	S	3	3161	___1	+	Aux_NoAux	14-3-3 domain binding motif;b-Adrenergic Receptor kinase substrate motif;Calmodulin-dependent protein kinase II substrate motif;PKA kinase substrate motif;PKC kinase substrate motif	0.998833	0.00150011	59.248	38.514	57.804	0.10395	23072000	455	0.00252206	0.0187586	-4.06899	-2.23768	Uncharacterized protein OS=Toxoplasma gondii (strain ATCC 50853 / GT1) OX=507601 GN=TGGT1_250790 PE=4 SV=1	S7V048	455	S7V048	S7V048	QYDPNKQSDSSKRSDSGKLHDSLKAMGSERN	SDS(0.999)GKLHDS(0.001)LK	9807	UID9808	1	TGGT1_250790
NaN	NaN	NaN	NaN	1.34046	0.292224	0.43965	1.32278	S	2	3205	___1	+	Aux_NoAux	14-3-3 domain binding motif;Akt kinase substrate motif;Calmodulin-dependent protein kinase II substrate motif;MAPKAPK1 kinase substrate motif;PKA kinase substrate motif;PKC kinase substrate motif	0.999807	0.00575572	44.616	31.989	42.095	0.30684	5229400	146	0.00185085	0.0176667	-3.04278	-1.93143	Uncharacterized protein OS=Toxoplasma gondii (strain ATCC 50853 / GT1) OX=507601 GN=TGGT1_246740 PE=4 SV=1	S7V0V8	146	S7V0V8	S7V0V8	SMHARKTRALRDRDFSADFDGCSARKGAPQD	DFS(1)ADFDGCSAR	9945	UID9946	1	TGGT1_246740
0.77568	NaN	NaN	NaN	0.565581	0.857257	0.283183	1.02879	S	2	3249	___1	+	Aux_NoAux	Casein kinase II substrate motif	0.499994	9.67283e-09	138.66	81.311	136.57	0.43323	53525000	2	0.0394104	0.0292308	-4.6033	-1.67104	Uncharacterized protein OS=Toxoplasma gondii (strain ATCC 50853 / GT1) OX=507601 GN=TGGT1_217510 PE=4 SV=1	S7V1I0	2	S7V1I0	S7V1I0	______________MSTSNINPPRGILQPKS	S(0.5)T(0.5)SNINPPR	10162	UID10163	1	TGGT1_217510
NaN	NaN	NaN	NaN	1.16217	1.06794	0.253889	1.0656	S	2	3391	___1	+	Aux_NoAux	G protein-coupled receptor kinase 1 substrate motif;GSK3 kinase substrate motif;PKA kinase substrate motif;PKC kinase substrate motif	1	1.25464e-29	123.14	105.33	123.14	-1.1265	15581000	574	0.000325202	0	-4.38924	-2.74778	C2 domain-containing protein OS=Toxoplasma gondii (strain ATCC 50853 / GT1) OX=507601 GN=TGGT1_269990 PE=4 SV=1	S7V3Y2	574	S7V3Y2	S7V3Y2	GEAAAGEELGDEAGVSRRPSSEIESVSAASS	ASEGEAAAGEELGDEAGVS(1)R	10804	UID10805	1	TGGT1_269990
NaN	NaN	NaN	NaN	1.09061	0.941933	0.588292	0.921483	S	3	3454	___1	+	Aux_NoAux	14-3-3 domain binding motif;Calmodulin-dependent protein kinase II substrate motif;Casein kinase II substrate motif;PKA kinase substrate motif;PKC kinase substrate motif	0.999926	4.60222e-07	58.861	48.25	58.861	-0.00068411	13423000	213	0.000363079	0	-4.63353	-2.81936	Uncharacterized protein OS=Toxoplasma gondii (strain ATCC 50853 / GT1) OX=507601 GN=TGGT1_264900 PE=4 SV=1	S7VP56	213	S7VP56	S7VP56	SGALPASVSLPGRQGSAVSFAPAPVEGPLRP	QGS(1)AVSFAPAPVEGPLRPVSSSHGVSSR	11009	UID11010	1	TGGT1_264900
NaN	-0.668136	NaN	NaN	0.481871	1.11209	0.593202	1.32241	S	2	3487	___1	+	Aux_NoAux	14-3-3 domain binding motif;Calmodulin-dependent protein kinase II alpha substrate motif;Calmodulin-dependent protein kinase II substrate motif;Calmodulin-dependent protein kinase IV substrate motif;Chk1 kinase substrate motif;G protein-coupled receptor kinase 1 substrate motif;GSK3 kinase substrate motif;Phosphorylase kinase substrate motif;PKA kinase substrate motif;PKC kinase substrate motif	0.999603	0.00404836	51.013	35.811	48.659	-0.46227	22166000	2683	0.000569205	0	-5.17254	-2.90501	Cyclic nucleotide-binding domain-containing protein OS=Toxoplasma gondii (strain ATCC 50853 / GT1) OX=507601 GN=TGGT1_295850 PE=4 SV=1	S7VRS7	2683	S7VRS7	S7VRS7	REEKEATAGLLPRAGSLDFSILSRRGNKKVC	AGS(1)LDFSILSR	11149	UID11150	1	TGGT1_295850
NaN	-0.168948	-0.138231	NaN	0.915614	1.08452	0.457024	0.732929	S	2	3508	___1	+	Aux_NoAux	14-3-3 domain binding motif;Calmodulin-dependent protein kinase II substrate motif;Calmodulin-dependent protein kinase IV substrate motif;Chk1 kinase substrate motif;G protein-coupled receptor kinase 1 substrate motif;GSK3 kinase substrate motif;MAPKAPK2 kinase substrate motif;PKA kinase substrate motif;PKC kinase substrate motif	0.998979	0.000116679	58.159	33.6	58.159	-0.99116	6671300	82	0.00714906	0.0299753	-2.99326	-1.7114	Major facilitator superfamily domain-containing protein 5 OS=Toxoplasma gondii (strain ATCC 50853 / GT1) OX=507601 GN=TGGT1_319740 PE=4 SV=1	S7VSY2	82	S7VSY2	S7VSY2	EGARVESSLSLSRQASWPLSSPSSVAASEER	QAS(0.999)WPLS(0.001)SPSSVAASEER	11262	UID11263	1	TGGT1_319740
NaN	0.165351	NaN	NaN	1.02684	0.459113	0.120097	1.44357	S	2	3526	___1	+	Aux_NoAux	Casein kinase II substrate motif;G protein-coupled receptor kinase 1 substrate motif;PKA kinase substrate motif;PKC kinase substrate motif	0.999904	7.98207e-05	81.619	60.956	81.619	-0.98515	9460900	174	0.0137042	0.0295556	-3.24467	-1.67109	Uncharacterized protein OS=Toxoplasma gondii (strain ATCC 50853 / GT1) OX=507601 GN=TGGT1_221990 PE=4 SV=1	S7VTW4	174	S7VTW4	S7VTW4	EMSSETFRPSLGTRNSEASTASAGPYVRRKS	NS(1)EASTASAGPYVR	11335	UID11336	1	TGGT1_221990
NaN	NaN	NaN	0.280728	0.871278	0.420384	0.771793	1.14509	S	2	3806	___1	+	Aux_NoAux	G protein-coupled receptor kinase 1 substrate motif;GSK3 kinase substrate motif	0.911981	8.21078e-24	162.22	133.94	162.22	0.23391	135410000	162	0.00648031	0.0122105	-6.01036	-2.43132	Calcium-dependent protein kinase CDPK2A OS=Toxoplasma gondii (strain ATCC 50853 / GT1) OX=507601 GN=TGGT1_206590 PE=4 SV=1	S7W2U0	162	S7W2U0	S7W2U0	TSAGRSRGAGLFSSTSTQKSKPSQSAKSTSA	GAGLFSST(0.024)S(0.912)T(0.064)QK	12634	UID12635	1	TGGT1_206590
NaN	NaN	NaN	NaN	-0.16949	1.06657	1.37598	0.998562	S	3	3806	___1	+	Aux_NoAux	G protein-coupled receptor kinase 1 substrate motif;MDC1 BRCT domain binding motif;Plk1 PBD domain binding motif	0.512464	0.00140864	49.559	38.772	49.559	0.043223	25590000	117	0.00450085	0.0137143	-5.08076	-2.36193	Calcium-dependent protein kinase CDPK2A OS=Toxoplasma gondii (strain ATCC 50853 / GT1) OX=507601 GN=TGGT1_206590 PE=4 SV=1	S7W2U0	117	S7W2U0	S7W2U0	VSSRHPHVAGQPHMSSRLQAPTPSQRGTSPA	HPHVAGQPHMS(0.488)S(0.512)R	12639	UID12640	1	TGGT1_206590
NaN	NaN	0.287817	-0.266229	0.861893	0.836792	0.616868	0.670964	S	2	4180	___1	+	Aux_NoAux	Casein kinase II substrate motif	1	0.00433654	54.416	7.2187	45.161	-1.147	24740000	102	0.0175657	0.0302466	-3.75159	-1.74011	PIH1 domain-containing protein OS=Toxoplasma gondii (strain ATCC 50853 / GT1) OX=507601 GN=TGGT1_274080 PE=3 SV=1	S7WCK7	102	S7WCK7	S7WCK7	DGASGQDTEGVRIPLSVGERTECADKEGQPC	IPLS(1)VGER	14236	UID14237	1	TGGT1_274080
0.476112	NaN	NaN	NaN	0.352339	1.14458	0.6227	0.878005	S	2	4181	___1	+	Aux_NoAux		0.90588	0.000103324	63.709	44.651	57.159	1.1051	32812000	1895	0.0168425	0.0166275	-4.63426	-1.92031	TBC domain-containing protein OS=Toxoplasma gondii (strain ATCC 50853 / GT1) OX=507601 GN=TGGT1_274130 PE=4 SV=1	S7WCL1	1895	S7WCL1	S7WCL1	AGRGSVLLPSYVSVGSGNAKTLSPLEEARHD	GSVLLPS(0.008)Y(0.003)VS(0.082)VGS(0.906)GNAK	14243	UID14244	1	TGGT1_274130
NaN	NaN	NaN	NaN	0.453217	0.728486	0.539805	1.60939	S	2	4185	___1	+	Aux_NoAux	Casein kinase II substrate motif	0.751712	0.000287114	59.709	43.077	59.709	0.67404	5103300	513	0.00304114	0.0226667	-3.65936	-2.07394	Uncharacterized protein OS=Toxoplasma gondii (strain ATCC 50853 / GT1) OX=507601 GN=TGGT1_271740 PE=4 SV=1	S7WCQ5	513	S7WCQ5	S7WCQ5	LGCRRRATRQLAALASASAEAPNGKGWHDDV	QLAALAS(0.752)AS(0.248)AEAPNGK	14281	UID14282	1	TGGT1_271740
-1.20357	NaN	0.155825	-0.124287	0.595838	0.874361	0.896342	0.601768	S	2	4190	___1	+	Aux_NoAux	b-Adrenergic Receptor kinase substrate motif;Casein kinase I substrate motif;Casein kinase II substrate motif;G protein-coupled receptor kinase 1 substrate motif	1	4.90131e-20	136.81	104.48	68.515	-0.8715	194390000	1993	0.0187933	0.0316129	-3.45187	-1.65838	ORC_WH_C domain-containing protein OS=Toxoplasma gondii (strain ATCC 50853 / GT1) OX=507601 GN=TGGT1_226890 PE=4 SV=1	S7WD02	1993	S7WD02	S7WD02	KRGPSRFARKRVEEDSEAEVAKEVQDELRQM	VEEDS(1)EAEVAK	14307	UID14308	1	TGGT1_226890
-0.333672	NaN	NaN	NaN	1.22185	0.922604	0.283848	0.979581	S	2	4355	___1	+	Aux_NoAux	b-Adrenergic Receptor kinase substrate motif;Casein kinase II substrate motif;G protein-coupled receptor kinase 1 substrate motif	0.82835	0.0508392	41.54	26.758	41.54	-2.6816	5758800	496	0.00165805	0.0180426	-3.01053	-1.9334	Serine/threonine-protein phosphatase OS=Toxoplasma gondii (strain ATCC 50853 / GT1) OX=507601 GN=TGGT1_269460 PE=3 SV=1	S7WL31	496	S7WL31	S7WL31	AIGGFMEGVVDRIIESHSEASRSSSPRTRGA	IIES(0.828)HS(0.145)EAS(0.027)R	15086	UID15087		TGGT1_269460
0.877036	NaN	NaN	NaN	0.696891	0.436044	0.842138	0.71126	S	2	4355	___1	+	Aux_NoAux	ERK1,2 kinase substrate motif;G protein-coupled receptor kinase 1 substrate motif;GSK3 kinase substrate motif;GSK-3, ERK1, ERK2, CDK5 substrate motif;PKA kinase substrate motif;PKC kinase substrate motif;WW domain binding motif	0.786075	0.0122765	41.218	23.182	41.218	0.86985	39630000	791	0.0448963	0.0430303	-4.36542	-1.60028	Serine/threonine-protein phosphatase OS=Toxoplasma gondii (strain ATCC 50853 / GT1) OX=507601 GN=TGGT1_269460 PE=3 SV=1	S7WL31	791	S7WL31	S7WL31	SPGETSLPTKQRKTGSPPASELRRAPDASTP	T(0.211)GS(0.786)PPAS(0.003)ELR	15098	UID15099	1	TGGT1_269460
0.0587485	NaN	NaN	NaN	0.772808	0.826895	0.679326	1.12128	T	3	73	___1	+	Aux_NoAux	Casein kinase I substrate motif;Casein kinase II substrate motif	0.996727	0.00157586	41.136	30.233	41.136	-0.14369	17550000	96	0.00177075	0.0201481	-3.89088	-2.24985	RRM domain-containing protein OS=Toxoplasma gondii (strain ATCC 50853 / GT1) OX=507601 GN=TGGT1_224130 PE=4 SV=1	A0A125YI44	96	A0A125YI44	A0A125YI44	TAYEKSHARQKLEQGTAAEVEATPAPELEGK	QKLEQGT(0.997)AAEVEAT(0.003)PAPELEGK	15163	UID15164	1	TGGT1_224130
NaN	NaN	NaN	NaN	1.28972	0.781781	0.906768	0.687353	T	2	2508	___1	+	Aux_NoAux	Calmodulin-dependent protein kinase II substrate motif;Calmodulin-dependent protein kinase IV substrate motif;Chk1 kinase substrate motif;G protein-coupled receptor kinase 1 substrate motif;GSK-3, ERK1, ERK2, CDK5 substrate motif;PKC kinase substrate motif;WW domain binding motif	0.999052	0.000533698	84.289	62.052	84.289	0.71636	18555000	7332	2.06599e-05	0	-5.20706	-3.62807	GCC2 and GCC3 domain-containing protein OS=Toxoplasma gondii (strain ATCC 50853 / GT1) OX=507601 GN=TGGT1_292020 PE=4 SV=1	S7UNY5	7332	S7UNY5	S7UNY5	PSGTTRTVGSVVRSVTPEPSDSVGREESGSE	S(0.001)VT(0.999)PEPSDSVGR	16411	UID16412	1	TGGT1_292020
NaN	0.671476	NaN	NaN	0.697352	0.795144	0.64428	0.804995	T	3	2511	___1	+	Aux_NoAux	G protein-coupled receptor kinase 1 substrate motif	0.784097	1.81333e-13	166.19	138.71	89.721	-0.17792	2250400000	615	0.0206763	0.0150909	-8.67752	-2.293	Hydrolase_4 domain-containing protein OS=Toxoplasma gondii (strain ATCC 50853 / GT1) OX=507601 GN=TGGT1_286580 PE=4 SV=1	S7UP07	615	S7UP07	S7UP07	SVQSQTSQPRPVLTHTGSRSFGETQDSRYED	PVLT(0.028)HT(0.784)GS(0.423)RS(0.764)FGETQDSR	16419	UID16420	1;2	TGGT1_286580
NaN	NaN	0.46237	NaN	0.243158	1.44031	0.642642	0.557919	T	3	2738	___1	+	Aux_NoAux	b-Adrenergic Receptor kinase substrate motif;Casein kinase I substrate motif;G protein-coupled receptor kinase 1 substrate motif	0.499995	0.000112857	51.234	39.174	51.234	-0.41982	16306000	74	0.0251672	0.028913	-3.82734	-1.67025	RRM domain-containing protein OS=Toxoplasma gondii (strain ATCC 50853 / GT1) OX=507601 GN=TGGT1_310570 PE=4 SV=1	S7UT45	74	S7UT45	S7UT45	PDPRSARLSEEREEDTLVPALTEEELRLLQT	LS(0.5)EEREEDT(0.5)LVPALTEEELR	16632	UID16633	1	TGGT1_310570
NaN	NaN	NaN	NaN	0.649616	1.00849	0.814486	1.20669	T	3	2785	___1	+	Aux_NoAux	b-Adrenergic Receptor kinase substrate motif;Calmodulin-dependent protein kinase II substrate motif;Calmodulin-dependent protein kinase IV substrate motif;Chk1 kinase substrate motif;G protein-coupled receptor kinase 1 substrate motif;PKC kinase substrate motif	0.976823	0.0287646	45.115	33.88	42.789	0.04943	36551000	491	1.14343e-05	0	-5.90201	-4.08295	Plasma membrane-type Ca(2+)-ATPase A1 PMCAA1 OS=Toxoplasma gondii (strain ATCC 50853 / GT1) OX=507601 GN=TGGT1_312100 PE=4 SV=1	S7UTU7	491	S7UTU7	S7UTU7	QTGDAATGVTLGRSETREAPQRPRCLQTRPA	S(0.023)ET(0.977)REAPQRPR	16683	UID16684	1	TGGT1_312100
NaN	NaN	NaN	NaN	1.22494	0.961989	0.574214	0.634455	T	2	3109	___1	+	Aux_NoAux	G protein-coupled receptor kinase 1 substrate motif;Growth associated histone HI kinase substrate motif;GSK-3, ERK1, ERK2, CDK5 substrate motif;WW domain binding motif	0.999227	0.00150407	70.332	43.734	70.332	-0.84612	5032700	353	0.00184317	0.0197209	-3.11549	-1.96107	Glycerol-3-phosphate-acyltransferase OS=Toxoplasma gondii (strain ATCC 50853 / GT1) OX=507601 GN=TGGT1_256980 PE=4 SV=1	S7UZ60	353	S7UZ60	S7UZ60	LDSSPLPTAAAPGGRTPETAGAVCELDRKTA	T(0.999)PET(0.001)AGAVCELDR	16959	UID16960	1	TGGT1_256980
0.707414	NaN	NaN	NaN	0.817879	0.789726	0.210481	0.962802	T	2	3249	___1	+	Aux_NoAux	MDC1 BRCT domain binding motif;Plk1 PBD domain binding motif	0.620034	9.67283e-09	138.66	81.311	123.86	0.7406	60871000	3	0.0345932	0.03035	-4.63908	-1.71509	Uncharacterized protein OS=Toxoplasma gondii (strain ATCC 50853 / GT1) OX=507601 GN=TGGT1_217510 PE=4 SV=1	S7V1I0	3	S7V1I0	S7V1I0	_____________MSTSNINPPRGILQPKSP	S(0.38)T(0.62)SNINPPR	17068	UID17069	1	TGGT1_217510
NaN	0.154469	NaN	NaN	1.00359	0.847544	0.763804	0.7069	T	2	3475	___1	+	Aux_NoAux		1	0.000157726	95.018	72.101	95.018	0.096442	23164000	101	0.00324077	0.0161667	-4.36629	-2.26931	Uncharacterized protein OS=Toxoplasma gondii (strain ATCC 50853 / GT1) OX=507601 GN=TGGT1_306190 PE=4 SV=1	S7VQT7	101	S7VQT7	S7VQT7	NQETLQKLSSACIEKTQQLFNEPTVRQLRQE	T(1)QQLFNEPTVR	17250	UID17251	1	TGGT1_306190
NaN	NaN	NaN	NaN	1.01089	1.28053	0.826934	0.37461	T	3	3538	___1	+	Aux_NoAux	Casein kinase I substrate motif;PKA kinase substrate motif;PKC kinase substrate motif	0.999999	8.27643e-05	60.939	51.409	60.939	1.013	15524000	884	0.000697978	0.00325	-4.51272	-2.64292	MCM2/3/5 family protein OS=Toxoplasma gondii (strain ATCC 50853 / GT1) OX=507601 GN=TGGT1_216730 PE=3 SV=1	S7VUI4	884	S7VUI4	S7VUI4	AAHSHAEGDEGEENLTDKTRSKRQRGGANRN	AAHSHAEGDEGEENLT(1)DK	17295	UID17296	1	TGGT1_216730
NaN	0.777124	NaN	NaN	0.639118	0.80009	0.567958	0.782079	T	2	4040	___1	+	Aux_NoAux	AMP-activated protein kinase substrate motif;Calmodulin-dependent protein kinase I substrate motif;Calmodulin-dependent protein kinase II substrate motif;Calmodulin-dependent protein kinase IV substrate motif;Chk1 kinase substrate motif;PKC kinase substrate motif	0.999981	6.09904e-06	98.943	72.819	96.591	0.9049	17198000	350	0.0337603	0.046	-3.77596	-1.58763	Uncharacterized protein OS=Toxoplasma gondii (strain ATCC 50853 / GT1) OX=507601 GN=TGGT1_251890 PE=4 SV=1	S7W8N8	350	S7W8N8	S7W8N8	EDLWKSPDSSLRRAVTGSQVDTTASARCDGF	AVT(1)GSQVDTTASAR	17721	UID17722	1	TGGT1_251890
NaN	NaN	0.713788	NaN	0.712566	0.792078	0.831577	0.549953	S	2	2717	___2	+	Aux_NoAux	14-3-3 domain binding motif;Calmodulin-dependent protein kinase II substrate motif;Casein kinase II substrate motif;ERK1,2 kinase substrate motif;GSK-3, ERK1, ERK2, CDK5 substrate motif;MAPKAPK1 kinase substrate motif;PAK2 kinase substrate motif;Pim1 kinase substrate sequence;PKA kinase substrate motif;PKC epsilon kinase substrate motif;PKC kinase substrate motif;WW domain binding motif;ZIP kinas…	1	0.0293056	52.576	23.764	52.576	-0.22583	105970000	446	0.0249907	0.0192727	-5.66691	-1.94826	Uncharacterized protein (Fragment) OS=Toxoplasma gondii (strain ATCC 50853 / GT1) OX=507601 GN=TGGT1_309960A PE=4 SV=1	S7USV7	446	S7USV7	S7USV7	RRSSETSSSCPRRRGSPSIQRPEREESAVPT	RGS(1)PS(1)IQRPER	7702	UID25724	2	TGGT1_309960A
NaN	NaN	0.710414	NaN	0.70918	0.789505	0.829409	0.544903	S	2	2717	___2	+	Aux_NoAux	DNA dependent Protein kinase substrate motif;G protein-coupled receptor kinase 1 substrate motif	1	0.0293056	52.576	23.764	52.576	-0.22583	105970000	448	0.0260884	0.0173061	-5.58388	-1.92417	Uncharacterized protein (Fragment) OS=Toxoplasma gondii (strain ATCC 50853 / GT1) OX=507601 GN=TGGT1_309960A PE=4 SV=1	S7USV7	448	S7USV7	S7USV7	SSETSSSCPRRRGSPSIQRPEREESAVPTGG	RGS(1)PS(1)IQRPER	7703	UID25725	2	TGGT1_309960A
NaN	NaN	0.570682	NaN	0.628093	1.08288	0.644431	0.631594	S	2	3557	___2	+	Aux_NoAux	Casein kinase II substrate motif;G protein-coupled receptor kinase 1 substrate motif;PKA kinase substrate motif	0.810096	0.000718178	64.104	57.828	63.181	-0.4392	41071000	793	0.0175339	0.01696	-4.71037	-1.92204	Sodium:neurotransmitter symporter family protein OS=Toxoplasma gondii (strain ATCC 50853 / GT1) OX=507601 GN=TGGT1_264870 PE=4 SV=1	S7VV37	793	S7VV37	S7VV37	DRASPLQGTSRKQSVSSLSAASRRERLGDPE	KQS(1)VS(0.81)S(0.175)LS(0.014)AAS(0.001)R	11461	UID29483		TGGT1_264870
0.709427	NaN	NaN	NaN	0.614326	0.888512	0.660384	0.735113	S	2	3627	___2	+	Aux_NoAux	G protein-coupled receptor kinase 1 substrate motif;GSK3 kinase substrate motif;MDC1 BRCT domain binding motif;Plk1 PBD domain binding motif	0.7957	0.000251899	66.285	45.904	51.211	0.24295	67347000	43	0.0240035	0.0188148	-5.05546	-1.8828	Tetratricopeptide repeat-containing protein OS=Toxoplasma gondii (strain ATCC 50853 / GT1) OX=507601 GN=TGGT1_294898 PE=4 SV=1	S7VXI5	43	S7VXI5	S7VXI5	GASACPRSAPTEQPSSAMHSRENTLGAQLFC	SAPT(0.001)EQPS(0.82)S(0.796)AMHS(0.384)R	11766	UID29788	2	TGGT1_294898
NaN	0.71743	NaN	NaN	0.697565	1.01828	0.421351	0.667599	S	3	3782	___2	+	Aux_NoAux	14-3-3 domain binding motif;Akt kinase substrate motif;ATM kinase substrate motif;Calmodulin-dependent protein kinase II substrate motif;Casein kinase II substrate motif;DNA dependent Protein kinase substrate motif;MAPKAPK1 kinase substrate motif;PAK2 kinase substrate motif;PKA kinase substrate motif;PKC epsilon kinase substrate motif;PKC kinase substrate motif	0.994165	6.30568e-13	83.054	77.274	83.054	0.39437	46132000	835	0.0322431	0.0304789	-4.71278	-1.74626	MIF4G domain-containing protein OS=Toxoplasma gondii (strain ATCC 50853 / GT1) OX=507601 GN=TGGT1_254940 PE=4 SV=1	S7W271	835	S7W271	S7W271	TASHGGNANKRERRKSQNSGDSPSLPPFQMQ	S(0.994)QNS(0.006)GDSPS(0.013)LPPFQMQHS(0.972)LPVPT(0.008)S(0.007)R	12547	UID30569	2	TGGT1_254940
NaN	0.705645	NaN	NaN	0.686999	0.988042	0.42773	0.658871	S	3	3782	___2	+	Aux_NoAux	G protein-coupled receptor kinase 1 substrate motif	0.972076	6.30568e-13	83.054	77.274	83.054	0.39437	52944000	852	0.0365587	0.0298378	-4.94355	-1.73767	MIF4G domain-containing protein OS=Toxoplasma gondii (strain ATCC 50853 / GT1) OX=507601 GN=TGGT1_254940 PE=4 SV=1	S7W271	852	S7W271	S7W271	NSGDSPSLPPFQMQHSLPVPTSRNRSGAANA	S(0.994)QNS(0.006)GDSPS(0.013)LPPFQMQHS(0.972)LPVPT(0.008)S(0.007)R	12548	UID30570	1;2	TGGT1_254940
NaN	NaN	NaN	NaN	0.855211	0.940682	0.913583	0.921655	S	2	3841	___2	+	Aux_NoAux	Casein kinase II substrate motif	0.978934	9.49863e-14	100.35	62.399	92.977	0.073846	40329000	998	6.30204e-05	0	-4.88709	-3.26677	Uncharacterized protein OS=Toxoplasma gondii (strain ATCC 50853 / GT1) OX=507601 GN=TGGT1_213040 PE=4 SV=1	S7W3D5	998	S7W3D5	S7W3D5	LPETERRRASDPGSLSDTGVSTPHDRLLSPR	ASDPGS(0.003)LS(0.979)DT(0.017)GVSTPHDR	12834	UID30856	1;2	TGGT1_213040
0.457644	NaN	NaN	NaN	0.703524	1.18156	0.766688	0.404853	S	3	4320	___2	+	Aux_NoAux	14-3-3 domain binding motif;Calmodulin-dependent protein kinase II substrate motif;Casein kinase II substrate motif;PAK2 kinase substrate motif;PKA kinase substrate motif;PKC epsilon kinase substrate motif;PKC kinase substrate motif	0.999974	0.000399612	61.862	47.832	49.973	-1.3867	58380000	8035	0.0133122	0.0203509	-4.00116	-1.8582	Chorein_N domain-containing protein OS=Toxoplasma gondii (strain ATCC 50853 / GT1) OX=507601 GN=TGGT1_232080 PE=4 SV=1	S7WJ08	8035	S7WJ08	S7WJ08	GGDVENTAAPQGRRGSGATEHLFHQPSRRKT	RGS(1)GAT(1)EHLFHQPSR	14912	UID32934	1;2	TGGT1_232080
0.282951	NaN	NaN	-1.07496	0.369655	1.13729	0.57223	1.07839	T	2	2208	___2	+	Aux_NoAux	G protein-coupled receptor kinase 1 substrate motif;MAPKAPK2 kinase substrate motif;MDC1 BRCT domain binding motif;Plk1 PBD domain binding motif	0.858232	5.40218e-13	108.56	93.681	108.56	0.26109	9800600	1174	0.0084315	0.0264127	-3.36734	-1.7969	Na+/H+ exchanger NHE3 OS=Toxoplasma gondii (strain ATCC 50853 / GT1) OX=507601 GN=TGGT1_305180 PE=3 SV=1	S7UI51	1174	S7UI51	S7UI51	RLDSDVELIRTSSQSTADFSLPDFSSARRRD	T(0.074)S(0.085)S(0.766)QS(0.218)T(0.858)ADFSLPDFSSAR	16133	UID34155	2	TGGT1_305180
0.448084	NaN	NaN	NaN	0.701586	1.19445	0.766709	0.393655	T	3	4320	___2	+	Aux_NoAux	G protein-coupled receptor kinase 1 substrate motif	0.999974	0.00113918	58.997	46.371	49.973	-1.1337	45650000	8038	0.013325	0.021377	-3.88055	-1.83154	Chorein_N domain-containing protein OS=Toxoplasma gondii (strain ATCC 50853 / GT1) OX=507601 GN=TGGT1_232080 PE=4 SV=1	S7WJ08	8038	S7WJ08	S7WJ08	VENTAAPQGRRGSGATEHLFHQPSRRKTYFH	RGS(1)GAT(1)EHLFHQPSR	17944	UID35966	1;2	TGGT1_232080

## Sheet: UP_2h
Significant upregulated phosphorylation sites with 2h treatment and linear motifs analysis associated with every sequences
Aux_1	Aux_2	Aux_3	Aux_4	NoAux_1	NoAux_2	NoAux_3	NoAux_4	C: Amino acid	C: Charge	C: Protein group IDs	C: Multiplicity	C: Student's T-test Significant Aux_NoAux	C: Student's T-test significant	C: Motifs	N: Localization prob	N: PEP	N: Score	N: Delta score	N: Score for localization	N: Mass error [ppm]	N: Intensity	N: Position	N: Student's T-test p-value Aux_NoAux	N: Student's T-test q-value Aux_NoAux	N: Student's T-test Difference Aux_NoAux	N: Student's T-test Test statistic Aux_NoAux	T: Fasta headers	T: Proteins	T: Positions within proteins	T: Leading proteins	T: Protein	T: Sequence window	T: Phospho (STY) Probabilities	T: id	T: Unique identifier	M: Number of Phospho (STY)	Gene Names
0.773794	1.37408	1.09616	0.246688	NaN	NaN	NaN	NaN	S	2	2324	___1	+	Aux_NoAux	14-3-3 domain binding motif;Calmodulin-dependent protein kinase II substrate motif;Casein kinase II substrate motif;G protein-coupled receptor kinase 1 substrate motif;GSK3 kinase substrate motif;MAPKAPK1 kinase substrate motif;PKA kinase substrate motif;PKC kinase substrate motif	0.958229	0.000702739	69.729	56.376	69.729	-1.8037	7696000	106	0.000716672	0.01552	3.52116	2.26474	RNA recognition motif-containing protein OS=Toxoplasma gondii (strain ATCC 50853 / GT1) OX=507601 GN=TGGT1_318690 PE=4 SV=1	S7UKD5	106	S7UKD5	S7UKD5	SREGQQQVFQKKRGKSNSTSANLPQASRDPE	GKS(0.958)NS(0.034)T(0.007)S(0.001)ANLPQASR	5874	UID5875	1	TGGT1_318690
1.01247	1.27386	0.787643	0.378618	-0.846154	-0.295744	-1.3955	-0.915193	S	2	2359	___1	+	Aux_NoAux	Casein kinase II substrate motif;G protein-coupled receptor kinase 1 substrate motif	1	4.89546e-06	108.7	82.654	57.348	0.91102	96803000	44	0.00108697	0.0204068	2.69029	1.84425	Brix domain-containing protein OS=Toxoplasma gondii (strain ATCC 50853 / GT1) OX=507601 GN=TGGT1_222000 PE=3 SV=1	S7UL49	44	S7UL49	S7UL49	TLCEDAKESGKGIVGSEPEKKDRRALKKTKR	GIVGS(1)EPEKK	6022	UID6023	1	TGGT1_222000
1.00168	1.0493	0.980347	0.438233	NaN	NaN	-0.320568	NaN	S	2	2361	___1	+	Aux_NoAux	Casein kinase I substrate motif;PKA kinase substrate motif;PKC kinase substrate motif	1	0.00139709	48.625	36.412	48.625	-0.2161	7095700	664	0.000909732	0.0207742	3.35991	2.1624	Sas10 C-terminal domain-containing protein OS=Toxoplasma gondii (strain ATCC 50853 / GT1) OX=507601 GN=TGGT1_316900 PE=3 SV=1	S7UL53	664	S7UL53	S7UL53	QGRQVEDDGEFEDVLSGKARKGKRMEESEAR	QVEDDGEFEDVLS(1)GK	6030	UID6031	1	TGGT1_316900
1.07743	0.986892	0.767075	0.886667	NaN	NaN	NaN	NaN	S	2	2476	___1	+	Aux_NoAux	14-3-3 domain binding motif;Aurora-A kinase substrate motif;Calmodulin-dependent protein kinase II substrate motif;MAPKAPK2 kinase substrate motif;PAK2 kinase substrate motif;Phosphorylase kinase substrate motif;PKA kinase substrate motif;PKC epsilon kinase substrate motif;PKC kinase substrate motif	1	0.00609184	51.013	8.9176	51.013	1.2403	10555000	244	6.24171e-07	0	4.30485	3.59241	Uncharacterized protein OS=Toxoplasma gondii (strain ATCC 50853 / GT1) OX=507601 GN=TGGT1_276100 PE=4 SV=1	S7UNG2	244	S7UNG2	S7UNG2	AQSRQYSPQFSSRRASVGLGEGRKLERDRER	RAS(1)VGLGEGR	6554	UID6555	1	TGGT1_276100
1.14743	1.44093	0.437252	0.423583	NaN	NaN	NaN	NaN	S	2	2716	___1	+	Aux_NoAux	Casein kinase I substrate motif;PKA kinase substrate motif;PKC kinase substrate motif	1	1.4219e-137	225.6	201.3	225.6	-0.19871	11012000	44	0.00112496	0.0144348	3.74947	2.28129	RNA helicase OS=Toxoplasma gondii (strain ATCC 50853 / GT1) OX=507601 GN=TGGT1_309570 PE=3 SV=1	S7USV3	44	S7USV3	S7USV3	EASEETDTPETVEAQSAKKRRQATTEAGKPS	SEEASEETDTPETVEAQS(1)AK	7701	UID7702	1	TGGT1_309570
1.12952	1.24596	1.14787	-0.614416	-0.24706	NaN	NaN	-0.744878	S	3	2794	___1	+	Aux_NoAux	b-Adrenergic Receptor kinase substrate motif;Casein kinase II substrate motif	0.840853	2.74147e-47	154.69	116.39	78.272	0.2319	109010000	1067	0.0231625	0.0184727	4.96845	1.88133	Putative U5 snRNP-associated subunit OS=Toxoplasma gondii (strain ATCC 50853 / GT1) OX=507601 GN=TGGT1_205220 PE=4 SV=1	S7UTZ4	1067	S7UTZ4	S7UTZ4	KDEKASEGRKREQGDSSPTQQGASDAKAAAV	KREQGDS(0.841)S(0.157)PT(0.002)QQGASDAK	8126	UID8127	1	TGGT1_205220
0.938205	1.48693	0.603249	0.513428	NaN	NaN	NaN	NaN	S	2	2878	___1	+	Aux_NoAux	14-3-3 domain binding motif;Calmodulin-dependent protein kinase II substrate motif;Casein kinase II substrate motif;MAPKAPK1 kinase substrate motif;PAK2 kinase substrate motif;PKA kinase substrate motif;PKC epsilon kinase substrate motif;PKC kinase substrate motif	0.999426	0.000659074	60.628	30.821	60.628	-0.54547	23793000	3560	0.000365811	0	5.35152	3.06818	PHD-finger domain-containing protein OS=Toxoplasma gondii (strain ATCC 50853 / GT1) OX=507601 GN=TGGT1_234900 PE=4 SV=1	S7UVJ2	3560	S7UVJ2	S7UVJ2	PDLLRKIEGRKMRRLSAPSGGTMETRCEEAD	RLS(0.999)APSGGTMETR	8614	UID8615	1	TGGT1_234900
0.635253	0.702379	0.997866	0.593137	NaN	NaN	0.662141	NaN	S	2	3114	___1	+	Aux_NoAux	Casein kinase II substrate motif	0.734648	2.05711e-28	140.35	126.55	114.99	0.86153	53680000	884	0.02165	0.0217333	4.54959	1.8368	Uncharacterized protein OS=Toxoplasma gondii (strain ATCC 50853 / GT1) OX=507601 GN=TGGT1_257300 PE=4 SV=1	S7UZ80	884	S7UZ80	S7UZ80	RERTAQAADSAGVPVSGSGRLGGKAKEAVSG	TAQAADSAGVPVS(0.735)GS(0.265)GR	9555	UID9556	1;2	TGGT1_257300
1.01921	0.658154	0.483725	0.735297	0.65342	NaN	NaN	NaN	S	2	3158	___1	+	Aux_NoAux	Casein kinase II substrate motif;DNA dependent Protein kinase substrate motif;G protein-coupled receptor kinase 1 substrate motif	0.990445	1.04212e-05	94.551	72.506	80.522	0.80195	80715000	58	0.0241596	0.0459406	3.3721	1.58623	Uncharacterized protein OS=Toxoplasma gondii (strain ATCC 50853 / GT1) OX=507601 GN=TGGT1_250820 PE=4 SV=1	S7V028	58	S7V028	S7V028	RSASALMTPQSRNSPSVSAPSTPARSSKGHS	NS(0.002)PS(0.99)VS(0.007)APSTPAR	9775	UID9776	1;2	TGGT1_250820
0.846481	1.09087	0.36921	0.667194	NaN	NaN	0.481722	NaN	S	2	3219	___1	+	Aux_NoAux	Casein kinase I substrate motif;Casein kinase II substrate motif;PKA kinase substrate motif;PKC kinase substrate motif	0.99681	0.00540953	48.44	36.226	48.44	0.71645	48731000	303	0.0184206	0.0184615	4.64816	1.89793	Uncharacterized protein OS=Toxoplasma gondii (strain ATCC 50853 / GT1) OX=507601 GN=TGGT1_247450 PE=4 SV=1	S7V119	303	S7V119	S7V119	VSRSPGQGKEKQERGSLPSFYSVREREEREG	GS(0.997)LPS(0.003)FYSVR	10015	UID10016	1	TGGT1_247450
1.08984	1.50272	0.63047	0.257131	NaN	NaN	NaN	NaN	S	2	3243	___1	+	Aux_NoAux	ERK1,2 kinase substrate motif;Growth associated histone HI kinase substrate motif;GSK-3, ERK1, ERK2, CDK5 substrate motif;MDC1 BRCT domain binding motif;PKA kinase substrate motif;PKC kinase substrate motif;Plk1 PBD domain binding motif;WW domain binding motif	0.706999	2.9266e-10	113.77	73.271	113.77	-1.6777	8250800	809	0.000809261	0.0187692	3.53872	2.2533	Calcium-dependent protein kinase CDPK6 OS=Toxoplasma gondii (strain ATCC 50853 / GT1) OX=507601 GN=TGGT1_218720 PE=4 SV=1	S7V1C9	809	S7V1C9	S7V1C9	STPRGKSEPSEISSSSPRGQTPRLRVAQPPD	SEPSEIS(0.098)S(0.098)S(0.098)S(0.707)PR	10140	UID10141	1	TGGT1_218720
1.06604	0.879156	0.279263	0.576556	0.717793	NaN	NaN	NaN	S	2	3391	___1	+	Aux_NoAux	ERK1,2 kinase substrate motif;Growth associated histone HI kinase substrate motif;GSK-3, ERK1, ERK2, CDK5 substrate motif;PKA kinase substrate motif;PKC kinase substrate motif;WW domain binding motif	0.826863	0.000122596	80.014	64.754	63.473	-1.7931	32526000	1146	0.0326083	0.0368333	3.98837	1.63318	C2 domain-containing protein OS=Toxoplasma gondii (strain ATCC 50853 / GT1) OX=507601 GN=TGGT1_269990 PE=4 SV=1	S7V3Y2	1146	S7V3Y2	S7V3Y2	DEDGDLFRHFLTTAGSPKAGAEGMERSEKKQ	HFLT(0.104)T(0.069)AGS(0.827)PK	10805	UID10806	1	TGGT1_269990
1.07158	0.967591	0.54163	0.4571	NaN	NaN	0.448168	NaN	S	2	3463	___1	+	Aux_NoAux	14-3-3 domain binding motif;Akt kinase substrate motif;Calmodulin-dependent protein kinase II substrate motif;Casein kinase II substrate motif;DNA dependent Protein kinase substrate motif;ERK1,2 kinase substrate motif;G protein-coupled receptor kinase 1 substrate motif;GSK3 kinase substrate motif;GSK-3, ERK1, ERK2, CDK5 substrate motif;MAPKAPK1 kinase substrate motif;PKA kinase substrate motif;PK…	0.990061	0.000127231	78.763	54.42	78.763	2.4854	60886000	3351	0.0143764	0.0369072	3.12236	1.62918	Tyrosine kinase-like (TKL) protein OS=Toxoplasma gondii (strain ATCC 50853 / GT1) OX=507601 GN=TGGT1_301270 PE=4 SV=1	S7VPW4	3351	S7VPW4	S7VPW4	EKTPTQTPNHRRRSPSPSLSTSPLSRFDEAG	S(0.01)PS(0.99)PSLSTSPLSR	11067	UID11068	1;2	TGGT1_301270
1.34542	1.40963	0.431829	0.136787	NaN	NaN	NaN	-0.450575	S	2	3555	___1	+	Aux_NoAux	b-Adrenergic Receptor kinase substrate motif	1	0.000671682	68.83	36.501	40.025	0.72402	6377400	1622	0.00319997	0.0207586	3.02993	1.848	Kelch repeat-containing protein OS=Toxoplasma gondii (strain ATCC 50853 / GT1) OX=507601 GN=TGGT1_264940 PE=4 SV=1	S7VV31	1622	S7VV31	S7VV31	SPSSSSPLRFAGGGDSDGADAERSRREQRAL	FAGGGDS(1)DGADAER	11455	UID11456		TGGT1_264940
0.846959	1.20606	0.605851	0.454488	NaN	NaN	0.366492	NaN	S	2	3606	___1	+	Aux_NoAux	Casein kinase I substrate motif;Casein kinase II substrate motif;PKA kinase substrate motif;PKC kinase substrate motif;Pyruvate dehydrogenase kinase substrate motif	1	1.60011e-19	128.9	110.07	128.9	-0.95053	34586000	271	0.0103964	0.026	3.48961	1.78987	Uncharacterized protein OS=Toxoplasma gondii (strain ATCC 50853 / GT1) OX=507601 GN=TGGT1_285950 PE=3 SV=1	S7VWI5	271	S7VWI5	S7VWI5	LEETKNERTPTDEAFSGRDEQENKRRKTGER	TPTDEAFS(1)GRDEQENK	11682	UID11683	1	TGGT1_285950
0.974603	0.743321	0.408077	0.719718	NaN	0.73152	NaN	NaN	S	3	3810	___1	+	Aux_NoAux	Casein kinase II substrate motif;PKA kinase substrate motif;PKC kinase substrate motif	0.600592	0.00024064	80.522	57.146	46.159	-0.12861	279290000	468	0.028454	0.0181132	5.58861	1.8959	RNA recognition motif-containing protein OS=Toxoplasma gondii (strain ATCC 50853 / GT1) OX=507601 GN=TGGT1_304760 PE=4 SV=1	S7W2V6	468	S7W2V6	S7W2V6	PTFGGPRGAFPRGRRSSEGRGESAPLPRSAR	RS(0.601)S(0.399)EGRGESAPLPR	12668	UID12669	1	TGGT1_304760
0.864217	1.25702	1.20968	0.149123	NaN	NaN	NaN	NaN	S	2	3812	___1	+	Aux_NoAux	14-3-3 domain binding motif;Calmodulin-dependent protein kinase II substrate motif;ERK1,2 kinase substrate motif;GSK-3, ERK1, ERK2, CDK5 substrate motif;PKA kinase substrate motif;PKC epsilon kinase substrate motif;PKC kinase substrate motif;WW domain binding motif	1	0.00734457	47.849	19.836	45.161	-0.18497	7986400	5042	0.00081037	0.0188444	2.82568	1.9412	SWIM-type domain-containing protein OS=Toxoplasma gondii (strain ATCC 50853 / GT1) OX=507601 GN=TGGT1_304720 PE=4 SV=1	S7W2W1	5042	S7W2W1	S7W2W1	HGDESKAKTPGKREASPDALRGRLAWLPNSL	EAS(1)PDALR	12684	UID12685	1	TGGT1_304720
1.26721	1.12558	0.601888	0.617961	NaN	NaN	NaN	NaN	S	2	4037	___1	+	Aux_NoAux	Casein kinase II substrate motif;G protein-coupled receptor kinase 1 substrate motif;MDC1 BRCT domain binding motif;PKA kinase substrate motif;PKC kinase substrate motif;Plk1 PBD domain binding motif	0.5	4.94561e-12	116.51	88.112	116.51	-0.35773	24505000	60	9.98687e-05	0	4.75459	3.12109	Putative IMP4 family U3 small nucleolar ribonucleoprotein (snoRNP) OS=Toxoplasma gondii (strain ATCC 50853 / GT1) OX=507601 GN=TGGT1_251600 PE=4 SV=1	S7W8L3	60	S7W8L3	S7W8L3	KRARAPASPPADAGSSEREASKPREQRGAKR	APASPPADAGS(0.5)S(0.5)ER	13629	UID13630	1	TGGT1_251600
0.920883	0.509464	0.990331	0.799402	NaN	NaN	0.307306	NaN	S	2	4209	___1	+	Aux_NoAux	ERK1,2 kinase substrate motif;GSK-3, ERK1, ERK2, CDK5 substrate motif;MAPKAPK2 kinase substrate motif;WW domain binding motif	0.956545	1.54944e-34	149.3	123.17	126.71	-0.086003	29328000	221	0.00608353	0.0206154	3.82405	1.98771	Uncharacterized protein OS=Toxoplasma gondii (strain ATCC 50853 / GT1) OX=507601 GN=TGGT1_228770 PE=4 SV=1	S7WDD4	221	S7WDD4	S7WDD4	EVLGRGSASDTSTPTSPLAKQLQECNKKAEE	GSASDTSTPT(0.043)S(0.957)PLAK	14381	UID14382	1	TGGT1_228770
0.887983	1.18626	0.816947	0.555229	NaN	-0.0969314	NaN	NaN	S	2	4237	___1	+	Aux_NoAux	ATM kinase substrate motif;Casein kinase II substrate motif;DNA dependent Protein kinase substrate motif;PKA kinase substrate motif;Pyruvate dehydrogenase kinase substrate motif	1	5.95634e-52	157.11	135.88	157.11	-0.58609	37414000	303	0.00115665	0	5.02379	2.69095	Uncharacterized protein OS=Toxoplasma gondii (strain ATCC 50853 / GT1) OX=507601 GN=TGGT1_259650 PE=4 SV=1	S7WEG0	303	S7WEG0	S7WEG0	GPSPSSRRSQKKGSRSQGDEFPTQTEAPNDA	S(1)QGDEFPTQTEAPNDASR	14498	UID14499	1	TGGT1_259650
0.664115	1.04429	0.530361	0.678108	NaN	0.662749	NaN	NaN	T	3	10	___1	+	Aux_NoAux	Casein kinase II substrate motif	1	7.47512e-114	242.07	215.56	44.567	-0.3886	8679100000	62	0.0225453	0.023375	7.1984	2.14173	Alveolin domain containing intermediate filament IMC1 OS=Toxoplasma gondii (strain ATCC 50853 / GT1) OX=507601 GN=TGGT1_231640 PE=4 SV=1	A0A125YFV6	62	A0A125YFV6	A0A125YFV6	SQRLSSPRALQQLHGTQESVRSVTLEERADR	ALQQLHGT(1)QES(1)VR	15113	UID15114	1;2;3	TGGT1_231640
0.962555	1.32372	0.605212	0.407259	-1.64925	-0.293441	-0.499803	-0.85626	T	2	2209	___1	+	Aux_NoAux	G protein-coupled receptor kinase 1 substrate motif;Growth associated histone HI kinase substrate motif;GSK-3, ERK1, ERK2, CDK5 substrate motif;PKA kinase substrate motif;PKC kinase substrate motif;WW domain binding motif	0.995652	2.35222e-58	198.48	172.91	143.56	0.13814	193650000	596	0.00378716	0.0304096	2.6877	1.69318	Nucleolar GTP-binding protein 2 OS=Toxoplasma gondii (strain ATCC 50853 / GT1) OX=507601 GN=TGGT1_305750 PE=3 SV=1	S7UI53	596	S7UI53	S7UI53	EKKKAKTAEAAPGKKTPTGTQTPGPSGKRGT	T(0.996)PT(0.004)GTQTPGPSGK	16136	UID16137	1	TGGT1_305750
0.98308	1.18119	0.838298	0.396885	-0.160574	-1.44679	-0.73276	-1.05932	T	2	2361	___1	+	Aux_NoAux	Casein kinase II substrate motif;PKA kinase substrate motif;PKC kinase substrate motif	0.999009	2.26152e-41	160.27	120.85	160.27	0.083354	131280000	385	0.0017838	0.0264615	2.68558	1.78542	Sas10 C-terminal domain-containing protein OS=Toxoplasma gondii (strain ATCC 50853 / GT1) OX=507601 GN=TGGT1_316900 PE=3 SV=1	S7UL53	385	S7UL53	S7UL53	LQINRLLQLAKEKSVTDVEGDEDLAAARPRP	S(0.001)VT(0.999)DVEGDEDLAAAR	16278	UID16279	1	TGGT1_316900
1.24008	1.16888	0.870543	0.306061	NaN	NaN	NaN	NaN	T	3	3087	___1	+	Aux_NoAux	DNA dependent Protein kinase substrate motif;G protein-coupled receptor kinase 1 substrate motif	0.5	4.84375e-05	52.79	45.838	41.482	-0.14125	23129000	456	0.000175883	0	4.95675	3.09107	RNB family domain-containing protein OS=Toxoplasma gondii (strain ATCC 50853 / GT1) OX=507601 GN=TGGT1_261050 PE=3 SV=1	S7UYS7	456	S7UYS7	S7UYS7	EQDIQEIEDDARVFPTAEMTDDELGPEDADD	VFPT(0.5)AEMT(0.5)DDELGPEDADDEEMEGK	16943	UID16944	1	TGGT1_261050
1.22452	1.15728	0.875513	0.342394	NaN	NaN	NaN	NaN	T	3	3087	___1	+	Aux_NoAux	Casein kinase II substrate motif	0.5	4.84375e-05	52.79	45.838	41.482	-0.14125	23129000	460	0.000132676	0	5.26905	3.27262	RNB family domain-containing protein OS=Toxoplasma gondii (strain ATCC 50853 / GT1) OX=507601 GN=TGGT1_261050 PE=3 SV=1	S7UYS7	460	S7UYS7	S7UYS7	QEIEDDARVFPTAEMTDDELGPEDADDEEME	VFPT(0.5)AEMT(0.5)DDELGPEDADDEEMEGK	16944	UID16945	1	TGGT1_261050
0.948145	0.615171	0.841348	0.321147	0.820195	NaN	NaN	NaN	T	2	3691	___1	+	Aux_NoAux	Casein kinase I substrate motif;Casein kinase II substrate motif;MDC1 BRCT domain binding motif;Plk1 PBD domain binding motif	0.771484	3.58369e-106	223.39	201.63	193.45	-0.019579	283510000	2308	0.0403963	0.0275758	5.61379	1.77928	SWI2/SNF2-containing PHD finger protein OS=Toxoplasma gondii (strain ATCC 50853 / GT1) OX=507601 GN=TGGT1_236970 PE=4 SV=1	S7VZH4	2308	S7VZH4	S7VZH4	RRPSASPKSAGRESSTGGSDVEVVGVGRTNQ	ESS(0.218)T(0.771)GGS(0.01)DVEVVGVGR	17435	UID17436	1	TGGT1_236970
0.948348	1.33779	0.600231	0.710601	NaN	NaN	NaN	NaN	T	2	3782	___1	+	Aux_NoAux	Casein kinase II substrate motif	0.643403	5.43359e-14	112.5	88.65	78.069	-0.56425	6864000	2725	0.000140411	0.0128889	3.45838	2.4624	MIF4G domain-containing protein OS=Toxoplasma gondii (strain ATCC 50853 / GT1) OX=507601 GN=TGGT1_254940 PE=4 SV=1	S7W271	2725	S7W271	S7W271	LELHGPEARDDEGVATSDSQDVESLRSSGLN	DDEGVAT(0.643)S(0.301)DS(0.055)QDVESLR	17506	UID17507	1	TGGT1_254940
0.868709	1.16673	0.775868	0.484949	-0.795127	NaN	NaN	0.0983624	T	2	4290	___1	+	Aux_NoAux	Cdc2 kinase substrate motif;CDK1,2,4,6 kinase substrate motif;G protein-coupled receptor kinase 1 substrate motif;Growth associated histone HI kinase substrate motif;GSK-3, ERK1, ERK2, CDK5 substrate motif;PKA kinase substrate motif;PKC kinase substrate motif;WW domain binding motif	0.999999	1.15345e-10	113.38	91.323	109.84	1.2236	26818000	24	0.00384937	0.0217297	3.57187	2.00302	RNA recognition motif-containing protein OS=Toxoplasma gondii (strain ATCC 50853 / GT1) OX=507601 GN=TGGT1_218600 PE=4 SV=1	S7WHH5	24	S7WHH5	S7WHH5	VAARSSETVGEAAKQTPKRSGGKSGRPRSGL	SSETVGEAAKQT(1)PK	17907	UID17908	1	TGGT1_218600
0.477168	1.04252	0.920156	0.617305	NaN	NaN	0.495265	NaN	S	2	2611	___2	+	Aux_NoAux	Casein kinase II substrate motif;ERK1,2 kinase substrate motif;GSK-3, ERK1, ERK2, CDK5 substrate motif;WW domain binding motif	0.995103	2.26525e-13	120.99	86.271	103.88	-0.49429	47776000	96	0.0132835	0.022	4.98267	2.04593	Ubiquitin carboxyl-terminal hydrolase family 2 protein OS=Toxoplasma gondii (strain ATCC 50853 / GT1) OX=507601 GN=TGGT1_289330 PE=4 SV=1	S7UQR8	96	S7UQR8	S7UQR8	ASSVDLPRASPASPASPASVSPRSLGSRSPV	ASPAS(0.005)PAS(0.995)PAS(0.542)VS(0.458)PR	7117	UID25139	2	TGGT1_289330
0.699939	0.832957	1.01002	0.386887	NaN	NaN	0.113724	-0.0125957	S	2	2622	___2	+	Aux_NoAux	Casein kinase I substrate motif;Casein kinase II substrate motif;G protein-coupled receptor kinase 1 substrate motif;PKA kinase substrate motif;PKC kinase substrate motif	1	6.12476e-10	89.866	82.496	68.257	-0.6625	50345000	855	0.0215619	0.029977	3.69755	1.68141	DNA replication licensing factor MCM7 OS=Toxoplasma gondii (strain ATCC 50853 / GT1) OX=507601 GN=MCM7 PE=3 SV=1	S7UQY5	855	S7UQY5	S7UQY5	FDRTKTKVAFVEEAGSEKSDDDDDMA_____	VAFVEEAGS(1)EKS(1)DDDDDMA	7167	UID25189	2	MCM7 PE=3 SV=
0.701015	0.836293	1.01637	0.382644	NaN	NaN	0.104839	-0.023627	S	2	2622	___2	+	Aux_NoAux	Casein kinase II substrate motif;Pyruvate dehydrogenase kinase substrate motif	1	6.12476e-10	89.866	82.496	68.257	-0.6625	28303000	858	0.0210768	0.0293034	3.64386	1.67543	DNA replication licensing factor MCM7 OS=Toxoplasma gondii (strain ATCC 50853 / GT1) OX=507601 GN=MCM7 PE=3 SV=1	S7UQY5	858	S7UQY5	S7UQY5	TKTKVAFVEEAGSEKSDDDDDMA________	VAFVEEAGS(1)EKS(1)DDDDDMA	7168	UID25190	2	MCM7 PE=3 SV=
0.972545	1.38185	0.705979	0.301449	NaN	NaN	-0.114048	NaN	S	2	2947	___2	+	Aux_NoAux	b-Adrenergic Receptor kinase substrate motif;G protein-coupled receptor kinase 1 substrate motif	1	2.19795e-09	78.373	65.393	78.373	0.45057	9209500	900	0.00242029	0.03	2.69374	1.75222	Eukaryotic glutathione synthase, atp binding domain-containing protein OS=Toxoplasma gondii (strain ATCC 50853 / GT1) OX=507601 GN=TGGT1_226800 PE=4 SV=1	S7UWP8	900	S7UWP8	S7UWP8	RRFRDSTPREVETEESEGAAEGAADEPAAGG	EVET(1)EES(1)EGAAEGAADEPAAGGR	8863	UID26885	1;2	TGGT1_226800
0.499029	0.961473	0.690923	0.797167	0.578511	NaN	NaN	NaN	S	2	3219	___2	+	Aux_NoAux	b-Adrenergic Receptor kinase substrate motif;Casein kinase II substrate motif	0.999764	0.00229336	70.628	46.352	67.113	-1.7446	94563000	398	0.0201815	0.0191429	5.27473	1.96655	Uncharacterized protein OS=Toxoplasma gondii (strain ATCC 50853 / GT1) OX=507601 GN=TGGT1_247450 PE=4 SV=1	S7V119	398	S7V119	S7V119	DSLRLPETGRDRSSDSIGERGRRSPPRGKDD	SSDS(1)IGER	10000	UID28022	1;2	TGGT1_247450
1.04925	1.39252	0.48067	0.644199	NaN	NaN	NaN	NaN	S	2	3820	___2	+	Aux_NoAux	b-Adrenergic Receptor kinase substrate motif;Casein kinase II substrate motif;PKA kinase substrate motif	0.686502	0.00752788	62.287	44.479	62.287	-1.0193	16016000	241	0.00024697	0	4.49159	2.84016	Peptidylprolyl isomerase OS=Toxoplasma gondii (strain ATCC 50853 / GT1) OX=507601 GN=TGGT1_285850 PE=4 SV=1	S7W319	241	S7W319	S7W319	TPVSKQKKLAGKTPESGSANKNAREQRVAAS	LAGKT(1)PES(0.687)GS(0.314)ANK	12735	UID30757	2	TGGT1_285850
0.947667	0.675393	0.852463	0.788988	NaN	NaN	NaN	0.286377	S	2	3844	___2	+	Aux_NoAux	b-Adrenergic Receptor kinase substrate motif;Casein kinase I substrate motif;Casein kinase II substrate motif;G protein-coupled receptor kinase 1 substrate motif;PKA kinase substrate motif;PKC kinase substrate motif	0.999966	1.11011e-05	67.727	50.027	67.727	-0.60032	7833700	1152	0.00470124	0.0271642	2.9967	1.77825	Phosphodiesterase OS=Toxoplasma gondii (strain ATCC 50853 / GT1) OX=507601 GN=TGGT1_202540 PE=3 SV=1	S7W3K2	1152	S7W3K2	S7W3K2	AGRQLTRLDEGRERDSEPEDLTDDGDSAEPP	ERDS(1)EPEDLT(0.999)DDGDS(0.001)AEPPK	12861	UID30883	2	TGGT1_202540
0.948636	1.34741	0.688925	0.294796	NaN	NaN	-0.110017	NaN	T	2	2947	___2	+	Aux_NoAux	b-Adrenergic Receptor kinase substrate motif;Casein kinase I substrate motif;Casein kinase II substrate motif;G protein-coupled receptor kinase 1 substrate motif	1	2.19795e-09	78.373	65.393	78.373	0.45057	9209500	897	0.0042781	0.0296364	2.69735	1.68097	Eukaryotic glutathione synthase, atp binding domain-containing protein OS=Toxoplasma gondii (strain ATCC 50853 / GT1) OX=507601 GN=TGGT1_226800 PE=4 SV=1	S7UWP8	897	S7UWP8	S7UWP8	TRKRRFRDSTPREVETEESEGAAEGAADEPA	EVET(1)EES(1)EGAAEGAADEPAAGGR	16828	UID34850	1;2	TGGT1_226800
0.963777	1.29567	0.682126	0.572154	NaN	NaN	NaN	NaN	T	2	3820	___2	+	Aux_NoAux	Casein kinase II substrate motif;Growth associated histone HI kinase substrate motif;GSK-3, ERK1, ERK2, CDK5 substrate motif;WW domain binding motif	0.999758	0.00752788	62.287	44.479	50.563	-1.3673	17020000	238	0.000539641	0	4.57667	2.71804	Peptidylprolyl isomerase OS=Toxoplasma gondii (strain ATCC 50853 / GT1) OX=507601 GN=TGGT1_285850 PE=4 SV=1	S7W319	238	S7W319	S7W319	EEETPVSKQKKLAGKTPESGSANKNAREQRV	LAGKT(1)PES(0.572)GS(0.429)ANK	17564	UID35586	2	TGGT1_285850
0.899354	0.65684	0.814556	0.758019	NaN	NaN	NaN	0.310343	T	2	3844	___2	+	Aux_NoAux	Casein kinase I substrate motif	0.998944	1.11011e-05	67.727	50.027	67.727	-0.60032	7833700	1158	0.00968174	0.0294026	3.22453	1.73048	Phosphodiesterase OS=Toxoplasma gondii (strain ATCC 50853 / GT1) OX=507601 GN=TGGT1_202540 PE=3 SV=1	S7W3K2	1158	S7W3K2	S7W3K2	RLDEGRERDSEPEDLTDDGDSAEPPKNAASE	ERDS(1)EPEDLT(0.999)DDGDS(0.001)AEPPK	17594	UID35616	2	TGGT1_202540
0.88352	0.759941	0.828219	0.673083	0.426565	NaN	NaN	NaN	S	3	3689	___3	+	Aux_NoAux	14-3-3 domain binding motif;Calmodulin-dependent protein kinase II alpha substrate motif;Calmodulin-dependent protein kinase II substrate motif;Calmodulin-dependent protein kinase IV substrate motif;Chk1 kinase substrate motif;G protein-coupled receptor kinase 1 substrate motif;PKA kinase substrate motif;PKC kinase substrate motif	0.961036	5.16081e-07	59.112	51.919	53.206	-0.4033	78245000	1054	0.00897382	0.0184348	3.94139	1.93455	Trehalose-phosphatase OS=Toxoplasma gondii (strain ATCC 50853 / GT1) OX=507601 GN=TGGT1_297720 PE=3 SV=1	S7VZF6	1054	S7VZF6	S7VZF6	EAVVGNVEGLMKRDGSMQHAGALGSGLTSAS	DGS(0.961)MQHAGALGS(0.034)GLT(0.012)S(0.087)AS(0.29)S(0.29)S(0.326)T(0.208)S(0.625)LS(0.163)GHT(0.004)K	12091	UID48134	2;3	TGGT1_297720
0.890768	0.759277	0.831927	0.666859	0.404558	NaN	NaN	NaN	S	3	3689	___3	+	Aux_NoAux	Casein kinase II substrate motif;MAPKAPK2 kinase substrate motif	0.625282	4.00926e-07	61.016	53.545	53.206	-0.4033	26550000	1073	0.0087992	0.0181429	3.70903	1.88094	Trehalose-phosphatase OS=Toxoplasma gondii (strain ATCC 50853 / GT1) OX=507601 GN=TGGT1_297720 PE=3 SV=1	S7VZF6	1073	S7VZF6	S7VZF6	AGALGSGLTSASSSTSLSGHTKKTSPHFFTC	DGS(0.961)MQHAGALGS(0.034)GLT(0.012)S(0.087)AS(0.29)S(0.29)S(0.326)T(0.208)S(0.625)LS(0.163)GHT(0.004)K	12097	UID48140	2;3	TGGT1_297720

## Sheet: DOWN_24h
Significant downregulated phosphorylation sites with 24h treatment and linear motifs analysis associated with every sequences
NoAux_1	NoAux_2	NoAux_3	Aux_1	Aux_2	Aux_3	C: Amino acid	C: Charge	C: Protein group IDs	C: Multiplicity	C: Student's T-test Significant Aux_NoAux	C: Student's T-test significant	C: Motifs	N: Localization prob	N: PEP	N: Score	N: Delta score	N: Score for localization	N: Mass error [ppm]	N: Intensity	N: Position	N: Student's T-test p-value Aux_NoAux	N: Student's T-test q-value Aux_NoAux	N: Student's T-test Difference Aux_NoAux	N: Student's T-test Test statistic Aux_NoAux	T: Proteins	T: Positions within proteins	T: Leading proteins	T: Protein	T: Sequence window	T: Phospho (STY) Probabilities	T: id	T: Fasta headers	T: Unique identifier	M: Number of Phospho (STY)	Gene Names
0.0289815	1.55242	0.810696	NaN	NaN	NaN	S	2	40	___1	+	Aux_NoAux	14-3-3 domain binding motif;Calmodulin-dependent protein kinase II substrate motif;Casein kinase II substrate motif;PKA kinase substrate motif;PKC kinase substrate motif;Pyruvate dehydrogenase kinase substrate motif;ZIP kinase substrate motif	0.999941	1.13189e-05	72.434	13.367	72.434	2.0417	95631000	68	0.0230023	0.0363247	-3.25976	-1.70801	A0A125YH48	68	A0A125YH48	A0A125YH48	RQHEEEIRAKERRQNSYDDLRTPLRSVDGSR	RQNS(1)YDDLR	103	O-acyltransferase OS=Toxoplasma gondii (strain ATCC 50853 / GT1) OX=507601 GN=TGGT1_232730 PE=3 SV=1	UID104	1;2	TGGT1_232730
1.14984	0.591692	0.823286	NaN	-0.308943	NaN	S	3	59	___1	+	Aux_NoAux	Casein kinase I substrate motif;G protein-coupled receptor kinase 1 substrate motif;PKA kinase substrate motif;PKC kinase substrate motif	0.673404	0.00102699	48.315	20.991	47.392	-0.29787	12285000	1570	0.00591326	0.00505473	-3.79961	-2.22052	A0A125YHY3	1570	A0A125YHY3	A0A125YHY3	VSRVSSAPATAGDRGSEHGDRAETETVCGEG	VS(0.002)S(0.191)APAT(0.134)AGDRGS(0.673)EHGDR	151	HTH CENPB-type domain-containing protein OS=Toxoplasma gondii (strain ATCC 50853 / GT1) OX=507601 GN=TGGT1_215950 PE=4 SV=1	UID152	1	TGGT1_215950
0.822258	0.985275	0.869181	NaN	NaN	NaN	S	2	89	___1	+	Aux_NoAux	14-3-3 domain binding motif;Calmodulin-dependent protein kinase II substrate motif;G protein-coupled receptor kinase 1 substrate motif;MAPKAPK2 kinase substrate motif;PKA kinase substrate motif;PKC epsilon kinase substrate motif;PKC kinase substrate motif	0.951468	0.0025749	60.157	46.757	60.157	1.0812	18958000	54	0.000760492	0.00274627	-5.0699	-3.2745	A0A125YJ85	54	A0A125YJ85	A0A125YJ85	SSFVSIPVQRDERKTSAALAVSTRTPADDAD	KT(0.048)S(0.951)AALAVSTR	257	LEM3 (Ligand-effect modulator 3) family / CDC50 family protein OS=Toxoplasma gondii (strain ATCC 50853 / GT1) OX=507601 GN=TGGT1_239540 PE=3 SV=1	UID258	1	TGGT1_239540
0.950086	1.05402	0.677646	-0.638311	-1.14806	-0.895382	S	2	106	___1	+	Aux_NoAux	G protein-coupled receptor kinase 1 substrate motif;MDC1 BRCT domain binding motif;PKA kinase substrate motif;PKC kinase substrate motif;Plk1 PBD domain binding motif	0.990965	0.014875	47.302	15.88	47.302	1.4123	47894000	43	0.000642233	0.038607	-2.05789	-1.69651	A0A125YKC1	43	A0A125YKC1	A0A125YKC1	EFNIQGLDSRPEKLSSKGLTARRMKHLPWSY	LS(0.007)S(0.991)KGLT(0.003)AR	300	Transporter, major facilitator family protein OS=Toxoplasma gondii (strain ATCC 50853 / GT1) OX=507601 GN=TGGT1_226020 PE=4 SV=1	UID301	1	TGGT1_226020
0.744311	1.01634	0.922291	-0.641619	NaN	NaN	S	3	164	___1	+	Aux_NoAux	14-3-3 domain binding motif;Akt kinase substrate motif;Calmodulin-dependent protein kinase II substrate motif;Casein kinase II substrate motif;DNA dependent Protein kinase substrate motif;MAPKAPK1 kinase substrate motif;p70 Ribosomal S6 kinase substrate motif;Phosphorylase kinase substrate motif;PKA kinase substrate motif;PKC kinase substrate motif	0.994855	0.0024906	50.178	40.984	50.178	0.92135	20707000	587	0.000615626	0.00255556	-4.77266	-3.20605	A0A125YMU4	587	A0A125YMU4	A0A125YMU4	KRTSLKSEQIRGRDPSVESFHSSRSLGNARS	GRDPS(0.995)VES(0.005)FHSSR	465	Uncharacterized protein OS=Toxoplasma gondii (strain ATCC 50853 / GT1) OX=507601 GN=TGGT1_292950 PE=4 SV=1	UID466	1	TGGT1_292950
0.695141	0.832333	0.710134	NaN	NaN	0.302635	S	2	195	___1	+	Aux_NoAux	Casein kinase II substrate motif;G protein-coupled receptor kinase 1 substrate motif;Pyruvate dehydrogenase kinase substrate motif	0.99984	6.42523e-05	80.688	31.894	68.557	0.78122	117420000	515	0.0471399	0.0170575	-5.7097	-1.89407	A0A125YP12	515	A0A125YP12	A0A125YP12	SNQITITNDKGRLSASEIDRMVQEAEKYKAE	LSAS(1)EIDR	577	Heat shock protein HSP70 OS=Toxoplasma gondii (strain ATCC 50853 / GT1) OX=507601 GN=TGGT1_273760 PE=3 SV=1	UID578	1	TGGT1_273760
0.460022	0.702987	1.28433	-1.27064	-0.999353	-0.177343	S	2	217	___1	+	Aux_NoAux	14-3-3 domain binding motif;Calmodulin-dependent protein kinase II substrate motif;Calmodulin-dependent protein kinase IV substrate motif;Casein kinase II substrate motif;PKA kinase substrate motif;PKC kinase substrate motif	1	7.67903e-07	128.36	84.012	128.36	0.84454	184910000	513	0.0163666	0.0474363	-2.70686	-1.61153	A0A125YQ53	513	A0A125YQ53	A0A125YQ53	GDRSLSRDGGYGRSRSREYYGRGRDRSRSYD	S(1)REYYGR	658	Domain K-type RNA binding proteins family protein OS=Toxoplasma gondii (strain ATCC 50853 / GT1) OX=507601 GN=TGGT1_235930 PE=4 SV=1	UID659	1	TGGT1_235930
0.488683	1.2601	0.79869	NaN	NaN	NaN	S	2	243	___1	+	Aux_NoAux	14-3-3 domain binding motif;Calmodulin-dependent protein kinase II substrate motif;Calmodulin-dependent protein kinase IV substrate motif;Chk1 kinase substrate motif;G protein-coupled receptor kinase 1 substrate motif;GSK3 kinase substrate motif;PKA kinase substrate motif;PKC kinase substrate motif;ZIP kinase substrate motif	0.988462	2.00976e-09	108.68	88.898	108.68	-0.29227	24241000	22	0.00713718	0.00184	-5.269	-2.58344	A0A125YQY1	22	A0A125YQY1	A0A125YQY1	FKPQGMVLNPIRRVVSSGPSLMEKLQRDSRP	VVS(0.988)S(0.012)GPSLMEK	727	Uncharacterized protein OS=Toxoplasma gondii (strain ATCC 50853 / GT1) OX=507601 GN=TGGT1_203280 PE=3 SV=1	UID728	1	TGGT1_203280
1.02949	0.64122	0.905933	NaN	NaN	-0.481997	S	2	309	___1	+	Aux_NoAux		0.999967	0.00767956	54.982	31.186	54.982	0.51671	8724300	57	0.0051433	0.00854867	-3.25993	-2.05421	A0A125YUN3	57	A0A125YUN3	A0A125YUN3	PTALQGIVSPQPVQRSLVVYSRRQQQPRLTD	S(1)LVVYSR	910	Alveolin domain containing intermediate filament IMC5 OS=Toxoplasma gondii (strain ATCC 50853 / GT1) OX=507601 GN=TGGT1_224530 PE=4 SV=1	UID911	1	TGGT1_224530
0.829724	1.01593	0.823561	NaN	NaN	NaN	S	2	314	___1	+	Aux_NoAux	G protein-coupled receptor kinase 1 substrate motif;GSK3 kinase substrate motif	0.95408	9.68544e-06	76.526	60.637	76.526	0.69462	13611000	140	0.000955093	0.00252055	-5.06086	-3.20154	A0A125YV56	140	A0A125YV56	A0A125YV56	TLARTSGTYATIVGHSDDGSKTRIRLPSGAR	TSGTYAT(0.006)IVGHS(0.954)DDGS(0.04)K	927	Ribosomal protein RPL8 OS=Toxoplasma gondii (strain ATCC 50853 / GT1) OX=507601 GN=TGGT1_204020 PE=3 SV=1	UID928	1	TGGT1_204020
0.539279	1.4984	0.502295	NaN	NaN	NaN	S	2	319	___1	+	Aux_NoAux	Casein kinase II substrate motif	1	1.53387e-11	101.42	82.641	98.281	-0.14444	5928900	2	0.00770031	0.0155608	-3.1042	-1.90944	A0A125YVE2	2	A0A125YVE2	A0A125YVE2	______________MSGEGQVADAGSLPVEK	S(1)GEGQVADAGSLPVEK	953	Eukaryotic translation initiation factor 3 subunit L OS=Toxoplasma gondii (strain ATCC 50853 / GT1) OX=507601 GN=TGGT1_273460 PE=3 SV=1	UID954	1	TGGT1_273460
0.526487	1.0681	0.942257	NaN	NaN	NaN	S	3	359	___1	+	Aux_NoAux	14-3-3 domain binding motif;Calmodulin-dependent protein kinase II substrate motif;MDC1 BRCT domain binding motif;PKA kinase substrate motif;PKC kinase substrate motif;Plk1 PBD domain binding motif	0.965359	0.00350485	46.89	26.052	46.89	1.5769	7923900	587	0.00794247	0.00310638	-4.34986	-2.30819	A0A125YWS2	587	A0A125YWS2	A0A125YWS2	EVRGVSAASTCTRLSSHAAEVKPNVKVRPGF	LS(0.035)S(0.965)HAAEVKPNVK	1094	Tyrosine kinase-like (TKL) protein OS=Toxoplasma gondii (strain ATCC 50853 / GT1) OX=507601 GN=TGGT1_209050 PE=4 SV=1	UID1095	1	TGGT1_209050
1.09995	0.82471	0.798181	NaN	NaN	NaN	S	3	371	___1	+	Aux_NoAux	ATM kinase substrate motif;Casein kinase II substrate motif;DNA dependent Protein kinase substrate motif	0.851205	1.64221e-30	116.7	101.61	88.976	1.6475	24518000	17	4.96569e-05	0	-5.81577	-4.42789	A0A125YXW7	17	A0A125YXW7	A0A125YXW7	TSVAVSSHSPKPAPQSQSSVRSPRQSSGSTT	TSVAVS(0.007)S(0.018)HS(0.018)PKPAPQS(0.851)QS(0.053)S(0.053)VR	1143	Uncharacterized protein OS=Toxoplasma gondii (strain ATCC 50853 / GT1) OX=507601 GN=TGGT1_206320 PE=4 SV=1	UID1144	1	TGGT1_206320
0.566595	0.606275	0.903659	NaN	0.456655	NaN	S	2	389	___1	+	Aux_NoAux	Casein kinase II substrate motif;MAPKAPK2 kinase substrate motif;MDC1 BRCT domain binding motif;PKA kinase substrate motif;PKC kinase substrate motif;Plk1 PBD domain binding motif	0.74753	9.66713e-21	161.19	73.056	49.466	1.022	159210000	30	0.080606	0.0436872	-5.47349	-1.63232	A0A125YYM9	30	A0A125YYM9	A0A125YYM9	TNLEIEAPENGSKTSSSHEELPKHYGPDFLE	T(0.003)S(0.003)S(0.748)S(0.246)HEELPK	1198	IMC sub-compartment protein ISP2 OS=Toxoplasma gondii (strain ATCC 50853 / GT1) OX=507601 GN=TGGT1_237820 PE=4 SV=1	UID1199	1	TGGT1_237820
0.807374	1.01248	0.892524	NaN	NaN	NaN	S	2	2609	___1	+	Aux_NoAux	G protein-coupled receptor kinase 1 substrate motif;MDC1 BRCT domain binding motif;Plk1 PBD domain binding motif	0.887095	0.000466535	60.398	39.496	60.398	0.63524	6918900	1090	0.000137214	0.0022439	-3.94687	-3.09525	S7UHB0	1090	S7UHB0	S7UHB0	SRSRRGRQFEVRGPSSGGGAAPVVLRTRRQR	GPS(0.113)S(0.887)GGGAAPVVLR	6658	C3H1-type domain-containing protein OS=Toxoplasma gondii (strain ATCC 50853 / GT1) OX=507601 GN=TGGT1_306400 PE=4 SV=1	UID6659	1	TGGT1_306400
0.606792	0.849737	0.734006	0.352913	NaN	NaN	S	2	2625	___1	+	Aux_NoAux	14-3-3 domain binding motif;Akt kinase substrate motif;Calmodulin-dependent protein kinase II substrate motif;Casein kinase II substrate motif;MAPKAPK1 kinase substrate motif;MDC1 BRCT domain binding motif;p70 Ribosomal S6 kinase substrate motif;Phosphorylase kinase substrate motif;PKA kinase substrate motif;PKC kinase substrate motif;Plk1 PBD domain binding motif	0.866674	0.000225554	63.128	51.915	54.501	0.19645	39490000	1820	0.05607	0.0338121	-4.98496	-1.7368	S7UHU3	1820	S7UHU3	S7UHU3	SPACWKGLKRRKRASSVPSLVFSAALEKCER	AS(0.132)S(0.867)VPS(0.002)LVFSAALEK	6709	Phosphodiesterase OS=Toxoplasma gondii (strain ATCC 50853 / GT1) OX=507601 GN=TGGT1_293000 PE=3 SV=1	UID6710	1	TGGT1_293000
0.933849	0.816439	0.600674	0.128595	NaN	NaN	S	2	2625	___1	+	Aux_NoAux	ERK1,2 kinase substrate motif;G protein-coupled receptor kinase 1 substrate motif;Growth associated histone HI kinase substrate motif;GSK3 kinase substrate motif;GSK-3, ERK1, ERK2, CDK5 substrate motif;PKA kinase substrate motif;PKC kinase substrate motif;WW domain binding motif	0.999988	0.00271371	55.196	43.877	55.196	0.45469	32716000	40	0.0286365	0.0125103	-4.75335	-1.9642	S7UHU3	40	S7UHU3	S7UHU3	GFGTRPSRTAPVHAVSPRASPLREEAAVSPT	TAPVHAVS(1)PR	6723	Phosphodiesterase OS=Toxoplasma gondii (strain ATCC 50853 / GT1) OX=507601 GN=TGGT1_293000 PE=3 SV=1	UID6724	1	TGGT1_293000
0.522039	1.2779	0.848576	NaN	NaN	NaN	S	2	2641	___1	+	Aux_NoAux	Casein kinase II substrate motif;G protein-coupled receptor kinase 1 substrate motif	0.892405	1.32537e-05	70.584	55.708	70.584	-2.9194	4863900	71	0.00160571	0.00163314	-3.65317	-2.46756	S7UI50	71	S7UI50	S7UI50	VDKYSRDSTEGENTVSEGEAEGSRGGSWLEQ	DS(0.001)T(0.002)EGENT(0.103)VS(0.892)EGEAEGS(0.002)R	6774	Rhoptry protein ROP4 OS=Toxoplasma gondii (strain ATCC 50853 / GT1) OX=507601 GN=TGGT1_295125 PE=4 SV=1	UID6775	1	TGGT1_295125
0.903452	1.08116	0.423608	NaN	NaN	-0.119534	S	2	2652	___1	+	Aux_NoAux	PKA kinase substrate motif;PKC kinase substrate motif	0.976333	0.00111085	71.555	28.309	71.555	0.085535	12028000	2790	0.0209545	0.0160463	-3.91679	-1.90093	S7UIA4	2790	S7UIA4	S7UIA4	PPPLPRLPRALGPSVSLKRLGRSDGSLLYLP	ALGPS(0.024)VS(0.976)LKR	6816	Uncharacterized protein OS=Toxoplasma gondii (strain ATCC 50853 / GT1) OX=507601 GN=TGGT1_306020 PE=3 SV=1	UID6817	1	TGGT1_306020
0.984705	1.07479	0.52169	NaN	NaN	NaN	S	2	2669	___1	+	Aux_NoAux	Casein kinase II substrate motif	0.711984	0.000174221	75.479	47.736	75.479	0.71535	4537800	73	0.00486143	0.00807407	-3.33477	-2.09582	S7UIL4	73	S7UIL4	S7UIL4	FKEQEEKQVAIQQVLSISKDGEWETEGGEEE	QVAIQQVLS(0.712)IS(0.288)K	6930	G-patch_2 domain-containing protein OS=Toxoplasma gondii (strain ATCC 50853 / GT1) OX=507601 GN=TGGT1_208990 PE=4 SV=1	UID6931	1	TGGT1_208990
0.939507	1.03158	0.743739	NaN	NaN	NaN	S	3	2672	___1	+	Aux_NoAux	Casein kinase II substrate motif	0.601326	7.16953e-51	142.41	127.79	91.416	-0.33201	28750000	20	0.000112826	0	-5.82996	-4.20416	S7UIP4	20	S7UIP4	S7UIP4	QMLEPKETAKALSATSSGYYSDHVDQNEQVR	ALS(0.001)AT(0.024)S(0.601)S(0.367)GYYS(0.006)DHVDQNEQVR	6941	V-type proton ATPase subunit H OS=Toxoplasma gondii (strain ATCC 50853 / GT1) OX=507601 GN=TGGT1_208590 PE=3 SV=1	UID6942	1	TGGT1_208590
0.632554	0.900801	1.12643	NaN	NaN	NaN	S	3	2680	___1	+	Aux_NoAux	Casein kinase II substrate motif;DNA dependent Protein kinase substrate motif;ERK1,2 kinase substrate motif;GSK-3, ERK1, ERK2, CDK5 substrate motif;MAPKAPK2 kinase substrate motif;WW domain binding motif	0.895234	0.000486461	50.055	37.377	50.055	0.73876	6668900	88	0.00123087	0.00138346	-4.1009	-2.72867	S7UIY6	88	S7UIY6	S7UIY6	KVRQPVGPGNPSSIPSPVSKKVKETPKQTSV	VRQPVGPGNPS(0.012)S(0.019)IPS(0.895)PVS(0.073)K	6972	Leucine rich repeat protein (Fragment) OS=Toxoplasma gondii (strain ATCC 50853 / GT1) OX=507601 GN=TGGT1_359190 PE=4 SV=1	UID6973	1	TGGT1_359190
0.822868	0.830184	1.06719	NaN	NaN	NaN	S	2	2712	___1	+	Aux_NoAux	b-Adrenergic Receptor kinase substrate motif;BARD1 BRCT domain binding motif;Casein kinase II substrate motif	1	5.19672e-05	58.964	42.458	42.976	1.7745	13537000	94	6.73583e-05	0.00360784	-4.4559	-3.53818	S7UJK5	94	S7UJK5	S7UJK5	KVEKRGAERGPGGFESDEERKETPAAATRDS	GPGGFES(1)DEERK	7182	Uncharacterized protein OS=Toxoplasma gondii (strain ATCC 50853 / GT1) OX=507601 GN=TGGT1_209070 PE=4 SV=1	UID7183	1	TGGT1_209070
0.817388	1.02335	0.809288	NaN	NaN	NaN	S	2	2725	___1	+	Aux_NoAux	Casein kinase II substrate motif	0.999997	4.28939e-16	110.38	91.551	110.38	1.1658	15455000	1106	0.00155266	0.00154622	-4.45801	-2.81947	S7UJT6	1106	S7UJT6	S7UJT6	YTVARNLYRGAEHELSFEGFPTAVVRKQRTQ	GAEHELS(1)FEGFPTAVVR	7226	Putative myosin heavy chain OS=Toxoplasma gondii (strain ATCC 50853 / GT1) OX=507601 GN=TGGT1_208370 PE=4 SV=1	UID7227	1	TGGT1_208370
0.95803	1.01517	0.717173	NaN	NaN	NaN	S	2	2727	___1	+	Aux_NoAux	Casein kinase II substrate motif;MAPKAPK2 kinase substrate motif	1	0.00140854	72.643	55.412	71.349	0.77148	26481000	1582	0.000462613	0.00525714	-5.77193	-3.72638	S7UJV1	1582	S7UJV1	S7UJV1	EWRTQRLDSRRSSVKSAEFVSFRAHLSSPSL	S(1)AEFVSFR	7241	Uncharacterized protein (Fragment) OS=Toxoplasma gondii (strain ATCC 50853 / GT1) OX=507601 GN=TGGT1_208400B PE=4 SV=1	UID7242	1	TGGT1_208400B
0.380452	1.37263	0.843245	NaN	NaN	NaN	S	3	2737	___1	+	Aux_NoAux	Casein kinase II substrate motif;ERK1,2 kinase substrate motif;Growth associated histone HI kinase substrate motif;GSK-3, ERK1, ERK2, CDK5 substrate motif;WW domain binding motif	0.886018	0.000473705	61.375	48.175	61.375	1.2762	8783400	656	0.00397913	0.00173585	-4.39346	-2.52909	S7UK42	656	S7UK42	S7UK42	DGLSSPSEIISDSPRSPSEHDTNAHFFRHES	S(0.886)PS(0.114)EHDTNAHFFR	7285	Uncharacterized protein OS=Toxoplasma gondii (strain ATCC 50853 / GT1) OX=507601 GN=TGGT1_319320 PE=4 SV=1	UID7286	1	TGGT1_319320
0.731557	1.05736	0.817176	NaN	NaN	NaN	S	2	2803	___1	+	Aux_NoAux	Casein kinase II substrate motif;G protein-coupled receptor kinase 1 substrate motif;GSK3 kinase substrate motif;MDC1 BRCT domain binding motif;Plk1 PBD domain binding motif	0.858633	0.000963707	57.348	44.311	57.348	0.66204	6449600	50	0.00345548	0.00169325	-4.19657	-2.50154	S7ULG8	50	S7ULG8	S7ULG8	RRSRRDSEERDRNSSSLHYSRHSSSRPPSER	NS(0.004)S(0.136)S(0.859)LHYS(0.001)R	7544	DEAD/DEAH box helicase domain-containing protein OS=Toxoplasma gondii (strain ATCC 50853 / GT1) OX=507601 GN=TGGT1_221660 PE=4 SV=1	UID7545	1	TGGT1_221660
0.912553	1.0527	0.753703	NaN	NaN	NaN	S	2	2816	___1	+	Aux_NoAux	14-3-3 domain binding motif;b-Adrenergic Receptor kinase substrate motif;Calmodulin-dependent protein kinase II substrate motif;G protein-coupled receptor kinase 1 substrate motif;GSK3 kinase substrate motif;MAPKAPK1 kinase substrate motif;p70 Ribosomal S6 kinase substrate motif;Phosphorylase kinase substrate motif;PKA kinase substrate motif;PKC epsilon kinase substrate motif;PKC kinase substrate…	1	1.85564e-31	126.56	100.12	71.685	0.52736	283680000	29	7.71162e-05	0	-6.26862	-4.5504	S7ULM6	29	S7ULM6	S7ULM6	SDTVTSPAAGKPREDSLPASPVAAVSRGSSF	EDS(1)LPAS(1)PVAAVS(1)R	7600	Uncharacterized protein OS=Toxoplasma gondii (strain ATCC 50853 / GT1) OX=507601 GN=TGGT1_220900 PE=4 SV=1	UID7601	1;2;3	TGGT1_220900
0.636362	1.20337	0.808814	NaN	NaN	NaN	S	3	2816	___1	+	Aux_NoAux	Casein kinase II substrate motif;ERK1,2 kinase substrate motif;GSK-3, ERK1, ERK2, CDK5 substrate motif;MAPKAPK2 kinase substrate motif;WW domain binding motif	0.918743	1.91263e-07	70.073	61.31	70.073	1.5735	50133000	278	0.00160471	0.00181579	-3.8702	-2.56485	S7ULM6	278	S7ULM6	S7ULM6	PAPTMQVSEANSQTASPTNEKSESRRDKWRR	EETENEPAPT(0.008)MQVS(0.044)EANS(0.874)QT(0.099)AS(0.919)PT(0.056)NEK	7604	Uncharacterized protein OS=Toxoplasma gondii (strain ATCC 50853 / GT1) OX=507601 GN=TGGT1_220900 PE=4 SV=1	UID7605	1;2	TGGT1_220900
0.652214	1.07046	0.978224	NaN	NaN	NaN	S	3	2835	___1	+	Aux_NoAux	b-Adrenergic Receptor kinase substrate motif;G protein-coupled receptor kinase 1 substrate motif;GSK3 kinase substrate motif;PKA kinase substrate motif;PKC kinase substrate motif	0.999204	0.00400322	41.136	28.776	41.136	0.2716	20863000	782	0.000283155	0.00471795	-5.35021	-3.69336	S7UM44	782	S7UM44	S7UM44	QTEEDVGGHEGGVVESRRQSKSVVDADEGRD	QT(0.001)EEDVGGHEGGVVES(0.999)R	7750	Putative rhoptry protein OS=Toxoplasma gondii (strain ATCC 50853 / GT1) OX=507601 GN=TGGT1_315940 PE=3 SV=1	UID7751	1	TGGT1_315940
1.05503	0.97883	0.675672	NaN	NaN	NaN	S	3	2850	___1	+	Aux_NoAux	ERK1,2 kinase substrate motif;G protein-coupled receptor kinase 1 substrate motif;GSK3 kinase substrate motif;GSK-3, ERK1, ERK2, CDK5 substrate motif;MAPKAPK2 kinase substrate motif;MDC1 BRCT domain binding motif;Plk1 PBD domain binding motif;WW domain binding motif	0.775962	3.14297e-07	66.461	60.028	66.461	-0.95066	6064900	42	0.000168575	0.00157265	-3.57499	-2.83144	S7UMF0	42	S7UMF0	S7UMF0	SSSSSSSSSASSSSSSPAVSRFRVSTPVFHL	HNPSSSSSSSSSSSSAS(0.007)S(0.006)S(0.005)S(0.023)S(0.169)S(0.776)PAVS(0.013)R	7784	DEAD/DEAH box helicase domain-containing protein OS=Toxoplasma gondii (strain ATCC 50853 / GT1) OX=507601 GN=TGGT1_253090 PE=3 SV=1	UID7785	1	TGGT1_253090
0.876121	0.81453	1.03562	NaN	NaN	NaN	S	3	2862	___1	+	Aux_NoAux	Casein kinase II substrate motif;G protein-coupled receptor kinase 1 substrate motif;PKA kinase substrate motif	1	0.0137917	40.025	18.795	40.025	0.46876	7834200	59	3.04401e-05	0.002875	-3.89145	-3.28286	S7UMP3	59	S7UMP3	S7UMP3	AAAAPGGREREKAPRSEEREFGDERREERRR	S(1)EEREFGDERR	7828	Uncharacterized protein OS=Toxoplasma gondii (strain ATCC 50853 / GT1) OX=507601 GN=TGGT1_275990 PE=4 SV=1	UID7829	1	TGGT1_275990
0.749281	0.913423	0.518346	0.352339	NaN	NaN	S	2	2868	___1	+	Aux_NoAux	Casein kinase II substrate motif;MAPKAPK2 kinase substrate motif	0.770575	0.0157362	49.929	29.548	49.929	0.51657	25512000	13	0.0579557	0.0494507	-4.07131	-1.59923	S7UMS1	13	S7UMS1	S7UMS1	___MREGRTSRSLEGSYDERPLDRPRQKKVF	S(0.124)LEGS(0.771)Y(0.105)DERPLDRPR	7845	RNA recognition motif-containing protein OS=Toxoplasma gondii (strain ATCC 50853 / GT1) OX=507601 GN=TGGT1_254210 PE=4 SV=1	UID7846	1	TGGT1_254210
0.791874	1.0017	0.868267	NaN	NaN	NaN	S	2	2869	___1	+	Aux_NoAux	14-3-3 domain binding motif;AMP-activated protein kinase 2 substrate motif;Calmodulin-dependent protein kinase II substrate motif;MAPKAPK1 kinase substrate motif;p70 Ribosomal S6 kinase substrate motif;Phosphorylase kinase substrate motif;PKA kinase substrate motif;PKC kinase substrate motif	1	0.00518375	82.279	6.5406	82.279	0.25704	22146000	154	0.00116778	0.00270588	-5.3972	-3.26551	S7UMU8	154	S7UMU8	S7UMU8	KRDHGSVEGKKKRGLSLLQRLRQKCEDCRGR	GLS(1)LLQR	7852	Transporter, major facilitator family protein OS=Toxoplasma gondii (strain ATCC 50853 / GT1) OX=507601 GN=TGGT1_253700 PE=4 SV=1	UID7853	1	TGGT1_253700
0.840964	1.08974	0.789502	NaN	NaN	NaN	S	2	2870	___1	+	Aux_NoAux	Calmodulin-dependent protein kinase II substrate motif;Chk1 kinase substrate motif;G protein-coupled receptor kinase 1 substrate motif;PKA kinase substrate motif;PKC kinase substrate motif	0.5	5.03868e-12	85.808	69.124	85.808	0.24845	5497100	474	6.76193e-05	0.00189691	-3.59155	-2.97002	S7UMW1	474	S7UMW1	S7UMW1	AQRGDARTGTVMKAGSTDAAPGDAGGEIEGA	AGS(0.5)T(0.5)DAAPGDAGGEIEGANSR	7878	WD domain, G-beta repeat-containing protein OS=Toxoplasma gondii (strain ATCC 50853 / GT1) OX=507601 GN=TGGT1_254480 PE=4 SV=1	UID7879	1	TGGT1_254480
0.937776	1.18389	0.422814	NaN	NaN	NaN	S	2	2899	___1	+	Aux_NoAux	Casein kinase II substrate motif;G protein-coupled receptor kinase 1 substrate motif;MDC1 BRCT domain binding motif;Plk1 PBD domain binding motif	0.558868	0.00250924	53.995	26.966	45.33	0.30944	3391900	2331	0.00735965	0.0304615	-2.74158	-1.7738	S7UNJ3	2331	S7UNJ3	S7UNJ3	LRPGFLPYYAVAPGSSREFPRTTRSFFSGEN	LRPGFLPYYAVAPGS(0.44)S(0.559)R	7959	DEAD/DEAH box helicase domain-containing protein OS=Toxoplasma gondii (strain ATCC 50853 / GT1) OX=507601 GN=TGGT1_284050 PE=4 SV=1	UID7960	1	TGGT1_284050
1.07652	1.1871	0.318533	NaN	NaN	NaN	S	2	2902	___1	+	Aux_NoAux	14-3-3 domain binding motif;Calmodulin-dependent protein kinase II substrate motif;Casein kinase II substrate motif;MAPKAPK2 kinase substrate motif;Phosphorylase kinase substrate motif;PKA kinase substrate motif;PKC kinase substrate motif	0.81612	0.00023935	63.894	35.167	63.894	0.8946	7471800	139	0.00480272	0.00312299	-3.92496	-2.31774	S7UNL4	139	S7UNL4	S7UNL4	LQRRDTVEGVASRQTSISGQVAPASTREDEA	QT(0.184)S(0.816)ISGQVAPASTR	7970	Uncharacterized protein OS=Toxoplasma gondii (strain ATCC 50853 / GT1) OX=507601 GN=TGGT1_213950 PE=4 SV=1	UID7971	1	TGGT1_213950
0.52964	0.968184	0.745332	0.266233	NaN	NaN	S	2	2903	___1	+	Aux_NoAux	14-3-3 domain binding motif;Calmodulin-dependent protein kinase I substrate motif;Calmodulin-dependent protein kinase II substrate motif;Calmodulin-dependent protein kinase IV substrate motif;Casein kinase II substrate motif;Chk1 kinase substrate motif;MDC1 BRCT domain binding motif;PKA kinase substrate motif;PKC kinase substrate motif;Plk1 PBD domain binding motif	0.991853	0.000646915	67.999	24.703	67.999	1.4966	11708000	186	0.0461347	0.0438095	-3.81054	-1.63233	S7UNM6	186	S7UNM6	S7UNM6	RHASSPSRPVLARLSSSSPVGSGRGAQLAAP	LS(0.003)S(0.992)S(0.005)S(0.001)PVGSGR	7977	Uncharacterized protein OS=Toxoplasma gondii (strain ATCC 50853 / GT1) OX=507601 GN=TGGT1_212800 PE=4 SV=1	UID7978	1	TGGT1_212800
0.968708	0.86808	0.852921	NaN	NaN	NaN	S	3	2907	___1	+	Aux_NoAux	14-3-3 domain binding motif;Calmodulin-dependent protein kinase II substrate motif;ERK1,2 kinase substrate motif;G protein-coupled receptor kinase 1 substrate motif;GSK-3, ERK1, ERK2, CDK5 substrate motif;MDC1 BRCT domain binding motif;PKA kinase substrate motif;PKC kinase substrate motif;Plk1 PBD domain binding motif;WW domain binding motif	0.83014	3.73931e-05	62.765	48.152	61.703	0.88063	6982900	2009	0.000475459	0.00184	-4.12244	-2.95549	S7UNP1	2009	S7UNP1	S7UNP1	LSGVSVALRQTDRASSPPLTRPGYPLHAPPE	AS(0.17)S(0.83)PPLTRPGYPLHAPPER	7988	Uncharacterized protein OS=Toxoplasma gondii (strain ATCC 50853 / GT1) OX=507601 GN=TGGT1_285650 PE=4 SV=1	UID7989	1	TGGT1_285650
0.672589	1.3753	0.548619	NaN	NaN	NaN	S	2	2909	___1	+	Aux_NoAux	14-3-3 domain binding motif;b-Adrenergic Receptor kinase substrate motif;Calmodulin-dependent protein kinase II substrate motif;Calmodulin-dependent protein kinase IV substrate motif;Casein kinase II substrate motif;PKA kinase substrate motif;PKC kinase substrate motif;ZIP kinase substrate motif	0.947894	6.90481e-57	179.9	161.16	179.9	2.212	247400000	143	0.0039686	0.00796347	-3.19133	-2.07893	S7UNQ9	143	S7UNQ9	S7UNQ9	CGDRPSRGESFRRTDSTNSDQPLLLFSKTDD	T(0.048)DS(0.948)T(0.005)NS(1)DQPLLLFSK	8006	Uncharacterized protein OS=Toxoplasma gondii (strain ATCC 50853 / GT1) OX=507601 GN=TGGT1_285250 PE=4 SV=1	UID8007	1;2	TGGT1_285250
0.792266	1.07819	0.827602	NaN	NaN	NaN	S	2	2934	___1	+	Aux_NoAux	14-3-3 domain binding motif;Akt kinase substrate motif;Calmodulin-dependent protein kinase II substrate motif;MAPKAPK1 kinase substrate motif;PKA kinase substrate motif;PKC kinase substrate motif	0.972644	4.07937e-05	90.697	67.957	80.69	1.0166	15126000	2231	0.000327374	0.004	-5.24312	-3.60039	S7UP73	2231	S7UP73	S7UP73	AAASPLNEQTRGRFLSSHAVTEFRDTTLNGS	FLS(0.973)S(0.027)HAVTEFR	8095	Surface antigen repeat-containing protein OS=Toxoplasma gondii (strain ATCC 50853 / GT1) OX=507601 GN=TGGT1_213392 PE=4 SV=1	UID8096	1	TGGT1_213392
0.25423	1.23541	1.04341	NaN	NaN	NaN	S	2	2934	___1	+	Aux_NoAux	Casein kinase I substrate motif	1	0.000195852	85.355	48.163	46.844	3.7735	7798900	546	0.00823971	0.00473846	-4.20193	-2.25496	S7UP73	546	S7UP73	S7UP73	EQTQPDGEGRPEELRSVDAGLAGARSEAQVS	S(1)VDAGLAGAR	8098	Surface antigen repeat-containing protein OS=Toxoplasma gondii (strain ATCC 50853 / GT1) OX=507601 GN=TGGT1_213392 PE=4 SV=1	UID8099	1	TGGT1_213392
0.847006	0.695534	0.850175	-0.0107047	NaN	-0.845379	S	3	2936	___1	+	Aux_NoAux	14-3-3 domain binding motif;Calmodulin-dependent protein kinase II alpha substrate motif;Calmodulin-dependent protein kinase II substrate motif;Calmodulin-dependent protein kinase IV substrate motif;Casein kinase II substrate motif;Phosphorylase kinase substrate motif;PKA kinase substrate motif;PKC kinase substrate motif	0.89206	0.00261408	51.268	37.061	51.268	1.7308	7550000	347	0.0229216	0.0471063	-2.92926	-1.61347	S7UP83	347	S7UP83	S7UP83	RTACRSRLDAFLRQKSVSPDHEHVRGTGGAR	S(0.892)VS(0.108)PDHEHVR	8103	AP2 domain transcription factor AP2IX-7 OS=Toxoplasma gondii (strain ATCC 50853 / GT1) OX=507601 GN=TGGT1_290630 PE=4 SV=1	UID8104	1	TGGT1_290630
0.827315	1.10367	0.746767	NaN	NaN	NaN	S	3	2946	___1	+	Aux_NoAux	AMP-activated protein kinase substrate motif;Calmodulin-dependent protein kinase II substrate motif;Casein kinase II substrate motif;Chk1 kinase substrate motif;PKA kinase substrate motif;PKC kinase substrate motif	1	0.0101417	42.095	14.414	40.725	0.84487	4550400	128	0.000735213	0.00134307	-3.80476	-2.70247	S7UPD5	128	S7UPD5	S7UPD5	GVKKLESKGGLKKQISKEEVKELELKAGSKS	QIS(1)KEEVKELELK	8150	Putative lipoprotein OS=Toxoplasma gondii (strain ATCC 50853 / GT1) OX=507601 GN=TGGT1_264420 PE=4 SV=1	UID8151	1	TGGT1_264420
0.4378	1.16092	0.652723	NaN	0.0823998	NaN	S	4	2973	___1	+	Aux_NoAux	ERK1,2 kinase substrate motif;G protein-coupled receptor kinase 1 substrate motif;Growth associated histone HI kinase substrate motif;GSK-3, ERK1, ERK2, CDK5 substrate motif;PKA kinase substrate motif;PKC kinase substrate motif;WW domain binding motif	0.981045	1.71247e-16	92.822	85.019	88.191	0.84863	23937000	974	0.0446524	0.0384841	-4.1091	-1.696	S7UPZ2	974	S7UPZ2	S7UPZ2	GNAAGGQRTSGMSSRSPKPTEDFELDDSRPL	S(0.981)PKPT(0.019)EDFELDDSRPLFPSHVSSR	8271	Putative sortilin OS=Toxoplasma gondii (strain ATCC 50853 / GT1) OX=507601 GN=TGGT1_290160 PE=4 SV=1	UID8272	1	TGGT1_290160
0.571678	1.09806	0.979258	NaN	NaN	NaN	S	1	2977	___1	+	Aux_NoAux	14-3-3 domain binding motif;Calmodulin-dependent protein kinase II substrate motif;Casein kinase II substrate motif;G protein-coupled receptor kinase 1 substrate motif;GSK3 kinase substrate motif;Phosphorylase kinase substrate motif;PKA kinase substrate motif;PKC kinase substrate motif	0.814697	0.0166755	60.892	40.337	60.892	-0.41069	4916400	301	0.00158865	0.00185235	-3.91071	-2.58491	S7UQ24	301	S7UQ24	S7UQ24	GLTMDRIERWAGRDTSLSSSIV_________	DT(0.184)S(0.815)LS(0.001)SSIV	8300	Putative ethylene inducible protein OS=Toxoplasma gondii (strain ATCC 50853 / GT1) OX=507601 GN=TGGT1_237140 PE=3 SV=1	UID8301	1	TGGT1_237140
0.8001	0.984005	0.909365	NaN	NaN	NaN	S	2	3036	___1	+	Aux_NoAux	14-3-3 domain binding motif;ATM kinase substrate motif;Calmodulin-dependent protein kinase II substrate motif;Casein kinase II substrate motif;DNA dependent Protein kinase substrate motif;PKA kinase substrate motif;PKC kinase substrate motif	0.798616	0.00301472	58.592	44.944	58.592	0.99931	11176000	427	0.000405329	0.00278788	-4.68581	-3.27509	S7URA7	427	S7URA7	S7URA7	HACNSVNGDGTGRSVSQFTEMRAKELVAKQT	S(0.201)VS(0.799)QFTEMR	8546	Uncharacterized protein OS=Toxoplasma gondii (strain ATCC 50853 / GT1) OX=507601 GN=TGGT1_214880 PE=4 SV=1	UID8547	1	TGGT1_214880
0.562207	0.725293	0.860343	0.400458	NaN	NaN	S	2	3038	___1	+	Aux_NoAux	14-3-3 domain binding motif;Calmodulin-dependent protein kinase II substrate motif;Calmodulin-dependent protein kinase IV substrate motif;Casein kinase II substrate motif;Chk1 kinase substrate motif;MAPKAPK2 kinase substrate motif;PKA kinase substrate motif;PKC kinase substrate motif	0.970084	0.00553487	45.183	19.842	45.183	1.8161	40822000	2023	0.0647826	0.0383619	-5.14345	-1.69507	S7URB6	2023	S7URB6	S7URB6	GDSRANAWPAMSRSASGEVGAASRSRASSVL	S(0.029)AS(0.97)GEVGAAS(0.001)R	8553	Uncharacterized protein OS=Toxoplasma gondii (strain ATCC 50853 / GT1) OX=507601 GN=TGGT1_214990 PE=4 SV=1	UID8554	1	TGGT1_214990
0.796853	0.31152	1.38519	NaN	NaN	-0.484145	S	2	3058	___1	+	Aux_NoAux	14-3-3 domain binding motif;AMP-activated protein kinase substrate motif;Calmodulin-dependent protein kinase I substrate motif;Calmodulin-dependent protein kinase II substrate motif;Calmodulin-dependent protein kinase IV substrate motif;Casein kinase II substrate motif;Chk1 kinase substrate motif;PAK2 kinase substrate motif;PKA kinase substrate motif;PKC epsilon kinase substrate motif;PKC kinase …	0.925627	0.0130458	56.122	28.985	56.122	0.37104	6286600	1083	0.0116513	0.0190038	-3.19781	-1.85267	S7URL6	1083	S7URL6	S7URL6	WASLPRSLLPLGRRGSSSAVAPQRAAPSRPG	RGS(0.926)S(0.031)S(0.043)AVAPQR	8695	Endonuclease/exonuclease/phosphatase domain-containing protein OS=Toxoplasma gondii (strain ATCC 50853 / GT1) OX=507601 GN=TGGT1_238400 PE=4 SV=1	UID8696		TGGT1_238400
0.831512	0.956263	0.944918	NaN	NaN	NaN	S	2	3079	___1	+	Aux_NoAux	14-3-3 domain binding motif;Akt kinase substrate motif;Calmodulin-dependent protein kinase II substrate motif;G protein-coupled receptor kinase 1 substrate motif;GSK3 kinase substrate motif;MAPKAPK1 kinase substrate motif;PKA kinase substrate motif;PKC kinase substrate motif	0.998958	0.000748211	63.966	42.906	63.966	2.3075	18028000	2568	7.00405e-06	0	-5.01028	-4.30072	S7US51	2568	S7US51	S7US51	PPRRRGRPPNRLRFASGDVSSFAARETSAGP	FAS(0.999)GDVS(0.001)SFAAR	8797	Uncharacterized protein OS=Toxoplasma gondii (strain ATCC 50853 / GT1) OX=507601 GN=TGGT1_309250 PE=3 SV=1	UID8798	1	TGGT1_309250
0.581204	0.962215	0.73384	0.199592	NaN	NaN	S	2	3089	___1	+	Aux_NoAux	14-3-3 domain binding motif;ATM kinase substrate motif;Calmodulin-dependent protein kinase II substrate motif;Casein kinase II substrate motif;DNA dependent Protein kinase substrate motif;G protein-coupled receptor kinase 1 substrate motif;PKA kinase substrate motif;PKC kinase substrate motif	0.972057	0.00122724	62.378	36.661	62.378	1.1085	21604000	223	0.0401789	0.0410178	-3.7303	-1.66092	S7USB7	223	S7USB7	S7USB7	RARAAGGRTTEGRARSQGSALREEEAEAARA	S(0.972)QGS(0.028)ALREEEAEAAR	8853	Peptidyl-prolyl cis-trans isomerase OS=Toxoplasma gondii (strain ATCC 50853 / GT1) OX=507601 GN=TGGT1_241830 PE=4 SV=1	UID8854	1	TGGT1_241830
0.629212	1.10712	0.958738	NaN	NaN	NaN	S	3	3105	___1	+	Aux_NoAux	AMP-activated protein kinase substrate motif;Casein kinase II substrate motif;Pyruvate dehydrogenase kinase substrate motif	0.886501	0.00175669	48.919	34.224	48.919	1.5363	31546000	707	0.000377152	0	-6.05991	-3.9176	S7USQ8	707	S7USQ8	S7USQ8	STSSCSWANTIRHSASRGDLNDVGLGGKCVN	HS(0.113)AS(0.887)RGDLNDVGLGGK	8932	Uncharacterized protein OS=Toxoplasma gondii (strain ATCC 50853 / GT1) OX=507601 GN=TGGT1_242810 PE=4 SV=1	UID8933	1	TGGT1_242810
0.576393	0.874274	1.21648	NaN	NaN	NaN	S	2	3114	___1	+	Aux_NoAux	G protein-coupled receptor kinase 1 substrate motif;GSK3 kinase substrate motif	0.653678	7.37805e-05	110.52	73.177	97.456	1.1449	29627000	989	0.00101249	0.00391489	-6.15171	-3.58329	S7USW6	989	S7USW6	S7USW6	DRGRKASSRLHASEVSSPKSGKTDGNAEDEA	LHAS(0.006)EVS(0.654)S(0.34)PK	8965	DNA-directed RNA polymerase subunit OS=Toxoplasma gondii (strain ATCC 50853 / GT1) OX=507601 GN=TGGT1_244880 PE=3 SV=1	UID8966	1	TGGT1_244880
0.605154	0.316664	1.55505	NaN	-0.819915	-1.01602	S	4	3121	___1	+	Aux_NoAux	G protein-coupled receptor kinase 1 substrate motif;MDC1 BRCT domain binding motif;PKA kinase substrate motif;PKC kinase substrate motif;Plk1 PBD domain binding motif	0.841667	6.82354e-90	189.11	147.99	189.11	0.91527	22438000	723	0.0132661	0.00792727	-4.06558	-2.07542	S7UT16	723	S7UT16	S7UT16	AEEKGGHDKPEENDSSEKAEEKGGHDKPEEN	GGHDKPEENDS(0.158)S(0.842)EKAEEK	9022	Rhoptry neck protein RON1 OS=Toxoplasma gondii (strain ATCC 50853 / GT1) OX=507601 GN=TGGT1_310010 PE=4 SV=1	UID9023	1	TGGT1_310010
0.472671	0.900569	1.19787	NaN	NaN	NaN	S	2	3121	___1	+	Aux_NoAux	b-Adrenergic Receptor kinase substrate motif;Casein kinase I substrate motif;PKA kinase substrate motif;PKC kinase substrate motif	0.964744	0.00183985	61.409	51.61	61.409	0.14843	4526200	638	0.005497	0.00803687	-3.39653	-2.09285	S7UT16	638	S7UT16	S7UT16	ESEGQGSAAKGTEGESDKAEEAGKTAGGSAE	GT(0.035)EGES(0.965)DKAEEAGK	9023	Rhoptry neck protein RON1 OS=Toxoplasma gondii (strain ATCC 50853 / GT1) OX=507601 GN=TGGT1_310010 PE=4 SV=1	UID9024	1	TGGT1_310010
0.731568	0.480555	1.30289	-0.848065	-0.37098	-1.29596	S	3	3140	___1	+	Aux_NoAux	14-3-3 domain binding motif;Calmodulin-dependent protein kinase II substrate motif;Casein kinase II substrate motif;G protein-coupled receptor kinase 1 substrate motif;GSK3 kinase substrate motif;PKA kinase substrate motif;PKC kinase substrate motif	0.947928	0.00116411	53.403	40.526	53.403	0.50462	10604000	107	0.00972759	0.0108739	-3.46433	-1.98361	S7UT92	107	S7UT92	S7UT92	DRSPERHRGYSKRDKSRPSSSSSSASVRSRK	DKS(0.948)RPS(0.023)S(0.023)S(0.005)S(0.001)SSASVR	9146	Putative cell-cycle-associated protein kinase PRP4 OS=Toxoplasma gondii (strain ATCC 50853 / GT1) OX=507601 GN=TGGT1_313180 PE=4 SV=1	UID9147	1	TGGT1_313180
0.88239	0.968561	0.845441	NaN	NaN	NaN	S	2	3147	___1	+	Aux_NoAux	14-3-3 domain binding motif;Calmodulin-dependent protein kinase II substrate motif;Casein kinase II substrate motif;DNA dependent Protein kinase substrate motif;PKA kinase substrate motif;PKC kinase substrate motif	0.999203	0.00232862	65.933	52.579	65.933	-0.040331	33656000	58	0.000354691	0	-6.78955	-4.23525	S7UTE6	58	S7UTE6	S7UTE6	RSPSVPRSSYAGRLPSHSLFVRNSTVLKHHG	LPS(0.999)HS(0.001)LFVR	9170	Putative myosin heavy chain OS=Toxoplasma gondii (strain ATCC 50853 / GT1) OX=507601 GN=TGGT1_310450 PE=4 SV=1	UID9171	1	TGGT1_310450
0.588155	0.864253	0.761389	NaN	0.306238	NaN	S	2	3164	___1	+	Aux_NoAux	b-Adrenergic Receptor kinase substrate motif;Casein kinase II substrate motif;PKA kinase substrate motif;PKC kinase substrate motif	1	1.08934e-14	98.592	60.571	57.796	1.5076	81565000	119	0.0515673	0.0299502	-5.12886	-1.78861	S7UTP7	119	S7UTP7	S7UTP7	SFTSLLLRNSRRGKESGSEDGVLQREGERSY	GKES(1)GS(1)EDGVLQR	9210	Putative M phase phosphoprotein MPP10 OS=Toxoplasma gondii (strain ATCC 50853 / GT1) OX=507601 GN=TGGT1_311410 PE=4 SV=1	UID9211	1;2	TGGT1_311410
0.84288	0.948101	0.907717	NaN	NaN	NaN	S	2	3168	___1	+	Aux_NoAux	b-Adrenergic Receptor kinase substrate motif;Casein kinase II substrate motif;G protein-coupled receptor kinase 1 substrate motif;PKA kinase substrate motif;PKC kinase substrate motif;Pyruvate dehydrogenase kinase substrate motif	0.499986	2.06985e-12	91.743	78.064	91.743	-1.5718	4628200	2092	0.0003171	0.00176923	-3.92352	-2.93095	S7UTT2	2092	S7UTT2	S7UTT2	SHDLKRPPWNSGKGDSGGDTGGEESFEAAEE	GDS(0.5)GGDT(0.5)GGEESFEAAEEILR	9247	Putative autophagy-related cysteine peptidase atg4 OS=Toxoplasma gondii (strain ATCC 50853 / GT1) OX=507601 GN=TGGT1_206450 PE=3 SV=1	UID9248	1	TGGT1_206450
0.589116	1.01327	1.04547	NaN	NaN	NaN	S	2	3176	___1	+	Aux_NoAux	Casein kinase I substrate motif;ERK1,2 kinase substrate motif;Growth associated histone HI kinase substrate motif;GSK-3, ERK1, ERK2, CDK5 substrate motif;PKA kinase substrate motif;PKC kinase substrate motif;WW domain binding motif	0.984109	0.00773714	57.836	32.277	57.836	0.33866	13806000	42	0.00162909	0.00221687	-5.21064	-3.08698	S7UTV6	42	S7UTV6	S7UTV6	CSFFSPRLDATGDRASPRACVSERVLEGVQD	LDAT(0.016)GDRAS(0.984)PR	9307	Uncharacterized protein OS=Toxoplasma gondii (strain ATCC 50853 / GT1) OX=507601 GN=TGGT1_304700 PE=4 SV=1	UID9308	1	TGGT1_304700
0.62124	0.95645	0.698219	NaN	0.2354	NaN	S	3	3183	___1	+	Aux_NoAux	14-3-3 domain binding motif;Calmodulin-dependent protein kinase I substrate motif;Calmodulin-dependent protein kinase II substrate motif;Calmodulin-dependent protein kinase IV substrate motif;Chk1 kinase substrate motif;MAPKAPK2 kinase substrate motif;PKA kinase substrate motif;PKC kinase substrate motif	0.962058	1.52138e-05	79.511	64.824	79.511	1.0928	18643000	573	0.0404074	0.0355425	-4.02592	-1.71517	S7UU25	573	S7UU25	S7UU25	EPGASAPAASLSRGKSTFFVHAGDEQSRLQA	GKS(0.962)T(0.038)FFVHAGDEQSR	9344	Uncharacterized protein OS=Toxoplasma gondii (strain ATCC 50853 / GT1) OX=507601 GN=TGGT1_311230 PE=4 SV=1	UID9345	1	TGGT1_311230
0.604996	1.14632	0.932205	NaN	NaN	NaN	S	2	3188	___1	+	Aux_NoAux	Casein kinase II substrate motif;ERK1,2 kinase substrate motif;Growth associated histone HI kinase substrate motif;GSK-3, ERK1, ERK2, CDK5 substrate motif;PKA kinase substrate motif;PKC kinase substrate motif;WW domain binding motif	0.999993	0.00198881	55.314	43.107	53.001	1.6774	22755000	575	0.000602948	0.00340741	-5.40004	-3.4841	S7UU40	575	S7UU40	S7UU40	LKSEMPRSEGEALPGSPKSNQEQDSASSRQE	SEGEALPGS(1)PK	9400	Zinc finger (CCCH type) motif-containing protein OS=Toxoplasma gondii (strain ATCC 50853 / GT1) OX=507601 GN=TGGT1_311100 PE=4 SV=1	UID9401	1	TGGT1_311100
1.09585	1.11133	0.421223	NaN	NaN	NaN	S	2	3190	___1	+	Aux_NoAux	14-3-3 domain binding motif;Calmodulin-dependent protein kinase II substrate motif;Calmodulin-dependent protein kinase IV substrate motif;Chk1 kinase substrate motif;PKA kinase substrate motif;PKC kinase substrate motif	0.82377	9.58569e-06	94.191	62.761	94.191	-0.30431	22600000	188	0.00239686	0.00148387	-4.63115	-2.76063	S7UU48	188	S7UU48	S7UU48	FREGPESFAFLERSTSTLQGVEDGRDGRPSE	S(0.011)T(0.011)S(0.824)T(0.154)LQGVEDGR	9402	Uncharacterized protein OS=Toxoplasma gondii (strain ATCC 50853 / GT1) OX=507601 GN=TGGT1_313770 PE=4 SV=1	UID9403	1	TGGT1_313770
0.777098	1.12505	0.814384	NaN	NaN	NaN	S	3	3214	___1	+	Aux_NoAux	Casein kinase II substrate motif;MAPKAPK2 kinase substrate motif	0.750008	1.5056e-07	88.507	74.761	81.316	1.1992	25122000	155	9.72912e-05	0	-5.55727	-4.10119	S7UUL2	155	S7UUL2	S7UUL2	ASKQKAHAEGVSSHASSISGKRRAQGVEKLS	AHAEGVS(0.002)S(0.007)HAS(0.75)S(0.184)IS(0.057)GK	9489	Phosphodiesterase OS=Toxoplasma gondii (strain ATCC 50853 / GT1) OX=507601 GN=TGGT1_280410 PE=3 SV=1	UID9490	1	TGGT1_280410
0.785909	0.966351	0.868228	NaN	NaN	NaN	S	2	3222	___1	+	Aux_NoAux	DNA dependent Protein kinase substrate motif;G protein-coupled receptor kinase 1 substrate motif;GSK3 kinase substrate motif;Phosphorylase kinase substrate motif;PKA kinase substrate motif;PKC kinase substrate motif	0.815047	0.000589503	56.599	36.845	56.599	0.61023	14271000	65	0.00275058	0.00173585	-5.27426	-2.92902	S7UUR8	65	S7UUR8	S7UUR8	SVSSFFSSAPARKSPSVGVSTSSSHAVRLAP	S(0.185)PS(0.815)VGVSTSSSHAVR	9548	Uncharacterized protein OS=Toxoplasma gondii (strain ATCC 50853 / GT1) OX=507601 GN=TGGT1_203780 PE=4 SV=1	UID9549	1	TGGT1_203780
0.598073	1.34725	0.674425	NaN	NaN	NaN	S	2	3228	___1	+	Aux_NoAux	Casein kinase II substrate motif;ERK1,2 kinase substrate motif;G protein-coupled receptor kinase 1 substrate motif;GSK-3, ERK1, ERK2, CDK5 substrate motif;WW domain binding motif	0.873954	1.308e-06	86.497	52.318	79.022	-1.7042	10166000	416	0.00278506	0.00198561	-4.50911	-2.67312	S7UUV6	416	S7UUV6	S7UUV6	KEPMLLPVKREQASASPASANEAEKATRRVY	EQAS(0.124)AS(0.874)PAS(0.002)ANEAEK	9577	Uncharacterized protein OS=Toxoplasma gondii (strain ATCC 50853 / GT1) OX=507601 GN=TGGT1_204120 PE=4 SV=1	UID9578	1	TGGT1_204120
0.941899	1.02621	0.501438	-0.105865	-1.13959	-1.2241	S	2	3259	___1	+	Aux_NoAux	DNA dependent Protein kinase substrate motif	1	0.000319107	68.735	50.423	55.549	2.7867	15716000	424	0.014005	0.041033	-2.78099	-1.66873	S7UVJ2	424	S7UVJ2	S7UVJ2	AVVAPSLVAALRNLPSFGLQPLQPRFVSRAS	NLPS(1)FGLQPLQPR	9747	PHD-finger domain-containing protein OS=Toxoplasma gondii (strain ATCC 50853 / GT1) OX=507601 GN=TGGT1_234900 PE=4 SV=1	UID9748	1	TGGT1_234900
0.824358	0.849479	0.809364	NaN	-0.101109	NaN	S	2	3263	___1	+	Aux_NoAux	Cdc2 kinase substrate motif;CDK kinase substrate motif;CDK1,2,4,6 kinase substrate motif;ERK1,2 kinase substrate motif;Growth associated histone HI kinase substrate motif;GSK-3, ERK1, ERK2, CDK5 substrate motif;PKA kinase substrate motif;PKC kinase substrate motif;WW domain binding motif	0.963894	0.000964086	91.858	68.108	91.858	0.34802	7405500	9	0.0126414	0.0255182	-3.13549	-1.81335	S7UVK8	9	S7UVK8	S7UVK8	_______MVDLNATLSPKRGGPETRRERPVR	VDLNAT(0.036)LS(0.964)PK	9765	Uncharacterized protein OS=Toxoplasma gondii (strain ATCC 50853 / GT1) OX=507601 GN=TGGT1_281380 PE=4 SV=1	UID9766		TGGT1_281380
0.803034	0.915507	0.98957	NaN	NaN	NaN	S	3	3303	___1	+	Aux_NoAux	b-Adrenergic Receptor kinase substrate motif;Casein kinase II substrate motif;PKA kinase substrate motif;PKC kinase substrate motif	1	0.0122378	41.48	21.356	40.475	1.8269	9023000	1248	0.000185376	0.00322807	-4.51968	-3.37258	S7UWD5	1248	S7UWD5	S7UWD5	SLFPSVVLKRQRPGESFKEKSYRYSETAWRE	QRPGES(1)FKEK	9900	Putative cell-cycle-associated protein kinase CLK OS=Toxoplasma gondii (strain ATCC 50853 / GT1) OX=507601 GN=TGGT1_224480 PE=4 SV=1	UID9901	1	TGGT1_224480
0.70948	0.789346	0.719797	0.325343	NaN	NaN	S	2	3312	___1	+	Aux_NoAux	14-3-3 domain binding motif;Calmodulin-dependent protein kinase II substrate motif;Calmodulin-dependent protein kinase IV substrate motif;Chk1 kinase substrate motif;DNA dependent Protein kinase substrate motif;PKA kinase substrate motif;PKC kinase substrate motif	1	0.0129384	47.574	14.682	41.448	0.87376	18143000	2688	0.0506555	0.0475652	-3.87005	-1.61232	S7UWJ5	2688	S7UWJ5	S7UWJ5	AAAAIAPLELLKRLPSHALRLVPRLERRLAL	LPS(1)HALR	9942	Uncharacterized protein OS=Toxoplasma gondii (strain ATCC 50853 / GT1) OX=507601 GN=TGGT1_224270 PE=4 SV=1	UID9943	1	TGGT1_224270
1.37852	0.784076	0.34477	NaN	NaN	NaN	S	2	3361	___1	+	Aux_NoAux	Casein kinase II substrate motif	0.999521	0.000991323	57.348	37.045	57.348	0.97468	4694900	305	0.0103942	0.0497158	-2.46629	-1.59973	S7UXE2	305	S7UXE2	S7UXE2	GDASMGAEAARGVAISADYLKRNQQEDSGVA	GVAIS(1)ADYLK	10103	Uncharacterized protein OS=Toxoplasma gondii (strain ATCC 50853 / GT1) OX=507601 GN=TGGT1_225690 PE=4 SV=1	UID10104	1	TGGT1_225690
0.919275	1.05876	0.711809	NaN	NaN	NaN	S	3	3370	___1	+	Aux_NoAux		0.499931	0.000693585	60.55	48.404	60.55	1.6169	19418000	849	0.000472919	0.0037551	-5.42745	-3.57277	S7UXI1	849	S7UXI1	S7UXI1	QHFQKVKHLFTNPAHSSPRRPTRDLDPATPA	HLFTNPAHS(0.5)S(0.5)PR	10166	Calcium dependent protein kinase CDPK7 OS=Toxoplasma gondii (strain ATCC 50853 / GT1) OX=507601 GN=TGGT1_228750 PE=4 SV=1	UID10167	1	TGGT1_228750
0.919438	1.05426	0.718907	NaN	NaN	NaN	S	3	3370	___1	+	Aux_NoAux	Cdc2 kinase substrate motif;CDK kinase substrate motif;CDK1,2,4,6 kinase substrate motif;ERK1,2 kinase substrate motif;G protein-coupled receptor kinase 1 substrate motif;Growth associated histone HI kinase substrate motif;GSK-3, ERK1, ERK2, CDK5 substrate motif;MDC1 BRCT domain binding motif;PKA kinase substrate motif;PKC kinase substrate motif;Plk1 PBD domain binding motif;WW domain binding mot…	0.499931	0.000693585	60.55	48.404	60.55	1.6169	19418000	850	0.000421027	0.00484211	-5.62091	-3.69366	S7UXI1	850	S7UXI1	S7UXI1	HFQKVKHLFTNPAHSSPRRPTRDLDPATPAP	HLFTNPAHS(0.5)S(0.5)PR	10167	Calcium dependent protein kinase CDPK7 OS=Toxoplasma gondii (strain ATCC 50853 / GT1) OX=507601 GN=TGGT1_228750 PE=4 SV=1	UID10168	1	TGGT1_228750
0.899412	0.872563	0.535712	0.164411	NaN	NaN	S	2	3375	___1	+	Aux_NoAux	MDC1 BRCT domain binding motif;Plk1 PBD domain binding motif	0.688264	0.00676221	48.981	32.205	48.981	-1.1169	8290300	5401	0.0351913	0.0339259	-3.90259	-1.73687	S7UXK6	5401	S7UXK6	S7UXK6	SLSSVFAGSPLRHGSSTVLERDMARTRSLED	HGS(0.163)S(0.688)T(0.149)VLER	10206	Uncharacterized protein OS=Toxoplasma gondii (strain ATCC 50853 / GT1) OX=507601 GN=TGGT1_264140 PE=4 SV=1	UID10207	1	TGGT1_264140
0.65217	0.875378	1.07998	NaN	NaN	NaN	S	2	3413	___1	+	Aux_NoAux	14-3-3 domain binding motif;Calmodulin-dependent protein kinase II substrate motif;Calmodulin-dependent protein kinase IV substrate motif;G protein-coupled receptor kinase 1 substrate motif;MAPKAPK2 kinase substrate motif;PKA kinase substrate motif;PKC kinase substrate motif	0.984886	0.015393	42.338	16.764	42.338	1.631	5580400	310	0.00338159	0.00174684	-4.26625	-2.53217	S7UY63	310	S7UY63	S7UY63	EDAQARVPPRFSRSLSHPATRRLSASTLHAR	S(0.013)LS(0.985)HPAT(0.003)R	10343	Uncharacterized protein OS=Toxoplasma gondii (strain ATCC 50853 / GT1) OX=507601 GN=TGGT1_262990 PE=4 SV=1	UID10344	1	TGGT1_262990
1.17304	-0.291675	1.35674	NaN	-0.643525	-0.717556	S	3	3425	___1	+	Aux_NoAux	14-3-3 domain binding motif;Calmodulin-dependent protein kinase II substrate motif;Calmodulin-dependent protein kinase IV substrate motif;Casein kinase II substrate motif;PAK2 kinase substrate motif;PKA kinase substrate motif;PKA, PKG kinase substrate motif;PKC epsilon kinase substrate motif;PKC kinase substrate motif;PKG kinase substrate motif;Pyruvate dehydrogenase kinase substrate motif	0.993701	0.000105523	63.578	50.175	63.578	0.37492	17480000	879	0.0470505	0.042414	-3.96241	-1.653	S7UYB4	879	S7UYB4	S7UYB4	PTSPSATVQAFLRRGSDGDHSGSQAPAPRTA	RGS(0.994)DGDHS(0.006)GSQAPAPR	10387	TLD protein OS=Toxoplasma gondii (strain ATCC 50853 / GT1) OX=507601 GN=TGGT1_262390 PE=4 SV=1	UID10388	1	TGGT1_262390
0.484488	1.35189	0.659454	NaN	NaN	NaN	S	2	3425	___1	+	Aux_NoAux	G protein-coupled receptor kinase 1 substrate motif;PKA kinase substrate motif;PKC kinase substrate motif	0.834476	4.69227e-10	125.22	97.545	123.95	0.59927	18265000	254	0.0114402	0.00775111	-3.87062	-2.06528	S7UYB4	254	S7UYB4	S7UYB4	QSPSRRSSGLFLNSTSLRGARGASTATPALQ	SSGLFLNS(0.024)T(0.141)S(0.834)LR	10392	TLD protein OS=Toxoplasma gondii (strain ATCC 50853 / GT1) OX=507601 GN=TGGT1_262390 PE=4 SV=1	UID10393	1;2	TGGT1_262390
0.818292	1.06323	0.809724	NaN	NaN	NaN	S	2	3449	___1	+	Aux_NoAux	PKA kinase substrate motif;PKC kinase substrate motif	0.998042	0.00342217	60.518	17.237	60.518	1.133	7852400	516	0.000446125	0.00142636	-3.70183	-2.74456	S7UYS4	516	S7UYS4	S7UYS4	GFADSQSQAGPAKSVSAPPVSRGVYRPPGST	S(0.002)VS(0.998)APPVSR	10480	Eukaryotic translation initiation factor 2A OS=Toxoplasma gondii (strain ATCC 50853 / GT1) OX=507601 GN=TGGT1_258740 PE=3 SV=1	UID10481	1	TGGT1_258740
0.22922	0.938458	1.37618	NaN	NaN	NaN	S	2	3467	___1	+	Aux_NoAux	DNA dependent Protein kinase substrate motif	0.998403	0.00592923	46.706	25.929	46.706	1.156	4673100	1890	0.00740635	0.00936842	-3.41392	-2.03136	S7UZ66	1890	S7UZ66	S7UZ66	SLAPDISSFRLASFPSAQQKRRRVATEGPCG	LAS(0.002)FPS(0.998)AQQK	10556	Uncharacterized protein OS=Toxoplasma gondii (strain ATCC 50853 / GT1) OX=507601 GN=TGGT1_258420 PE=4 SV=1	UID10557	1	TGGT1_258420
0.718574	1.16759	0.785206	NaN	NaN	NaN	S	2	3473	___1	+	Aux_NoAux	ERK1,2 kinase substrate motif;Growth associated histone HI kinase substrate motif;GSK-3, ERK1, ERK2, CDK5 substrate motif;PKA kinase substrate motif;PKC kinase substrate motif;WW domain binding motif	0.999986	0.00327469	62.463	29.993	62.463	0.29713	34541000	1016	0.000897057	0.00368	-5.93448	-3.55364	S7UZ91	1016	S7UZ91	S7UZ91	ESRAPQLRNRSTADLSPRARRPLAPSKEGTA	STADLS(1)PR	10603	Uncharacterized protein OS=Toxoplasma gondii (strain ATCC 50853 / GT1) OX=507601 GN=TGGT1_257430 PE=4 SV=1	UID10604	1	TGGT1_257430
0.33778	1.14401	0.978046	NaN	-0.267315	NaN	S	3	3484	___1	+	Aux_NoAux	AMP-activated protein kinase substrate motif;ATM kinase substrate motif;Casein kinase II substrate motif;DNA dependent Protein kinase substrate motif	0.927368	0.000355771	52.061	24.361	52.061	0.40429	22196000	1538	0.0150158	0.0326759	-3.08508	-1.75797	S7UZI5	1538	S7UZI5	S7UZI5	GGLSANFFDSIRSFLSQSSMRPAGNVLASGK	S(0.001)FLS(0.927)QS(0.036)S(0.036)MRPAGNVLASGK	10630	Myosin F OS=Toxoplasma gondii (strain ATCC 50853 / GT1) OX=507601 GN=TGGT1_278870 PE=3 SV=1	UID10631	1	TGGT1_278870
0.744406	0.755265	0.79577	NaN	0.17359	NaN	S	3	3507	___1	+	Aux_NoAux	14-3-3 domain binding motif;Akt kinase substrate motif;Aurora-A kinase substrate motif;Calmodulin-dependent protein kinase II substrate motif;Casein kinase II substrate motif;DMPK1 kinase substrate motif;G protein-coupled receptor kinase 1 substrate motif;MAPKAPK1 kinase substrate motif;p70 Ribosomal S6 kinase substrate motif;PAK2 kinase substrate motif;Phosphorylase kinase substrate motif;PKA ki…	0.998239	0.00187128	48.616	28.031	48.616	1.8099	54618000	612	0.0371614	0.0108285	-5.58433	-1.98247	S7UZY7	612	S7UZY7	S7UZY7	RVYEPSGGTSRFRRHSVMSASGASTLSRLAG	RHS(0.998)VMS(0.001)ASGASTLSR	10725	Zinc finger, C3HC4 type (RING finger) domain-containing protein OS=Toxoplasma gondii (strain ATCC 50853 / GT1) OX=507601 GN=TGGT1_277740 PE=4 SV=1	UID10726	1	TGGT1_277740
0.600676	1.02082	1.01787	NaN	NaN	NaN	S	2	3584	___1	+	Aux_NoAux	Casein kinase II substrate motif;ERK1,2 kinase substrate motif;GSK-3, ERK1, ERK2, CDK5 substrate motif;PKA kinase substrate motif;WW domain binding motif	0.994971	0.00263952	50.292	35.517	50.292	1.3215	3872100	2412	0.00194599	0.00418848	-3.32419	-2.27675	S7V176	2412	S7V176	S7V176	DFNEKDDGGETKNVLSPFSNRRPGTSPSASR	NVLS(0.995)PFS(0.005)NR	11057	SWI2/SNF2-containing protein OS=Toxoplasma gondii (strain ATCC 50853 / GT1) OX=507601 GN=TGGT1_245720 PE=4 SV=1	UID11058	1	TGGT1_245720
0.934783	0.992239	0.738585	NaN	NaN	NaN	S	2	3616	___1	+	Aux_NoAux	14-3-3 domain binding motif;Aurora-A kinase substrate motif;Calmodulin-dependent protein kinase II substrate motif;Casein kinase II substrate motif;G protein-coupled receptor kinase 1 substrate motif;MDC1 BRCT domain binding motif;PAK2 kinase substrate motif;Phosphorylase kinase substrate motif;PKA kinase substrate motif;PKC epsilon kinase substrate motif;PKC kinase substrate motif;Plk1 PBD domai…	0.940854	1.34508e-08	98.281	76.235	95.767	-0.2787	39710000	1346	0.0010565	0.00408889	-6.27202	-3.60674	S7V1Z3	1346	S7V1Z3	S7V1Z3	HATVEGADARGERRSSLSMPDASVGLDKALI	RS(0.03)S(0.941)LS(0.03)MPDASVGLDK	11173	NOC3p domain-containing protein OS=Toxoplasma gondii (strain ATCC 50853 / GT1) OX=507601 GN=TGGT1_218070 PE=4 SV=1	UID11174	1	TGGT1_218070
0.960538	1.04485	0.618683	NaN	NaN	NaN	S	2	3630	___1	+	Aux_NoAux	Casein kinase II substrate motif	0.976742	5.03103e-15	101.39	69.545	71.558	0.63377	14078000	703	0.0025874	0.00189041	-4.27576	-2.60951	S7V277	703	S7V277	S7V277	RQQGQFPAGARDQSASFASVSSRFGPLDAQP	DQS(0.008)AS(0.977)FAS(0.014)VS(0.001)SR	11217	Uncharacterized protein OS=Toxoplasma gondii (strain ATCC 50853 / GT1) OX=507601 GN=TGGT1_230940 PE=4 SV=1	UID11218	1	TGGT1_230940
0.751231	0.782277	1.09457	-0.950459	-0.441932	NaN	S	3	3630	___1	+	Aux_NoAux	14-3-3 domain binding motif;Akt kinase substrate motif;b-Adrenergic Receptor kinase substrate motif;Calmodulin-dependent protein kinase II substrate motif;Casein kinase II substrate motif;G protein-coupled receptor kinase 1 substrate motif;MAPKAPK1 kinase substrate motif;PAK2 kinase substrate motif;Pim1 kinase substrate sequence;PKA kinase substrate motif;PKC epsilon kinase substrate motif;PKC ki…	1	0.000227066	75.462	50.608	45.115	1.1171	25413000	221	0.00241059	0.00149593	-4.71718	-2.78923	S7V277	221	S7V277	S7V277	DRQTAAGPVQRRRRDSRGEAGGFRRAGGQNA	RDS(1)RGEAGGFR	11230	Uncharacterized protein OS=Toxoplasma gondii (strain ATCC 50853 / GT1) OX=507601 GN=TGGT1_230940 PE=4 SV=1	UID11231	1	TGGT1_230940
0.885404	1.02782	0.759588	NaN	NaN	NaN	S	2	3646	___1	+	Aux_NoAux	14-3-3 domain binding motif;Calmodulin-dependent protein kinase II substrate motif;G protein-coupled receptor kinase 1 substrate motif;PKA kinase substrate motif;PKC kinase substrate motif	0.827511	1.15406e-16	66.871	51.781	66.871	-2.7756	7868900	3595	0.000858932	0.00167273	-4.26809	-2.89083	S7V2G5	3595	S7V2G5	S7V2G5	ASPGTSAGSIEARGASGGATPTEPAGVGESS	GAS(0.828)GGAT(0.172)PT(0.001)EPAGVGESSGAEASGVAR	11312	Rav1p_C domain-containing protein OS=Toxoplasma gondii (strain ATCC 50853 / GT1) OX=507601 GN=TGGT1_230000 PE=4 SV=1	UID11313	1	TGGT1_230000
1.37507	0.842609	0.186852	NaN	NaN	NaN	S	2	3648	___1	+	Aux_NoAux	MAPKAPK2 kinase substrate motif	0.999925	0.00123698	59.185	37.955	57.802	0.66142	5259200	893	0.021415	0.0388464	-3.1212	-1.68644	S7V2H7	893	S7V2H7	S7V2H7	SSSLGPTSRTSSVARSALGLSFQTQERGRRG	S(1)ALGLSFQTQER	11334	Uncharacterized protein OS=Toxoplasma gondii (strain ATCC 50853 / GT1) OX=507601 GN=TGGT1_229790 PE=4 SV=1	UID11335	1	TGGT1_229790
0.847708	0.952225	0.916237	-0.709716	NaN	NaN	S	2	3661	___1	+	Aux_NoAux	b-Adrenergic Receptor kinase substrate motif;Casein kinase II substrate motif;G protein-coupled receptor kinase 1 substrate motif;MAPKAPK2 kinase substrate motif	1	2.59341e-169	243.83	223.45	243.83	-0.012931	70990000	807	0.000100466	0	-6.4957	-4.57966	S7V2M3	807	S7V2M3	S7V2M3	KTPNEEKRRPRSANESGGETESVSIIPRSVR	SANES(1)GGETESVSIIPR	11382	Endonuclease/exonuclease/phosphatase family protein OS=Toxoplasma gondii (strain ATCC 50853 / GT1) OX=507601 GN=TGGT1_232310 PE=4 SV=1	UID11383	1;2	TGGT1_232310
0.741811	1.03991	0.910979	NaN	NaN	NaN	S	2	3709	___1	+	Aux_NoAux	Casein kinase II substrate motif	1	2.93618e-09	125.82	91.565	125.82	0.41654	39834000	275	0.000419251	0	-6.27875	-3.96835	S7V3J4	275	S7V3J4	S7V3J4	EAGFHTDRRETILQNSAAEHRTGINKQEHEV	ETILQNS(1)AAEHR	11596	Uncharacterized protein OS=Toxoplasma gondii (strain ATCC 50853 / GT1) OX=507601 GN=TGGT1_232780 PE=4 SV=1	UID11597	1	TGGT1_232780
0.639914	1.1183	0.877199	NaN	NaN	NaN	S	2	3728	___1	+	Aux_NoAux	Casein kinase I substrate motif;MAPKAPK2 kinase substrate motif	0.999717	1.89513e-05	82.651	61.351	82.651	0.20087	15283000	222	0.00210328	0.00191667	-5.11815	-2.97024	S7V3V9	222	S7V3V9	S7V3V9	NEKKGREALDSSDFFSDGGRAAETALGRARS	EALDSSDFFS(1)DGGR	11654	tRNA 4-demethylwyosine synthase (AdoMet-dependent) OS=Toxoplasma gondii (strain ATCC 50853 / GT1) OX=507601 GN=TGGT1_272270 PE=3 SV=1	UID11655	1	TGGT1_272270
1.08247	1.16079	0.277862	NaN	NaN	NaN	S	2	3792	___1	+	Aux_NoAux	Casein kinase II substrate motif	0.999622	1.51966e-34	135.23	112.36	135.23	2.3842	7531000	15	0.00920949	0.009869	-3.54717	-2.02417	S7VP56	15	S7VP56	S7VP56	_MEEGQGLHRRGAGRSFASGTGESLDVSPGM	S(1)FASGTGESLDVSPGMHR	11844	Uncharacterized protein OS=Toxoplasma gondii (strain ATCC 50853 / GT1) OX=507601 GN=TGGT1_264900 PE=4 SV=1	UID11845	1	TGGT1_264900
0.821371	1.08323	0.66059	NaN	NaN	NaN	S	2	3805	___1	+	Aux_NoAux	AMP-activated protein kinase substrate motif;HMGCoA Reductase kinase substrate motif;Phosphorylase kinase substrate motif;PKA kinase substrate motif;PKC kinase substrate motif	0.999851	0.0069357	44.299	13.114	44.299	0.31992	9097600	1555	0.0058883	0.00264444	-4.31853	-2.38949	S7VQ67	1555	S7VQ67	S7VQ67	ELGFQESQTKRFKAASVGHLESRATARRRLS	AAS(1)VGHLESR	11921	Uncharacterized protein OS=Toxoplasma gondii (strain ATCC 50853 / GT1) OX=507601 GN=TGGT1_267650 PE=4 SV=1	UID11922	1	TGGT1_267650
0.713072	0.949295	0.672387	NaN	0.122641	NaN	S	2	3810	___1	+	Aux_NoAux		0.848846	0.00755645	43.897	23.69	43.897	0.45393	33065000	297	0.0310169	0.013871	-4.73855	-1.93207	S7VQT7	297	S7VQT7	S7VQT7	QYQYSYVPVVPRQGTSAPALSRTGTYRLAPT	QGT(0.148)S(0.849)APALS(0.003)R	11938	Uncharacterized protein OS=Toxoplasma gondii (strain ATCC 50853 / GT1) OX=507601 GN=TGGT1_306190 PE=4 SV=1	UID11939	1	TGGT1_306190
0.801076	1.26074	0.555131	NaN	NaN	NaN	S	2	3820	___1	+	Aux_NoAux	14-3-3 domain binding motif;Calmodulin-dependent protein kinase II substrate motif;G protein-coupled receptor kinase 1 substrate motif;PKA kinase substrate motif;PKC kinase substrate motif	0.999998	0.000412778	70.089	41.002	70.089	0.57046	15840000	187	0.00291666	0.00206742	-5.64745	-3.01843	S7VRV1	187	S7VRV1	S7VRV1	RQPPSPGFLPPGRAASFLPASLHNKLDKPDV	AAS(1)FLPASLHNK	11976	Uncharacterized protein OS=Toxoplasma gondii (strain ATCC 50853 / GT1) OX=507601 GN=TGGT1_295650 PE=4 SV=1	UID11977	1	TGGT1_295650
0.751656	1.03204	0.91939	NaN	NaN	NaN	S	2	3821	___1	+	Aux_NoAux	Casein kinase II substrate motif;DNA dependent Protein kinase substrate motif	0.8122	7.52106e-05	73.022	41.496	65.219	1.2202	12177000	1087	0.000251315	0.00427907	-5.13311	-3.62132	S7VRY8	1087	S7VRY8	S7VRY8	SGEDLRGALAQPHSPSAESRSEEALPVAALL	GALAQPHS(0.135)PS(0.812)AES(0.053)R	11983	Myb family DNA-binding domain-containing protein OS=Toxoplasma gondii (strain ATCC 50853 / GT1) OX=507601 GN=TGGT1_321450 PE=4 SV=1	UID11984	1	TGGT1_321450
1.10787	0.580957	0.673698	NaN	NaN	NaN	S	2	3829	___1	+	Aux_NoAux	Casein kinase II substrate motif	1	0.000313351	56.407	39.468	52.555	1.7652	3279500	482	0.0269939	0.039841	-3.29199	-1.6753	S7VSI6	482	S7VSI6	S7VSI6	KQPKKKKLEPLPADGSVEPFVEERAAEEDFD	KLEPLPADGS(1)VEPFVEER	12025	PH domain-containing protein OS=Toxoplasma gondii (strain ATCC 50853 / GT1) OX=507601 GN=TGGT1_208340 PE=4 SV=1	UID12026	1	TGGT1_208340
0.419056	0.869143	1.32735	NaN	NaN	NaN	S	2	3887	___1	+	Aux_NoAux	14-3-3 domain binding motif;Calmodulin-dependent protein kinase II alpha substrate motif;Calmodulin-dependent protein kinase II substrate motif;Calmodulin-dependent protein kinase IV substrate motif;Casein kinase II substrate motif;G protein-coupled receptor kinase 1 substrate motif;MAPKAPK1 kinase substrate motif;PAK2 kinase substrate motif;Pim1 kinase substrate sequence;PKA kinase substrate mot…	0.99898	0.000518832	56.648	31.431	51.265	1.1971	7840200	1152	0.00298352	0.03436	-2.36458	-1.72986	S7VV13	1152	S7VV13	S7VV13	LGEAGRVERPYRRRASFDSALLSPSVSGNRG	RAS(0.999)FDS(0.001)ALLSPSVSGNR	12217	RIC1 protein OS=Toxoplasma gondii (strain ATCC 50853 / GT1) OX=507601 GN=TGGT1_314875 PE=4 SV=1	UID12218	1	TGGT1_314875
0.650863	1.11255	0.771981	NaN	NaN	NaN	S	2	3898	___1	+	Aux_NoAux	MDC1 BRCT domain binding motif;PKA kinase substrate motif;Plk1 PBD domain binding motif	0.553698	0.000103232	77.912	54.536	77.527	0.15863	4055000	548	0.00805511	0.0131174	-3.20938	-1.93893	S7VVB5	548	S7VVB5	S7VVB5	RPAFTPTYGFEKTLSSDAVLPAASKAGTPMP	TLS(0.446)S(0.554)DAVLPAASK	12254	Uncharacterized protein OS=Toxoplasma gondii (strain ATCC 50853 / GT1) OX=507601 GN=TGGT1_253490 PE=4 SV=1	UID12255	1	TGGT1_253490
0.70934	1.03351	0.932649	NaN	NaN	NaN	S	2	3912	___1	+	Aux_NoAux	ERK1,2 kinase substrate motif;Growth associated histone HI kinase substrate motif;GSK-3, ERK1, ERK2, CDK5 substrate motif;WW domain binding motif	1	1.88904e-09	82.259	49.367	82.259	2.4083	39066000	447	0.000790662	0.0046	-6.13048	-3.67153	S7VVP7	447	S7VVP7	S7VVP7	DSESSSDGFFIPQPRSPAAGVAGGADASQRR	S(1)PAAGVAGGADASQR	12338	Protein phosphatase 2C domain-containing protein OS=Toxoplasma gondii (strain ATCC 50853 / GT1) OX=507601 GN=TGGT1_267100 PE=3 SV=1	UID12339	1	TGGT1_267100
0.385992	1.17735	0.959053	NaN	NaN	NaN	S	2	3924	___1	+	Aux_NoAux	14-3-3 domain binding motif;ATM kinase substrate motif;Calmodulin-dependent protein kinase II substrate motif;Calmodulin-dependent protein kinase IV substrate motif;Chk1 kinase substrate motif;DNA dependent Protein kinase substrate motif;PKA kinase substrate motif;PKC kinase substrate motif;ZIP kinase substrate motif	0.986656	0.00978092	51.854	27.7	51.854	1.5064	3237900	175	0.00910371	0.0263741	-2.90797	-1.80084	S7VW49	175	S7VW49	S7VW49	MSPPPVPKRSLRRTLSQYFRARKHSGVPNPR	T(0.008)LS(0.987)QY(0.006)FR	12397	Polo kinase OS=Toxoplasma gondii (strain ATCC 50853 / GT1) OX=507601 GN=TGGT1_252500 PE=4 SV=1	UID12398	1	TGGT1_252500
0.741306	1.05737	0.756311	NaN	-0.227666	NaN	S	2	3968	___1	+	Aux_NoAux	14-3-3 domain binding motif;Calmodulin-dependent protein kinase II substrate motif;Casein kinase II substrate motif;G protein-coupled receptor kinase 1 substrate motif;Phosphorylase kinase substrate motif;PKA kinase substrate motif;PKC kinase substrate motif	0.999943	4.76836e-14	124.09	100.87	124.09	2.7366	11960000	107	0.00659262	0.00372632	-4.08331	-2.28395	S7VXS0	107	S7VXS0	S7VXS0	EGERENSQSAWTRLNSVTAAVTEHLSRGREE	LNS(1)VTAAVTEHLSR	12577	Uncharacterized protein OS=Toxoplasma gondii (strain ATCC 50853 / GT1) OX=507601 GN=TGGT1_321410 PE=4 SV=1	UID12578	1	TGGT1_321410
0.651984	0.860269	0.675611	NaN	0.352217	NaN	S	2	3969	___1	+	Aux_NoAux	DNA dependent Protein kinase substrate motif;ERK1,2 kinase substrate motif;G protein-coupled receptor kinase 1 substrate motif;GSK-3, ERK1, ERK2, CDK5 substrate motif;WW domain binding motif	1	0.00629511	47.189	18.027	47.189	0.69502	49704000	5	0.0565984	0.0393189	-4.57646	-1.68082	S7VXT3	5	S7VXT3	S7VXT3	___________MGAPSPVAAGVAARTKSPLL	GAPS(1)PVAAGVAAR	12579	NAD/NADP octopine/nopaline dehydrogenase, alpha-helical domain-containing protein OS=Toxoplasma gondii (strain ATCC 50853 / GT1) OX=507601 GN=TGGT1_290200 PE=4 SV=1	UID12580	1	TGGT1_290200
0.868523	0.97333	0.794964	NaN	NaN	NaN	S	2	3974	___1	+	Aux_NoAux	14-3-3 domain binding motif;Calmodulin-dependent protein kinase II substrate motif;Casein kinase II substrate motif;PAK2 kinase substrate motif;PKA kinase substrate motif;PKC epsilon kinase substrate motif;PKC kinase substrate motif	0.999973	4.91784e-19	138.42	117.36	120.63	0.27465	136770000	1211	0.00204681	0.00178641	-4.98872	-2.93495	S7VY12	1211	S7VY12	S7VY12	TASAASRAFQTARRKSTLSGLAPAEPPSRSS	RKS(1)T(0.997)LS(0.003)GLAPAEPPSR	12630	Uncharacterized protein OS=Toxoplasma gondii (strain ATCC 50853 / GT1) OX=507601 GN=TGGT1_291180 PE=4 SV=1	UID12631	1;2	TGGT1_291180
0.316023	0.977712	0.990539	0.0605678	NaN	NaN	S	2	3974	___1	+	Aux_NoAux	Casein kinase II substrate motif;G protein-coupled receptor kinase 1 substrate motif;GSK3 kinase substrate motif	0.999743	0.0139831	46.158	15.085	46.158	1.2477	14327000	244	0.0390018	0.0445222	-3.51167	-1.62488	S7VY12	244	S7VY12	S7VY12	AGGETAVAGSELNARSHEVSFRSLPRSKSSS	S(1)HEVSFR	12636	Uncharacterized protein OS=Toxoplasma gondii (strain ATCC 50853 / GT1) OX=507601 GN=TGGT1_291180 PE=4 SV=1	UID12637	1	TGGT1_291180
0.757585	0.656094	0.971902	NaN	0.0613084	NaN	S	2	3983	___1	+	Aux_NoAux	14-3-3 domain binding motif;Calmodulin-dependent protein kinase II substrate motif;G protein-coupled receptor kinase 1 substrate motif;MDC1 BRCT domain binding motif;Phosphorylase kinase substrate motif;PKA kinase substrate motif;PKC kinase substrate motif;Plk1 PBD domain binding motif	0.499994	0.00145831	57.019	16.43	57.019	0.80618	8433900	158	0.0238552	0.0346447	-3.34977	-1.72287	S7VYC5	158	S7VYC5	S7VYC5	PGPRVPPLQLQTRVSSLPPPSSAVRLNAKIH	VS(0.5)S(0.5)LPPPSSAVR	12684	Uncharacterized protein OS=Toxoplasma gondii (strain ATCC 50853 / GT1) OX=507601 GN=TGGT1_207370 PE=4 SV=1	UID12685	1	TGGT1_207370
0.586991	0.909266	0.874626	NaN	NaN	0.0921932	S	2	4003	___1	+	Aux_NoAux	ERK1,2 kinase substrate motif;Growth associated histone HI kinase substrate motif;GSK-3, ERK1, ERK2, CDK5 substrate motif;WW domain binding motif	1	0.000163484	76.326	31.165	76.326	1.1652	25004000	639	0.0258346	0.0219033	-3.89446	-1.832	S7VZ47	639	S7VZ47	S7VZ47	NSPLSTGLGGGYGARSPLPGAGSAAGRGSCR	S(1)PLPGAGSAAGR	12759	Uncharacterized protein OS=Toxoplasma gondii (strain ATCC 50853 / GT1) OX=507601 GN=TGGT1_214140 PE=4 SV=1	UID12760	1	TGGT1_214140
0.558011	1.04499	1.00354	NaN	NaN	NaN	S	2	4033	___1	+	Aux_NoAux	14-3-3 domain binding motif;b-Adrenergic Receptor kinase substrate motif;Calmodulin-dependent protein kinase II substrate motif;PKA kinase substrate motif;PKC kinase substrate motif	0.999846	0.00933461	42.743	31.253	42.743	0.1164	1524900	1594	0.00343263	0.040378	-2.29301	-1.67425	S7W039	1594	S7W039	S7W039	GRVPREGPTDPARFDSFLGLYGRGDAGRDAR	FDS(1)FLGLYGR	12907	Uncharacterized protein OS=Toxoplasma gondii (strain ATCC 50853 / GT1) OX=507601 GN=TGGT1_239410 PE=4 SV=1	UID12908	1	TGGT1_239410
0.751036	0.951446	0.670024	NaN	NaN	0.0709823	S	2	4041	___1	+	Aux_NoAux	G protein-coupled receptor kinase 1 substrate motif	0.99959	0.00117426	62.088	35.415	62.088	1.3919	9158900	760	0.0256124	0.0345311	-3.4183	-1.72167	S7W0C2	760	S7W0C2	S7W0C2	HASSNNSLASLQSCRSGALTQNLASRLASGS	S(1)GALTQNLASR	12969	Uncharacterized protein OS=Toxoplasma gondii (strain ATCC 50853 / GT1) OX=507601 GN=TGGT1_221630 PE=4 SV=1	UID12970	1	TGGT1_221630
1.10197	0.814828	0.742921	NaN	NaN	NaN	S	2	4086	___1	+	Aux_NoAux	ERK1,2 kinase substrate motif;G protein-coupled receptor kinase 1 substrate motif;Growth associated histone HI kinase substrate motif;GSK-3, ERK1, ERK2, CDK5 substrate motif;PKA kinase substrate motif;PKC kinase substrate motif;WW domain binding motif	0.986345	1.40026e-21	133.47	98.463	125.28	0.13955	10197000	1700	0.00123298	0.00139394	-4.10714	-2.73102	S7W1N0	1700	S7W1N0	S7W1N0	CVRLLSLSASEGGSHSPRLPSEDGDADVLLS	LLSLSAS(0.001)EGGS(0.013)HS(0.986)PR	13150	Uncharacterized protein OS=Toxoplasma gondii (strain ATCC 50853 / GT1) OX=507601 GN=TGGT1_312700 PE=4 SV=1	UID13151	1	TGGT1_312700
1.00119	1.20679	0.41024	NaN	NaN	NaN	S	2	4090	___1	+	Aux_NoAux	14-3-3 domain binding motif;Calmodulin-dependent protein kinase II substrate motif;Phosphorylase kinase substrate motif;PKA kinase substrate motif;PKC kinase substrate motif	1	1.04879e-06	120.86	88.921	44.299	1.7716	30923000	122	0.00285626	0.00164286	-5.14456	-2.87571	S7W1V1	122	S7W1V1	S7W1V1	QYANVPEALKTERGKSILAEQNRDQLLDAIE	GKS(1)ILAEQNR	13168	Uncharacterized protein OS=Toxoplasma gondii (strain ATCC 50853 / GT1) OX=507601 GN=TGGT1_311890 PE=4 SV=1	UID13169	1	TGGT1_311890
1.21254	0.642594	0.826409	NaN	NaN	NaN	S	2	4097	___1	+	Aux_NoAux	Casein kinase II substrate motif;Pyruvate dehydrogenase kinase substrate motif	1	0.00870602	51.276	32.952	43.308	0.8464	4765600	2	0.000646991	0.00133333	-3.73271	-2.69099	S7W257	2	S7W257	S7W257	______________MSLDDVVHKKFTFVFVP	S(1)LDDVVHKK	13185	MYND finger domain-containing protein OS=Toxoplasma gondii (strain ATCC 50853 / GT1) OX=507601 GN=TGGT1_310850 PE=4 SV=1	UID13186		TGGT1_310850
0.414193	0.979183	1.13872	NaN	NaN	NaN	S	2	4098	___1	+	Aux_NoAux	Casein kinase II substrate motif;G protein-coupled receptor kinase 1 substrate motif;MAPKAPK2 kinase substrate motif	0.887533	1.99471e-05	71.692	55.438	70.98	-1.1609	28976000	487	0.00831561	0.008	-3.63743	-2.07927	S7W265	487	S7W265	S7W265	LSRRQIHPRRLSSVASSGEAGPAGDSIH___	LS(0.51)S(0.51)VAS(0.888)S(0.093)GEAGPAGDSIH	13190	CRAL/TRIO domain-containing protein OS=Toxoplasma gondii (strain ATCC 50853 / GT1) OX=507601 GN=TGGT1_310802 PE=4 SV=1	UID13191	1;2	TGGT1_310802
1.11973	0.756116	0.74652	NaN	NaN	NaN	S	3	4099	___1	+	Aux_NoAux	G protein-coupled receptor kinase 1 substrate motif	0.987957	2.54244e-24	99.774	87.336	75.88	1.7841	49011000	852	0.00266446	0.0017037	-5.16056	-2.90447	S7W271	852	S7W271	S7W271	NSGDSPSLPPFQMQHSLPVPTSRNRSGAANA	S(0.97)QNS(0.03)GDSPS(0.007)LPPFQMQHS(0.988)LPVPT(0.004)S(0.001)R	13226	MIF4G domain-containing protein OS=Toxoplasma gondii (strain ATCC 50853 / GT1) OX=507601 GN=TGGT1_254940 PE=4 SV=1	UID13227	2	TGGT1_254940
0.84703	0.952125	0.920554	NaN	NaN	NaN	S	2	4117	___1	+	Aux_NoAux	Casein kinase II substrate motif;G protein-coupled receptor kinase 1 substrate motif;PKA kinase substrate motif;PKC kinase substrate motif	1	5.18151e-05	94.781	68.24	54.343	0.095077	572000000	68	7.13012e-05	0.00511111	-4.75395	-3.71189	S7W2S3	68	S7W2S3	S7W2S3	PSRQTSRVAASLPQKSERSPETRSQTSLNRL	VAAS(1)LPQKS(1)ER	13281	Uncharacterized protein OS=Toxoplasma gondii (strain ATCC 50853 / GT1) OX=507601 GN=TGGT1_283510 PE=4 SV=1	UID13282	1;2;3	TGGT1_283510
0.618906	0.883594	1.05736	NaN	NaN	NaN	S	3	4137	___1	+	Aux_NoAux	Casein kinase II substrate motif;Pyruvate dehydrogenase kinase substrate motif	0.538983	1.33314e-16	98.7	79.819	98.7	0.96347	8847700	354	0.00625171	0.00462	-3.89874	-2.23922	S7W340	354	S7W340	S7W340	QQLECDAAYRQRSSRSGSDKGDSASLAHSSP	S(0.539)GS(0.461)DKGDSASLAHSSPGIHSK	13396	AP2 domain transcription factor AP2VIIa-3 OS=Toxoplasma gondii (strain ATCC 50853 / GT1) OX=507601 GN=TGGT1_205650 PE=4 SV=1	UID13397	1	TGGT1_205650
0.505895	1.24409	0.840017	NaN	NaN	NaN	S	2	4144	___1	+	Aux_NoAux	Casein kinase II substrate motif;PKA kinase substrate motif;PKC kinase substrate motif	0.999882	5.43523e-40	175.74	133.41	164.81	0.81057	17488000	402	0.0043369	0.00168293	-4.37816	-2.49878	S7W3A4	402	S7W3A4	S7W3A4	PINQRRTLQLSQSLASARSRSRRGAFTSRPS	TLQLSQSLAS(1)AR	13429	Uncharacterized protein OS=Toxoplasma gondii (strain ATCC 50853 / GT1) OX=507601 GN=TGGT1_203820 PE=4 SV=1	UID13430	1	TGGT1_203820
0.10145	1.04244	1.17135	NaN	NaN	NaN	S	2	4200	___1	+	Aux_NoAux	14-3-3 domain binding motif;Akt kinase substrate motif;Calmodulin-dependent protein kinase II substrate motif;DNA dependent Protein kinase substrate motif;MAPKAPK1 kinase substrate motif;PKA kinase substrate motif;PKC kinase substrate motif	0.929042	0.00105933	74.92	42.449	60.91	1.1089	10625000	924	0.0340017	0.0299718	-4.09326	-1.78507	S7W4S8	924	S7W4S8	S7W4S8	SLVVSEDRGKRVRSPSSPLHREQCPSNSDDS	SPS(0.929)S(0.071)PLHR	13695	E1-E2 ATPase subfamily protein OS=Toxoplasma gondii (strain ATCC 50853 / GT1) OX=507601 GN=TGGT1_289070 PE=4 SV=1	UID13696	1	TGGT1_289070
0.839322	0.790723	0.771775	0.0598375	NaN	NaN	S	2	4202	___1	+	Aux_NoAux	G protein-coupled receptor kinase 1 substrate motif	0.999971	1.5615e-05	80.534	64.397	80.534	1.5388	16992000	490	0.021756	0.0131707	-4.14169	-1.94039	S7W4T5	490	S7W4T5	S7W4T5	GFVEQTLPSDRNLVLSGIAAPSSGGKAAQTL	NLVLS(1)GIAAPSSGGK	13701	Uncharacterized protein OS=Toxoplasma gondii (strain ATCC 50853 / GT1) OX=507601 GN=TGGT1_223790 PE=4 SV=1	UID13702	1	TGGT1_223790
0.700993	1.29527	0.529942	NaN	NaN	NaN	S	2	4240	___1	+	Aux_NoAux	Casein kinase II substrate motif	0.604213	0.00308741	50.95	34.279	50.95	-1.1847	5294300	2650	0.00878982	0.0132787	-3.29597	-1.95045	S7W5Y7	2650	S7W5Y7	S7W5Y7	SLEDRDTRLALYPSHSGTVRYGSASWGVVGR	LALY(0.001)PS(0.247)HS(0.604)GT(0.148)VR	13848	Uncharacterized protein OS=Toxoplasma gondii (strain ATCC 50853 / GT1) OX=507601 GN=TGGT1_227610 PE=4 SV=1	UID13849	1	TGGT1_227610
0.879971	0.754816	1.04783	NaN	NaN	NaN	S	3	4240	___1	+	Aux_NoAux	G protein-coupled receptor kinase 1 substrate motif;MAPKAPK2 kinase substrate motif	0.999855	4.93339e-05	62.589	43.805	62.589	0.68582	13312000	3412	0.000622792	0.0034717	-5.42971	-3.48599	S7W5Y7	3412	S7W5Y7	S7W5Y7	DPNSSSLSSAFSSSRSGLFADDSHSSHFPSG	S(1)GLFADDSHSSHFPSGQR	13854	Uncharacterized protein OS=Toxoplasma gondii (strain ATCC 50853 / GT1) OX=507601 GN=TGGT1_227610 PE=4 SV=1	UID13855	1	TGGT1_227610
0.444773	1.55572	0.464974	NaN	NaN	NaN	S	3	4244	___1	+	Aux_NoAux	CDK4 kinase substrate motif;ERK1,2 kinase substrate motif;GSK-3, ERK1, ERK2, CDK5 substrate motif;WW domain binding motif	0.999756	0.000592734	59.261	45.004	59.261	1.5747	6009500	898	0.0144253	0.0235751	-3.25612	-1.82182	S7W632	898	S7W632	S7W632	ASRSSGRLGTHALPLSPAHRDVSLECHEDPL	LGTHALPLS(1)PAHR	13870	Uncharacterized protein OS=Toxoplasma gondii (strain ATCC 50853 / GT1) OX=507601 GN=TGGT1_235420 PE=4 SV=1	UID13871	1	TGGT1_235420
0.325265	1.35345	0.826434	NaN	NaN	NaN	S	3	4288	___1	+	Aux_NoAux	Casein kinase II substrate motif;MDC1 BRCT domain binding motif;Plk1 PBD domain binding motif	0.729015	4.31489e-06	70.316	51.952	59.539	0.38289	10650000	61	0.0105909	0.00498039	-4.31564	-2.20971	S7W7A1	61	S7W7A1	S7W7A1	SRKPGTVGLAEGASSSLSYHRGNAGVSGGAA	KPGTVGLAEGAS(0.014)S(0.204)S(0.729)LS(0.053)YHR	14045	Putative centrin OS=Toxoplasma gondii (strain ATCC 50853 / GT1) OX=507601 GN=TGGT1_260670 PE=4 SV=1	UID14046	1	TGGT1_260670
0.895494	0.810097	0.609774	NaN	NaN	0.161924	S	2	4292	___1	+	Aux_NoAux	Casein kinase I substrate motif;PKA kinase substrate motif;PKC kinase substrate motif	0.499991	0.000109495	63.681	44.327	63.681	3.5957	17676000	1645	0.0339821	0.0420462	-3.45291	-1.65167	S7W7F5	1645	S7W7F5	S7W7F5	KVISSSTAAPGNDGASSRGGSRSLFKSSSTS	VISSSTAAPGNDGAS(0.5)S(0.5)R	14067	NAD(+)/NADH kinase domain-containing protein (Fragment) OS=Toxoplasma gondii (strain ATCC 50853 / GT1) OX=507601 GN=TGGT1_244700 PE=3 SV=1	UID14068	1	TGGT1_244700
0.883327	0.802875	0.614151	NaN	NaN	0.192233	S	2	4292	___1	+	Aux_NoAux	G protein-coupled receptor kinase 1 substrate motif;GSK3 kinase substrate motif;MDC1 BRCT domain binding motif;Plk1 PBD domain binding motif	0.499991	0.000109495	63.681	44.327	63.681	3.5957	17676000	1646	0.0363653	0.0401333	-3.64137	-1.67328	S7W7F5	1646	S7W7F5	S7W7F5	VISSSTAAPGNDGASSRGGSRSLFKSSSTSF	VISSSTAAPGNDGAS(0.5)S(0.5)R	14068	NAD(+)/NADH kinase domain-containing protein (Fragment) OS=Toxoplasma gondii (strain ATCC 50853 / GT1) OX=507601 GN=TGGT1_244700 PE=3 SV=1	UID14069	1	TGGT1_244700
0.933733	0.636958	1.08713	NaN	NaN	NaN	S	3	4296	___1	+	Aux_NoAux	AMP-activated protein kinase substrate motif;Casein kinase II substrate motif	0.961651	0.000650089	60.918	50.819	60.918	1.7582	3260800	1749	0.00129262	0.00166265	-3.57866	-2.47739	S7W7J2	1749	S7W7J2	S7W7J2	VLPLIRNRFLLRPAHSAPSLRTCDKAIPWLQ	FLLRPAHS(0.962)APS(0.038)LR	14083	Phosphoglycerate mutase family protein OS=Toxoplasma gondii (strain ATCC 50853 / GT1) OX=507601 GN=TGGT1_258540 PE=4 SV=1	UID14084	1	TGGT1_258540
0.930443	0.686873	0.737896	NaN	0.133547	NaN	S	2	4316	___1	+	Aux_NoAux	Casein kinase II substrate motif;G protein-coupled receptor kinase 1 substrate motif;Pim1 kinase substrate sequence;PKA kinase substrate motif;PKC kinase substrate motif	0.956681	0.00955369	45.257	18.545	45.257	0.43158	31721000	1490	0.0280272	0.0337297	-3.59269	-1.73906	S7W8C5	1490	S7W8C5	S7W8C5	DSPRSKRRRARRKKLSAGETAASIRESRKDK	KLS(0.957)AGET(0.022)AAS(0.022)IR	14170	Uncharacterized protein OS=Toxoplasma gondii (strain ATCC 50853 / GT1) OX=507601 GN=TGGT1_312875 PE=4 SV=1	UID14171	1	TGGT1_312875
1.25454	0.725817	0.460383	NaN	NaN	NaN	S	2	4321	___1	+	Aux_NoAux	G protein-coupled receptor kinase 1 substrate motif;PKA kinase substrate motif;PKC kinase substrate motif	0.551374	0.000520356	59.57	37.524	59.57	-0.0048566	4048700	342	0.0171023	0.0411395	-2.87884	-1.66165	S7W8H1	342	S7W8H1	S7W8H1	EDVHSPSARLCASRVSSPAAAGAEEEERTPG	VS(0.551)S(0.449)PAAAGAEEEER	14179	Putative IMPACT OS=Toxoplasma gondii (strain ATCC 50853 / GT1) OX=507601 GN=TGGT1_312350 PE=3 SV=1	UID14180	1	TGGT1_312350
0.657958	0.930218	0.864941	NaN	-0.105811	NaN	S	2	4326	___1	+	Aux_NoAux	14-3-3 domain binding motif;Akt kinase substrate motif;b-Adrenergic Receptor kinase substrate motif;Calmodulin-dependent protein kinase II substrate motif;Casein kinase II substrate motif;MAPKAPK1 kinase substrate motif;PAK2 kinase substrate motif;PKA kinase substrate motif;PKC epsilon kinase substrate motif;PKC kinase substrate motif	0.938817	0.0169765	48.284	26.291	48.284	0.5979	12949000	585	0.0157351	0.0138153	-3.70941	-1.9315	S7W8J4	585	S7W8J4	S7W8J4	RCSVKLLRQNRERRESFSVGKLNLLVPANSD	RES(0.939)FS(0.061)VGK	14198	Trypsin domain-containing protein OS=Toxoplasma gondii (strain ATCC 50853 / GT1) OX=507601 GN=TGGT1_277850 PE=3 SV=1	UID14199	1	TGGT1_277850
0.74026	0.827861	0.695394	0.254755	NaN	NaN	S	3	4343	___1	+	Aux_NoAux	14-3-3 domain binding motif;Aurora-A kinase substrate motif;Calmodulin-dependent protein kinase II substrate motif;Casein kinase II substrate motif;G protein-coupled receptor kinase 1 substrate motif;GSK3 kinase substrate motif;PAK2 kinase substrate motif;Phosphorylase kinase substrate motif;PKA kinase substrate motif;PKC epsilon kinase substrate motif;PKC kinase substrate motif	0.969665	5.47554e-06	63.138	47.326	63.138	0.061589	17220000	94	0.042533	0.0358306	-4.11164	-1.71309	S7W901	94	S7W901	S7W901	GPAKFIYQGTGFRRASLSPSGAPEASEREDE	RAS(0.97)LS(0.03)PSGAPEASEREDESAQPR	14263	DNA-directed RNA polymerase I RPA12 OS=Toxoplasma gondii (strain ATCC 50853 / GT1) OX=507601 GN=TGGT1_250060 PE=4 SV=1	UID14264	1	TGGT1_250060
0.948891	1.38168	-0.00200969	NaN	NaN	NaN	S	2	4348	___1	+	Aux_NoAux	Casein kinase II substrate motif;G protein-coupled receptor kinase 1 substrate motif	0.5	0.000333956	60.448	41.852	60.448	1.1035	3373400	694	0.0319498	0.0493191	-3.16641	-1.59915	S7W949	694	S7W949	S7W949	QKAALPCRSLSLHPRSDTPPVFPGVNQANVR	S(0.5)DT(0.5)PPVFPGVNQANVR	14283	Uncharacterized protein OS=Toxoplasma gondii (strain ATCC 50853 / GT1) OX=507601 GN=TGGT1_248800 PE=4 SV=1	UID14284	1	TGGT1_248800
1.12592	1.21946	0.218483	NaN	NaN	NaN	S	2	4353	___1	+	Aux_NoAux	Casein kinase I substrate motif;G protein-coupled receptor kinase 1 substrate motif	1	0.00141836	55.656	17.29	55.656	2.5136	9436300	1492	0.00597771	0.00700478	-3.66475	-2.1711	S7W9E0	1492	S7W9E0	S7W9E0	RGNKQREERREEDDASELQEEARTPRAQDSR	REEDDAS(1)ELQEEAR	14316	FPL domain-containing protein (Fragment) OS=Toxoplasma gondii (strain ATCC 50853 / GT1) OX=507601 GN=TGGT1_313590A PE=3 SV=1	UID14317	1	TGGT1_313590A
0.607361	1.17381	0.879552	NaN	NaN	NaN	S	3	4369	___1	+	Aux_NoAux	G protein-coupled receptor kinase 1 substrate motif;GSK3 kinase substrate motif;MDC1 BRCT domain binding motif;Plk1 PBD domain binding motif	0.788932	3.19338e-07	93.152	71.619	93.152	1.9352	37206000	9	0.00120189	0.00418182	-6.47175	-3.61815	S7W9R1	9	S7W9R1	S7W9R1	_______MGALETYSSRPHSGDRSNLNGSNS	GALETYS(0.14)S(0.789)RPHS(0.071)GDR	14373	PGAP1 family protein OS=Toxoplasma gondii (strain ATCC 50853 / GT1) OX=507601 GN=TGGT1_205040 PE=3 SV=1	UID14374	1	TGGT1_205040
0.62515	1.18639	0.815692	NaN	NaN	NaN	S	2	4384	___1	+	Aux_NoAux	14-3-3 domain binding motif;Calmodulin-dependent protein kinase II substrate motif;Casein kinase II substrate motif;ERK1,2 kinase substrate motif;G protein-coupled receptor kinase 1 substrate motif;GSK-3, ERK1, ERK2, CDK5 substrate motif;PKA kinase substrate motif;PKC kinase substrate motif;Pyruvate dehydrogenase kinase substrate motif;WW domain binding motif	0.97724	0.00310058	61.962	40.662	60.59	0.7945	4209300	319	0.0024476	0.00313978	-3.52087	-2.31938	S7WA72	319	S7WA72	S7WA72	GARGDTAVPSPARTTSPDDTLRDVKAQVSSG	T(0.01)T(0.012)S(0.977)PDDT(0.001)LR	14444	TBC domain-containing protein OS=Toxoplasma gondii (strain ATCC 50853 / GT1) OX=507601 GN=TGGT1_203910 PE=4 SV=1	UID14445	1	TGGT1_203910
0.97313	1.08836	0.572237	NaN	NaN	NaN	S	2	4387	___1	+	Aux_NoAux	14-3-3 domain binding motif;Calmodulin-dependent protein kinase II substrate motif;G protein-coupled receptor kinase 1 substrate motif;GSK3 kinase substrate motif;PKA kinase substrate motif;PKC kinase substrate motif;ZIP kinase substrate motif	0.799591	0.00434856	56.359	36.056	56.359	0.7311	15913000	59	0.00217229	0.00213953	-5.38881	-3.04803	S7WA91	59	S7WA91	S7WA91	GGLTPPPAAAARRSVSSLLSARGLLENSEPR	S(0.002)VS(0.8)S(0.198)LLSAR	14454	HCNGP family protein OS=Toxoplasma gondii (strain ATCC 50853 / GT1) OX=507601 GN=TGGT1_217440 PE=4 SV=1	UID14455	1	TGGT1_217440
0.932729	0.817976	0.948479	NaN	NaN	NaN	S	2	4401	___1	+	Aux_NoAux	G protein-coupled receptor kinase 1 substrate motif	0.499999	8.55393e-22	134.88	114.01	121.42	1.0495	26344000	334	0.000309448	0.00383333	-5.16167	-3.57768	S7WB36	334	S7WB36	S7WB36	ERSAHRNRPADEAAKSSVGAGSTAESAVDRS	S(0.5)S(0.5)VGAGSTAESAVDR	14500	General transcription factor IIE polypeptide 1 GTF2E1 OS=Toxoplasma gondii (strain ATCC 50853 / GT1) OX=507601 GN=TGGT1_231010 PE=4 SV=1	UID14501	1	TGGT1_231010
0.942543	0.820134	0.959344	NaN	NaN	NaN	S	2	4401	___1	+	Aux_NoAux	MDC1 BRCT domain binding motif;PKA kinase substrate motif;PKC kinase substrate motif;Plk1 PBD domain binding motif	0.499999	8.55393e-22	134.88	114.01	121.42	1.0495	26344000	335	5.49493e-05	0.00634483	-4.87979	-3.84294	S7WB36	335	S7WB36	S7WB36	RSAHRNRPADEAAKSSVGAGSTAESAVDRSG	S(0.5)S(0.5)VGAGSTAESAVDR	14501	General transcription factor IIE polypeptide 1 GTF2E1 OS=Toxoplasma gondii (strain ATCC 50853 / GT1) OX=507601 GN=TGGT1_231010 PE=4 SV=1	UID14502	1	TGGT1_231010
0.688295	0.9803	0.593996	NaN	NaN	0.103039	S	2	4462	___1	+	Aux_NoAux	Calmodulin-dependent protein kinase II substrate motif;Chk1 kinase substrate motif;Phosphorylase kinase substrate motif;PKA kinase substrate motif;PKC kinase substrate motif	0.909153	0.00266964	53.013	31.02	47.971	0.98363	10016000	1100	0.0426936	0.0424713	-3.76394	-1.6484	S7WD02	1100	S7WD02	S7WD02	DRCCWQQEQLLQKSASVLGGAGPRVSPLSRR	S(0.091)AS(0.909)VLGGAGPR	14834	ORC_WH_C domain-containing protein OS=Toxoplasma gondii (strain ATCC 50853 / GT1) OX=507601 GN=TGGT1_226890 PE=4 SV=1	UID14835	1	TGGT1_226890
0.970942	1.13189	0.580633	NaN	NaN	NaN	S	2	4470	___1	+	Aux_NoAux	Casein kinase II substrate motif;DNA dependent Protein kinase substrate motif;ERK1,2 kinase substrate motif;GSK-3, ERK1, ERK2, CDK5 substrate motif;Pyruvate dehydrogenase kinase substrate motif;WW domain binding motif	1	0.000827193	68.536	40.331	68.536	1.8917	7757300	1982	0.000604096	0.00141538	-3.8055	-2.74227	S7WD82	1982	S7WD82	S7WD82	QQKATSAVERQRNGPSPEDLNRYLQQLDHHR	NGPS(1)PEDLNR	14867	Uncharacterized protein OS=Toxoplasma gondii (strain ATCC 50853 / GT1) OX=507601 GN=TGGT1_227820 PE=4 SV=1	UID14868	1	TGGT1_227820
0.189243	0.967881	1.27453	NaN	-0.488042	-0.600332	S	2	4471	___1	+	Aux_NoAux	14-3-3 domain binding motif;Aurora-A kinase substrate motif;Calmodulin-dependent protein kinase II alpha substrate motif;Calmodulin-dependent protein kinase II substrate motif;Calmodulin-dependent protein kinase IV substrate motif;Casein kinase II substrate motif;Chk1 kinase substrate motif;G protein-coupled receptor kinase 1 substrate motif;GSK3 kinase substrate motif;PAK2 kinase substrate motif…	0.999995	6.32891e-06	95.631	68.494	95.631	0.088464	12909000	29	0.0181411	0.0425937	-2.87995	-1.64943	S7WD87	29	S7WD87	S7WD87	LEVKEESRCALQRRQSVEASQEGTRRLEAQS	RQS(1)VEASQEGTR	14870	Putative DNA methyltransferase 2 OS=Toxoplasma gondii (strain ATCC 50853 / GT1) OX=507601 GN=TGGT1_227660 PE=4 SV=1	UID14871	1	TGGT1_227660
0.777695	0.894941	1.00971	-0.661626	-0.792034	-1.22869	S	2	4492	___1	+	Aux_NoAux	14-3-3 domain binding motif;Calmodulin-dependent protein kinase II substrate motif;G protein-coupled receptor kinase 1 substrate motif;GSK3 kinase substrate motif;PKA kinase substrate motif;PKC kinase substrate motif	0.996664	1.1207e-46	172.43	149.19	149	0.75302	43408000	265	0.000628747	0.0159846	-2.36222	-1.90015	S7WDQ1	265	S7WDQ1	S7WDQ1	EASKNEGKKREGRANSSGASSPPSADKRAAA	ANS(0.997)S(0.003)GASSPPSADKR	14949	Glutamyl-tRNA synthetase OS=Toxoplasma gondii (strain ATCC 50853 / GT1) OX=507601 GN=TGGT1_263870 PE=3 SV=1	UID14950	1	TGGT1_263870
1.0523	0.948495	0.626787	NaN	NaN	NaN	S	2	4493	___1	+	Aux_NoAux	ERK1,2 kinase substrate motif;GSK-3, ERK1, ERK2, CDK5 substrate motif;WW domain binding motif	0.987184	1.53052e-07	88.385	50.791	69.331	0.27955	6161400	6217	0.00243214	0.00167273	-3.90422	-2.48131	S7WDQ9	6217	S7WDQ9	S7WDQ9	EVNGESREAEQASAASPANIETKKKAARSPE	EAEQAS(0.012)AAS(0.987)PANIETK	14952	Non-specific serine/threonine protein kinase OS=Toxoplasma gondii (strain ATCC 50853 / GT1) OX=507601 GN=TGGT1_268370 PE=4 SV=1	UID14953	1	TGGT1_268370
0.591156	1.04633	0.796932	-0.034696	NaN	NaN	S	2	4507	___1	+	Aux_NoAux		0.980485	1.09366e-09	106.49	72.531	64.121	0.89258	19428000	159	0.017822	0.0341137	-3.14279	-1.73661	S7WEL3	159	S7WEL3	S7WEL3	AYGSSSADPRLLSPASSGLGLPRDSGFGSGS	LLS(0.039)PAS(0.98)S(0.98)GLGLPR	15024	Na+/H+ exchanger NHE1 (Fragment) OS=Toxoplasma gondii (strain ATCC 50853 / GT1) OX=507601 GN=TGGT1_259200B PE=4 SV=1	UID15025	1;2	TGGT1_259200B
0.607567	0.993397	0.781995	0.077059	NaN	NaN	S	2	4507	___1	+	Aux_NoAux	MAPKAPK2 kinase substrate motif;MDC1 BRCT domain binding motif;Plk1 PBD domain binding motif	0.980827	2.64245e-18	145.81	119.71	126.09	0.25953	72188000	160	0.0242028	0.0300571	-3.62925	-1.78979	S7WEL3	160	S7WEL3	S7WEL3	YGSSSADPRLLSPASSGLGLPRDSGFGSGSL	LLS(1)PAS(0.019)S(0.981)GLGLPR	15025	Na+/H+ exchanger NHE1 (Fragment) OS=Toxoplasma gondii (strain ATCC 50853 / GT1) OX=507601 GN=TGGT1_259200B PE=4 SV=1	UID15026	1;2	TGGT1_259200B
-0.022154	1.14576	1.12108	NaN	NaN	-0.0607038	S	2	4512	___1	+	Aux_NoAux	Casein kinase I substrate motif;ERK1,2 kinase substrate motif;G protein-coupled receptor kinase 1 substrate motif;GSK-3, ERK1, ERK2, CDK5 substrate motif;WW domain binding motif	0.5	0.0184521	49.5	30.229	49.5	-0.39502	11182000	548	0.0458604	0.0432225	-3.85109	-1.64167	S7WES5	548	S7WES5	S7WES5	GKESVQSSPRRQEGTSPVNARRQTENCRLLR	RQEGT(0.5)S(0.5)PVNAR	15049	ELMO domain-containing protein OS=Toxoplasma gondii (strain ATCC 50853 / GT1) OX=507601 GN=TGGT1_258180 PE=4 SV=1	UID15050	1	TGGT1_258180
0.885839	1.00603	0.742617	NaN	NaN	NaN	S	2	4542	___1	+	Aux_NoAux	Calmodulin-dependent protein kinase II substrate motif;Chk1 kinase substrate motif;Phosphorylase kinase substrate motif;PKA kinase substrate motif;PKC kinase substrate motif	1	0.00175005	71.349	53.964	62.823	-0.16367	9296700	308	0.002141	0.00197143	-4.27897	-2.66197	S7WGV1	308	S7WGV1	S7WGV1	DKTNSAAEKGLKKAFSLALHQRYAETTADER	AFS(1)LALHQR	15185	Uncharacterized protein OS=Toxoplasma gondii (strain ATCC 50853 / GT1) OX=507601 GN=TGGT1_246090 PE=4 SV=1	UID15186	1	TGGT1_246090
0.446574	1.3692	0.728397	NaN	NaN	NaN	S	2	4566	___1	+	Aux_NoAux	G protein-coupled receptor kinase 1 substrate motif	0.999217	0.00178372	57.019	38.708	57.019	0.85275	6727900	3607	0.00738258	0.0107833	-3.27141	-1.98075	S7WI03	3607	S7WI03	S7WI03	ASTGLPEFGSRGSTRSFVHTTPPSVRSSLDD	S(0.999)FVHT(0.001)TPPSVR	15266	Uncharacterized protein OS=Toxoplasma gondii (strain ATCC 50853 / GT1) OX=507601 GN=TGGT1_307860 PE=4 SV=1	UID15267	1	TGGT1_307860
0.764706	1.05189	0.661743	NaN	-0.120165	NaN	S	2	4574	___1	+	Aux_NoAux	G protein-coupled receptor kinase 1 substrate motif	1	0.00346285	61.78	14.582	61.78	1.2958	14176000	57	0.0131191	0.00974138	-3.83887	-2.01783	S7WIC1	57	S7WIC1	S7WIC1	RPLSAESRLTPGIYRSELHIDLKSPQKTASQ	S(1)ELHIDLK	15299	Rhoptry neck protein RON4 OS=Toxoplasma gondii (strain ATCC 50853 / GT1) OX=507601 GN=TGGT1_229010 PE=4 SV=1	UID15300	1	TGGT1_229010
0.91349	0.697698	0.616229	NaN	0.25253	NaN	S	2	4608	___1	+	Aux_NoAux	Casein kinase II substrate motif;ERK1,2 kinase substrate motif;G protein-coupled receptor kinase 1 substrate motif;GSK3 kinase substrate motif;GSK-3, ERK1, ERK2, CDK5 substrate motif;MDC1 BRCT domain binding motif;Plk1 PBD domain binding motif;WW domain binding motif	0.912569	3.29173e-46	159.22	133.83	159.22	-0.26631	29751000	470	0.0490122	0.0465193	-3.84836	-1.61941	S7WKC3	470	S7WKC3	S7WKC3	RTIGISCCKEGAQASSPSSSFSFVRCREEIA	EGAQAS(0.079)S(0.913)PS(0.007)S(0.001)SFSFVR	15493	Uncharacterized protein OS=Toxoplasma gondii (strain ATCC 50853 / GT1) OX=507601 GN=TGGT1_271430 PE=4 SV=1	UID15494	1;2	TGGT1_271430
1.21428	0.905575	0.291386	NaN	NaN	NaN	S	2	4608	___1	+	Aux_NoAux	14-3-3 domain binding motif;Calmodulin-dependent protein kinase II substrate motif;Casein kinase II substrate motif;Phosphorylase kinase substrate motif;PKA kinase substrate motif;PKC kinase substrate motif;ZIP kinase substrate motif	0.878155	5.81309e-05	71.344	56.078	65.092	0.22783	2384800	209	0.0205809	0.0495829	-2.80886	-1.59933	S7WKC3	209	S7WKC3	S7WKC3	DKENKDFSEETRRSLSLSLGSIDTLQGGRAL	S(0.104)LS(0.878)LS(0.017)LGSIDTLQGGR	15499	Uncharacterized protein OS=Toxoplasma gondii (strain ATCC 50853 / GT1) OX=507601 GN=TGGT1_271430 PE=4 SV=1	UID15500	1	TGGT1_271430
0.130548	0.933103	1.39512	NaN	NaN	NaN	T	2	193	___1	+	Aux_NoAux	b-Adrenergic Receptor kinase substrate motif;Casein kinase I substrate motif;G protein-coupled receptor kinase 1 substrate motif;PKA kinase substrate motif;PKC kinase substrate motif	0.522957	0.000142464	73.848	55.536	73.848	1.212	5065000	275	0.0151292	0.0226222	-3.31695	-1.82906	A0A125YNZ7	275	A0A125YNZ7	A0A125YNZ7	REPSHAHPGLSAERETSSGASAATSDLSRED	ET(0.523)S(0.426)S(0.051)GASAATSDLSR	15712	AP2 domain transcription factor AP2XII-1 OS=Toxoplasma gondii (strain ATCC 50853 / GT1) OX=507601 GN=TGGT1_218960 PE=4 SV=1	UID15713	1	TGGT1_218960
0.564212	1.19271	0.836383	NaN	NaN	NaN	T	3	378	___1	+	Aux_NoAux	Casein kinase II substrate motif;DNA dependent Protein kinase substrate motif	0.555396	0.00309084	45.704	26.412	45.704	0.17541	2016200	44	0.00414843	0.040568	-2.33396	-1.67177	A0A125YY75	44	A0A125YY75	A0A125YY75	KGERQSRVHTGNPHPTLTYDIGRVLGNGSFG	VHT(0.41)GNPHPT(0.555)LT(0.021)Y(0.014)DIGR	15870	Putative cell-cycle-associated protein kinase GSK OS=Toxoplasma gondii (strain ATCC 50853 / GT1) OX=507601 GN=TGGT1_265330 PE=3 SV=1	UID15871	1	TGGT1_265330
0.921099	0.995555	0.803755	NaN	NaN	NaN	T	3	2652	___1	+	Aux_NoAux	PKA kinase substrate motif;PKC kinase substrate motif	1	1.47109e-32	108.04	97.878	108.04	-0.41813	25288000	581	6.6129e-05	0	-6.15098	-4.53484	S7UIA4	581	S7UIA4	S7UIA4	DAERGCSRPNFLPKNTQEAEASNAGPGLSQG	NT(1)QEAEASNAGPGLSQGGDATSRPPR	16896	Uncharacterized protein OS=Toxoplasma gondii (strain ATCC 50853 / GT1) OX=507601 GN=TGGT1_306020 PE=3 SV=1	UID16897	1	TGGT1_306020
1.33105	0.90956	0.299028	NaN	NaN	NaN	T	2	2709	___1	+	Aux_NoAux	Calmodulin-dependent protein kinase II substrate motif;Casein kinase II substrate motif;MAPKAPK2 kinase substrate motif;PKC kinase substrate motif	1	4.24027e-148	181.32	163.39	53.08	0.4666	1513400000	47	0.0077268	0.00978355	-3.40538	-2.01849	S7UJG3	47	S7UJG3	S7UJG3	DTAPLAGSSQGSRPATAVDGVVPNKQGVAKP	PAT(1)AVDGVVPNK	16937	Transporter, major facilitator family protein OS=Toxoplasma gondii (strain ATCC 50853 / GT1) OX=507601 GN=TGGT1_320020 PE=4 SV=1	UID16938	1;2;3	TGGT1_320020
0.795693	1.04852	0.743393	NaN	NaN	NaN	T	2	2870	___1	+	Aux_NoAux	G protein-coupled receptor kinase 1 substrate motif;MDC1 BRCT domain binding motif;PKA kinase substrate motif;Plk1 PBD domain binding motif	0.5	5.03868e-12	85.808	69.124	85.808	0.24845	5497100	475	0.00447705	0.00735849	-3.36178	-2.12424	S7UMW1	475	S7UMW1	S7UMW1	QRGDARTGTVMKAGSTDAAPGDAGGEIEGAN	AGS(0.5)T(0.5)DAAPGDAGGEIEGANSR	17063	WD domain, G-beta repeat-containing protein OS=Toxoplasma gondii (strain ATCC 50853 / GT1) OX=507601 GN=TGGT1_254480 PE=4 SV=1	UID17064	1	TGGT1_254480
0.912872	0.902789	0.448416	NaN	0.155662	NaN	T	3	2926	___1	+	Aux_NoAux	Calmodulin-dependent protein kinase II substrate motif;Calmodulin-dependent protein kinase IV substrate motif;Chk1 kinase substrate motif;LKB1 kinase substrate motif;PKA kinase substrate motif;PKC kinase substrate motif	0.999927	0.0182912	58.32	43.759	58.32	0.75908	35071000	872	0.0424356	0.0326553	-4.33155	-1.75092	S7UP07	872	S7UP07	S7UP07	ESGRRVPVEEVERLRTQKPEDYMRLFFRYGA	LRT(1)QKPEDYMR	17109	Hydrolase_4 domain-containing protein OS=Toxoplasma gondii (strain ATCC 50853 / GT1) OX=507601 GN=TGGT1_286580 PE=4 SV=1	UID17110	1	TGGT1_286580
0.289186	1.11623	1.11782	NaN	NaN	NaN	T	2	2939	___1	+	Aux_NoAux	Calmodulin-dependent protein kinase II substrate motif;Casein kinase II substrate motif;PKC kinase substrate motif	0.896868	3.21025e-20	115.8	89.02	86.378	-0.20293	10958000	676	0.00903471	0.00464322	-4.24418	-2.23929	S7UP99	676	S7UP99	S7UP99	RSSQPARRLFDRRDGTGTEETMSTPVPEDSE	DGT(0.897)GT(0.1)EET(0.003)MSTPVPEDSER	17123	Patched family protein OS=Toxoplasma gondii (strain ATCC 50853 / GT1) OX=507601 GN=TGGT1_290870 PE=4 SV=1	UID17124	1	TGGT1_290870
0.315421	1.0035	1.23765	NaN	NaN	NaN	T	2	2939	___1	+	Aux_NoAux	G protein-coupled receptor kinase 1 substrate motif	0.499985	3.21025e-20	115.8	89.02	115.8	-0.14754	9460300	678	0.00648095	0.0050297	-3.86382	-2.21815	S7UP99	678	S7UP99	S7UP99	SQPARRLFDRRDGTGTEETMSTPVPEDSERD	DGT(0.5)GT(0.5)EETMSTPVPEDSER	17124	Patched family protein OS=Toxoplasma gondii (strain ATCC 50853 / GT1) OX=507601 GN=TGGT1_290870 PE=4 SV=1	UID17125	1	TGGT1_290870
0.805045	0.808882	0.744173	0.139726	NaN	NaN	T	2	3057	___1	+	Aux_NoAux	Casein kinase II substrate motif;G protein-coupled receptor kinase 1 substrate motif;GSK-3, ERK1, ERK2, CDK5 substrate motif;PKA kinase substrate motif;PKC kinase substrate motif;WW domain binding motif	0.997006	0.00211526	67.275	48.53	67.275	0.58111	41141000	497	0.0276169	0.0078914	-5.33378	-2.07139	S7URL5	497	S7URL5	S7URL5	GGRQDSGRDDQRGRQTPTSSAPSPVRAGPER	GRQT(0.997)PT(0.002)SSAPSPVR	17226	Uncharacterized protein OS=Toxoplasma gondii (strain ATCC 50853 / GT1) OX=507601 GN=TGGT1_236560 PE=4 SV=1	UID17227	1	TGGT1_236560
0.842369	0.949519	0.908395	NaN	NaN	NaN	T	2	3168	___1	+	Aux_NoAux	b-Adrenergic Receptor kinase substrate motif;Casein kinase II substrate motif;MAPKAPK2 kinase substrate motif	0.499986	2.06985e-12	91.743	78.064	91.743	-1.5718	4628200	2096	0.000292465	0.00171963	-3.85517	-2.90751	S7UTT2	2096	S7UTT2	S7UTT2	KRPPWNSGKGDSGGDTGGEESFEAAEEILRR	GDS(0.5)GGDT(0.5)GGEESFEAAEEILR	17345	Putative autophagy-related cysteine peptidase atg4 OS=Toxoplasma gondii (strain ATCC 50853 / GT1) OX=507601 GN=TGGT1_206450 PE=3 SV=1	UID17346	1	TGGT1_206450
0.772367	0.81912	1.01821	NaN	NaN	NaN	T	3	3207	___1	+	Aux_NoAux	Calmodulin-dependent protein kinase II substrate motif;Calmodulin-dependent protein kinase IV substrate motif;Chk1 kinase substrate motif;G protein-coupled receptor kinase 1 substrate motif;MDC1 BRCT domain binding motif;PKC kinase substrate motif;Plk1 PBD domain binding motif	0.773501	2.20845e-16	99.148	84.143	64.249	-0.13301	16995000	682	0.00327143	0.00146032	-4.91325	-2.75773	S7UUI8	682	S7UUI8	S7UUI8	TSPRVSPTVAVRRGSTEAPSFSADSPSGSGT	RGS(0.16)T(0.774)EAPS(0.066)FSADSPSGSGTR	17384	CEP44 domain-containing protein OS=Toxoplasma gondii (strain ATCC 50853 / GT1) OX=507601 GN=TGGT1_313790 PE=4 SV=1	UID17385	1	TGGT1_313790
1.01263	0.809597	0.419144	0.241726	NaN	NaN	T	3	3260	___1	+	Aux_NoAux	G protein-coupled receptor kinase 1 substrate motif;MDC1 BRCT domain binding motif;PKA kinase substrate motif;PKC kinase substrate motif;Plk1 PBD domain binding motif	0.499966	0.00338786	42.64	28.625	42.64	0.60934	11474000	81	0.0464573	0.039681	-4.07727	-1.67701	S7UVJ3	81	S7UVJ3	S7UVJ3	STGPDYNVYYPRKQSTHLLPAVQQYSLKASP	KQS(0.5)T(0.5)HLLPAVQQYSLK	17432	Uncharacterized protein OS=Toxoplasma gondii (strain ATCC 50853 / GT1) OX=507601 GN=TGGT1_202620 PE=4 SV=1	UID17433	1	TGGT1_202620
0.950013	0.810105	0.538163	NaN	0.168917	NaN	T	3	3473	___1	+	Aux_NoAux	Calmodulin-dependent protein kinase II substrate motif;CLK1 kinase substrate motif;G protein-coupled receptor kinase 1 substrate motif;MDC1 BRCT domain binding motif;PKC kinase substrate motif;Plk1 PBD domain binding motif	0.963905	0.00110321	56.72	46.253	56.72	0.11106	28397000	1084	0.0367	0.0348742	-3.9186	-1.72656	S7UZ91	1084	S7UZ91	S7UZ91	APSSAPHSGTEGRASTAERPRPDGDGALPQA	AS(0.036)T(0.964)AERPRPDGDGALPQAR	17587	Uncharacterized protein OS=Toxoplasma gondii (strain ATCC 50853 / GT1) OX=507601 GN=TGGT1_257430 PE=4 SV=1	UID17588	1	TGGT1_257430
0.584881	1.23737	0.796143	NaN	NaN	NaN	T	2	3873	___1	+	Aux_NoAux	Calmodulin-dependent protein kinase II substrate motif;Calmodulin-dependent protein kinase IV substrate motif;Casein kinase II substrate motif;Chk1 kinase substrate motif;G protein-coupled receptor kinase 1 substrate motif;PKC kinase substrate motif	1	3.35739e-05	105.66	85.139	105.66	1.7584	142970000	3624	0.00284843	0.00152066	-4.90682	-2.80077	S7VUJ8	3624	S7VUJ8	S7VUJ8	NDDKGMHHYHMARLGTHHESFSEKVFRLSRK	LGT(1)HHES(0.886)FS(0.114)EK	17875	EF hand domain-containing protein OS=Toxoplasma gondii (strain ATCC 50853 / GT1) OX=507601 GN=TGGT1_216620 PE=4 SV=1	UID17876	1;2	TGGT1_216620
0.882334	0.983018	0.811669	NaN	NaN	NaN	T	2	3974	___1	+	Aux_NoAux	Calmodulin-dependent protein kinase II substrate motif;MDC1 BRCT domain binding motif;Pim1 kinase substrate sequence;PKA kinase substrate motif;PKC kinase substrate motif;Plk1 PBD domain binding motif	0.997459	4.91784e-19	138.42	117.36	79.771	-0.65792	136770000	1212	0.000752989	0.00317241	-5.27218	-3.36084	S7VY12	1212	S7VY12	S7VY12	ASAASRAFQTARRKSTLSGLAPAEPPSRSSD	RKS(1)T(0.997)LS(0.003)GLAPAEPPSR	17952	Uncharacterized protein OS=Toxoplasma gondii (strain ATCC 50853 / GT1) OX=507601 GN=TGGT1_291180 PE=4 SV=1	UID17953	1;2	TGGT1_291180
0.82701	1.01519	0.852673	NaN	NaN	NaN	T	2	4072	___1	+	Aux_NoAux		0.5	0.000574208	75.479	63.885	65.395	0.97104	42080000	596	0.000380607	0	-6.33968	-4.02921	S7W177	596	S7W177	S7W177	LQASFQTGERNAVGLTSLLLEKTAKPANRTR	NAVGLT(0.5)S(0.5)LLLEK	18028	Uncharacterized protein OS=Toxoplasma gondii (strain ATCC 50853 / GT1) OX=507601 GN=TGGT1_310220 PE=4 SV=1	UID18029	1	TGGT1_310220
0.923438	0.974498	0.777665	NaN	NaN	NaN	S	2	112	___2	+	Aux_NoAux	MAPKAPK2 kinase substrate motif	0.604637	4.77683e-78	173.68	157.92	131.11	0.28836	11072000	48	0.000788036	0.00153333	-4.05885	-2.81272	A0A125YKJ7	48	A0A125YKJ7	A0A125YKJ7	AGECRPGTDGRSLSTSSDFLNSSSSPGSYSD	S(0.008)LS(0.83)T(0.162)S(0.605)S(0.395)DFLNSSSSPGSYSDR	317	Membrane protein FtsH1 OS=Toxoplasma gondii (strain ATCC 50853 / GT1) OX=507601 GN=TGGT1_259260 PE=3 SV=1	UID18809	2	TGGT1_259260
0.639396	0.672072	0.837106	NaN	0.369088	NaN	S	3	264	___2	+	Aux_NoAux	b-Adrenergic Receptor kinase substrate motif;Calmodulin-dependent protein kinase II substrate motif;Casein kinase II substrate motif;PAK2 kinase substrate motif;PKA kinase substrate motif;PKC kinase substrate motif	0.99874	7.19348e-05	70.414	45.207	47.75	0.58793	240650000	228	0.0646285	0.0432273	-4.69999	-1.6449	A0A125YRN6	228	A0A125YRN6	A0A125YRN6	PKSNKSTPDPFEKRESHVSEKSGGQQQSRTS	S(0.001)T(0.001)PDPFEKRES(0.999)HVS(1)EK	788	Uncharacterized protein OS=Toxoplasma gondii (strain ATCC 50853 / GT1) OX=507601 GN=TGGT1_311480 PE=4 SV=1	UID19280	1;2	TGGT1_311480
0.648108	0.679658	0.839005	NaN	0.387114	NaN	S	3	264	___2	+	Aux_NoAux	Casein kinase II substrate motif;G protein-coupled receptor kinase 1 substrate motif;PKA kinase substrate motif;PKC kinase substrate motif	0.999792	0.00242687	47.75	39.529	47.75	0.58793	74185000	231	0.0608485	0.0382405	-4.90895	-1.69436	A0A125YRN6	231	A0A125YRN6	A0A125YRN6	NKSTPDPFEKRESHVSEKSGGQQQSRTSFLC	S(0.001)T(0.001)PDPFEKRES(0.999)HVS(1)EK	789	Uncharacterized protein OS=Toxoplasma gondii (strain ATCC 50853 / GT1) OX=507601 GN=TGGT1_311480 PE=4 SV=1	UID19281	2	TGGT1_311480
1.20546	0.78093	0.689895	NaN	NaN	NaN	S	2	2605	___2	+	Aux_NoAux	BARD1 BRCT domain binding motif;Casein kinase I substrate motif;Casein kinase II substrate motif;DNA dependent Protein kinase substrate motif;G protein-coupled receptor kinase 1 substrate motif;GSK3 kinase substrate motif	1	2.12533e-166	223.46	196.49	211.89	0.31471	2037600000	182	0.000771086	0.001472	-3.93934	-2.75948	S7UH77	182	S7UH77	S7UH77	SFTGGERSGLAVENPSDEESPIGDFAHAVRG	SGLAVENPS(1)DEESPIGDFAHAVR	6641	UBX domain-containing protein OS=Toxoplasma gondii (strain ATCC 50853 / GT1) OX=507601 GN=TGGT1_220500 PE=4 SV=1	UID25133	1;2	TGGT1_220500
1.21283	0.768427	0.673131	NaN	NaN	NaN	S	3	2605	___2	+	Aux_NoAux	b-Adrenergic Receptor kinase substrate motif;Casein kinase I substrate motif;ERK1,2 kinase substrate motif;GSK-3, ERK1, ERK2, CDK5 substrate motif;MAPKAPK2 kinase substrate motif;WW domain binding motif	0.998974	0.000114479	51.956	47.125	44.811	0.018746	34358000	186	0.00140432	0.00175796	-3.73239	-2.53242	S7UH77	186	S7UH77	S7UH77	GERSGLAVENPSDEESPIGDFAHAVRGAAPP	S(0.004)GLAVENPS(0.997)DEES(0.999)PIGDFAHAVR	6642	UBX domain-containing protein OS=Toxoplasma gondii (strain ATCC 50853 / GT1) OX=507601 GN=TGGT1_220500 PE=4 SV=1	UID25134	1;2	TGGT1_220500
0.601952	0.879706	0.720267	0.337686	NaN	NaN	S	2	2652	___2	+	Aux_NoAux	14-3-3 domain binding motif;Calmodulin-dependent protein kinase II substrate motif;Casein kinase II substrate motif;G protein-coupled receptor kinase 1 substrate motif;Phosphorylase kinase substrate motif;PKA kinase substrate motif;PKC kinase substrate motif	0.990691	6.28284e-08	105.46	88.435	105.46	-0.19609	22324000	955	0.0538436	0.0463912	-4.03565	-1.61931	S7UIA4	955	S7UIA4	S7UIA4	LPTKPAVSFAADRSVSVSNALFSTSPRLVQP	S(0.009)VS(0.991)VSNALFS(0.574)T(0.282)S(0.144)PR	6859	Uncharacterized protein OS=Toxoplasma gondii (strain ATCC 50853 / GT1) OX=507601 GN=TGGT1_306020 PE=3 SV=1	UID25351	1;2	TGGT1_306020
0.623235	1.12733	0.733243	NaN	-0.131027	NaN	S	3	2755	___2	+	Aux_NoAux	MAPKAPK2 kinase substrate motif;MDC1 BRCT domain binding motif;Plk1 PBD domain binding motif	0.505336	1.26494e-33	114.06	100.37	78.079	-1.1942	27794000	146	0.0125826	0.00500493	-4.56216	-2.21527	S7UKE9	146	S7UKE9	S7UKE9	VGGAGMSAAEGSGSSSRGGYGGASGSQGGSY	T(0.004)S(0.004)GS(0.006)S(0.006)GDHVGGAGMS(0.98)AAEGS(0.006)GS(0.043)S(0.445)S(0.505)R	7384	MSP (Major sperm protein) domain-containing protein OS=Toxoplasma gondii (strain ATCC 50853 / GT1) OX=507601 GN=TGGT1_318160 PE=4 SV=1	UID25876	1;2	TGGT1_318160
0.567724	1.33264	0.735676	NaN	NaN	NaN	S	2	2796	___2	+	Aux_NoAux	Casein kinase II substrate motif	0.893886	1.0171e-11	101.39	74.357	53.967	1.5728	9541700	824	0.00207804	0.00190345	-4.15145	-2.61975	S7ULB6	824	S7ULB6	S7ULB6	AEAPDTSSEAAESQRSVSQETVVQPASVGTA	S(0.894)VS(0.894)QET(0.212)VVQPASVGTAR	7519	Zinc finger, C3HC4 type (RING finger) domain-containing protein OS=Toxoplasma gondii (strain ATCC 50853 / GT1) OX=507601 GN=TGGT1_315950 PE=4 SV=1	UID26011	1;2	TGGT1_315950
0.478051	1.41085	0.682866	NaN	NaN	NaN	S	2	2796	___2	+	Aux_NoAux	14-3-3 domain binding motif;ATM kinase substrate motif;Calmodulin-dependent protein kinase II substrate motif;Casein kinase II substrate motif;DNA dependent Protein kinase substrate motif;PKA kinase substrate motif;PKC kinase substrate motif	0.986172	2.23764e-33	137.17	103.76	120.63	0.13564	25377000	826	0.0054545	0.00778571	-3.32128	-2.06572	S7ULB6	826	S7ULB6	S7ULB6	APDTSSEAAESQRSVSQETVVQPASVGTARP	S(0.014)VS(0.986)QETVVQPASVGTAR	7520	Zinc finger, C3HC4 type (RING finger) domain-containing protein OS=Toxoplasma gondii (strain ATCC 50853 / GT1) OX=507601 GN=TGGT1_315950 PE=4 SV=1	UID26012	1;2	TGGT1_315950
0.769175	0.839223	0.865996	NaN	-0.0449204	NaN	S	2	2914	___2	+	Aux_NoAux	14-3-3 domain binding motif;Akt kinase substrate motif;Calmodulin-dependent protein kinase II substrate motif;G protein-coupled receptor kinase 1 substrate motif;GSK3 kinase substrate motif;MAPKAPK1 kinase substrate motif;MAPKAPK2 kinase substrate motif;p70 Ribosomal S6 kinase substrate motif;Phosphorylase kinase substrate motif;PKA kinase substrate motif;PKC kinase substrate motif;PP2B substrate…	0.999996	0.00126759	69.716	49.016	69.716	-0.1979	17770000	84	0.0135132	0.0305694	-3.0515	-1.77035	S7UNR9	84	S7UNR9	S7UNR9	APAAINVTAVRSRANSVAPSAVTSPRVRPTG	ANS(1)VAPS(0.705)AVT(0.185)S(0.11)PR	8016	Uncharacterized protein OS=Toxoplasma gondii (strain ATCC 50853 / GT1) OX=507601 GN=TGGT1_285150 PE=4 SV=1	UID26508	2	TGGT1_285150
0.540298	0.623624	1.40263	NaN	NaN	NaN	S	2	2914	___2	+	Aux_NoAux	Casein kinase II substrate motif;DNA dependent Protein kinase substrate motif;G protein-coupled receptor kinase 1 substrate motif;GSK3 kinase substrate motif;MAPKAPK2 kinase substrate motif	0.705491	0.00114322	69.716	49.016	69.716	-0.1979	5930400	88	0.00579701	0.00782063	-3.3583	-2.06656	S7UNR9	88	S7UNR9	S7UNR9	INVTAVRSRANSVAPSAVTSPRVRPTGPSDP	ANS(1)VAPS(0.705)AVT(0.185)S(0.11)PR	8017	Uncharacterized protein OS=Toxoplasma gondii (strain ATCC 50853 / GT1) OX=507601 GN=TGGT1_285150 PE=4 SV=1	UID26509	2	TGGT1_285150
1.08698	1.33321	0.0486074	NaN	NaN	NaN	S	3	3007	___2	+	Aux_NoAux		0.797239	1.06795e-07	64.701	57.326	64.701	0.76132	25700000	119	0.0140821	0.0100684	-3.85011	-2.0008	S7UQK9	119	S7UQK9	S7UQK9	LDMQEIKSKRTNTQNSLDFEGAALHISPAAA	T(0.1)NT(0.1)QNS(0.797)LDFEGAALHIS(0.002)PAAAPVTAPGADISGDK	8402	Asparaginase OS=Toxoplasma gondii (strain ATCC 50853 / GT1) OX=507601 GN=TGGT1_288740 PE=4 SV=1	UID26894	1;2	TGGT1_288740
0.92023	1.38715	0.123374	NaN	NaN	NaN	S	2	3030	___2	+	Aux_NoAux	14-3-3 domain binding motif;Akt kinase substrate motif;Calmodulin-dependent protein kinase II substrate motif;Casein kinase II substrate motif;G protein-coupled receptor kinase 1 substrate motif;MAPKAPK1 kinase substrate motif;PKA kinase substrate motif;PKC kinase substrate motif	0.993811	3.9311e-56	174.39	148.42	174.39	0.62855	30050000	971	0.0182449	0.0234096	-3.46497	-1.82451	S7UR58	971	S7UR58	S7UR58	DAGPEPPGRDRVRGFSSDSAQSPGAFLQTRD	GFS(0.994)S(0.006)DSAQSPGAFLQTR	8499	Uncharacterized protein OS=Toxoplasma gondii (strain ATCC 50853 / GT1) OX=507601 GN=TGGT1_237290 PE=4 SV=1	UID26991	1;2	TGGT1_237290
0.941059	1.39968	0.158375	NaN	NaN	NaN	S	2	3030	___2	+	Aux_NoAux	Casein kinase II substrate motif;MDC1 BRCT domain binding motif;Plk1 PBD domain binding motif	0.664886	1.53253e-110	216.39	176.01	75.045	0.65451	19624000	972	0.0111377	0.0100255	-3.62692	-2.0008	S7UR58	972	S7UR58	S7UR58	AGPEPPGRDRVRGFSSDSAQSPGAFLQTRDG	GFS(0.665)S(0.665)DS(0.665)AQS(0.005)PGAFLQTR	8500	Uncharacterized protein OS=Toxoplasma gondii (strain ATCC 50853 / GT1) OX=507601 GN=TGGT1_237290 PE=4 SV=1	UID26992	1;2	TGGT1_237290
0.916887	1.41336	0.069603	NaN	NaN	NaN	S	2	3030	___2	+	Aux_NoAux	b-Adrenergic Receptor kinase substrate motif;Casein kinase II substrate motif;G protein-coupled receptor kinase 1 substrate motif	0.664886	5.33435e-05	75.045	48.016	75.045	0.65451	5734400	974	0.022006	0.0373592	-3.21731	-1.70735	S7UR58	974	S7UR58	S7UR58	PEPPGRDRVRGFSSDSAQSPGAFLQTRDGVS	GFS(0.665)S(0.665)DS(0.665)AQS(0.005)PGAFLQTR	8501	Uncharacterized protein OS=Toxoplasma gondii (strain ATCC 50853 / GT1) OX=507601 GN=TGGT1_237290 PE=4 SV=1	UID26993	2	TGGT1_237290
1.0151	1.07489	0.604167	NaN	NaN	NaN	S	2	3079	___2	+	Aux_NoAux	14-3-3 domain binding motif;Akt kinase substrate motif;Aurora-A kinase substrate motif;Calmodulin-dependent protein kinase II substrate motif;Casein kinase II substrate motif;DMPK1 kinase substrate motif;MAPKAPK1 kinase substrate motif;MAPKAPK2 kinase substrate motif;p70 Ribosomal S6 kinase substrate motif;PAK2 kinase substrate motif;Phosphorylase kinase substrate motif;PKA kinase substrate motif…	0.994782	0.00229226	78.692	35.41	51.286	0.9805	106240000	1585	0.000393099	0.00328571	-6.02073	-3.88656	S7US51	1585	S7US51	S7US51	TSPEKDDGGLRSRRLSVSSLQREEEKTRGEA	RLS(0.995)VS(0.003)S(0.003)LQR	8809	Uncharacterized protein OS=Toxoplasma gondii (strain ATCC 50853 / GT1) OX=507601 GN=TGGT1_309250 PE=3 SV=1	UID27301	1;2	TGGT1_309250
1.01332	1.07331	0.601005	NaN	NaN	NaN	S	2	3079	___2	+	Aux_NoAux	MDC1 BRCT domain binding motif;Plk1 PBD domain binding motif	0.742017	0.0063708	52.391	20.232	52.391	-0.53192	21584000	1588	0.000516537	0.00575	-5.98602	-3.77498	S7US51	1588	S7US51	S7US51	EKDDGGLRSRRLSVSSLQREEEKTRGEARET	RLS(0.993)VS(0.265)S(0.742)LQR	8810	Uncharacterized protein OS=Toxoplasma gondii (strain ATCC 50853 / GT1) OX=507601 GN=TGGT1_309250 PE=3 SV=1	UID27302	2	TGGT1_309250
0.987717	0.973481	0.76717	NaN	NaN	NaN	S	2	3245	___2	+	Aux_NoAux	Casein kinase II substrate motif;G protein-coupled receptor kinase 1 substrate motif;MDC1 BRCT domain binding motif;Plk1 PBD domain binding motif	0.818374	1.11443e-12	100.45	75.129	100.45	-0.22964	6706600	799	2.09672e-05	0.00306667	-3.92486	-3.35393	S7UV76	799	S7UV76	S7UV76	SRPVEKESASEVGSSSAHSASPERDVIPKLP	ESAS(0.001)EVGS(0.006)S(0.161)S(0.818)AHS(0.149)AS(0.865)PER	9666	Sin3-associated polypeptide SAP18 OS=Toxoplasma gondii (strain ATCC 50853 / GT1) OX=507601 GN=TGGT1_201400 PE=3 SV=1	UID28158	2	TGGT1_201400
0.921903	0.617596	1.1557	NaN	NaN	NaN	S	2	3258	___2	+	Aux_NoAux	Calmodulin-dependent protein kinase II substrate motif;Chk1 kinase substrate motif;G protein-coupled receptor kinase 1 substrate motif;GSK3 kinase substrate motif;PAK2 kinase substrate motif;PKA kinase substrate motif;PKC kinase substrate motif	1	1.63772e-06	93.51	55.144	41.967	-1.0243	39612000	927	0.000374993	0.00238961	-4.39769	-3.14962	S7UVF5	927	S7UVF5	S7UVF5	TSSGGFDVSPVQKRQSGAFSEVLENRGKAPK	RQS(1)GAFS(1)EVLENR	9735	Uncharacterized protein (Fragment) OS=Toxoplasma gondii (strain ATCC 50853 / GT1) OX=507601 GN=TGGT1_234270 PE=4 SV=1	UID28227	1;2	TGGT1_234270
0.905834	0.559076	1.17224	NaN	NaN	NaN	S	2	3258	___2	+	Aux_NoAux	G protein-coupled receptor kinase 1 substrate motif;MAPKAPK2 kinase substrate motif	1	0.0110233	41.967	26.935	41.967	-1.0243	9359000	931	0.00203343	0.00164286	-3.7762	-2.47011	S7UVF5	931	S7UVF5	S7UVF5	GFDVSPVQKRQSGAFSEVLENRGKAPKLGLE	RQS(1)GAFS(1)EVLENR	9736	Uncharacterized protein (Fragment) OS=Toxoplasma gondii (strain ATCC 50853 / GT1) OX=507601 GN=TGGT1_234270 PE=4 SV=1	UID28228	2	TGGT1_234270
1.03724	1.01219	0.6373	NaN	NaN	NaN	S	2	3425	___2	+	Aux_NoAux	G protein-coupled receptor kinase 1 substrate motif;PKA kinase substrate motif;PKC kinase substrate motif	0.834476	4.69227e-10	125.22	97.545	123.95	0.59927	18265000	254	0.000535018	0.00296774	-4.93343	-3.31745	S7UYB4	254	S7UYB4	S7UYB4	QSPSRRSSGLFLNSTSLRGARGASTATPALQ	SSGLFLNS(0.024)T(0.141)S(0.834)LR	10392	TLD protein OS=Toxoplasma gondii (strain ATCC 50853 / GT1) OX=507601 GN=TGGT1_262390 PE=4 SV=1	UID28884	1;2	TGGT1_262390
0.552412	0.834698	0.751415	0.410719	NaN	NaN	S	3	3572	___2	+	Aux_NoAux	Casein kinase II substrate motif;G protein-coupled receptor kinase 1 substrate motif;PKA kinase substrate motif;PKC kinase substrate motif	0.989268	4.25691e-26	117.4	91.467	61.524	-1.1431	799930000	872	0.0667607	0.0345648	-5.59431	-1.72789	S7V119	872	S7V119	S7V119	EKGSSLSPEGRGGRLSSSRPYTGPEETSREP	GGRLS(0.989)S(0.257)S(0.75)RPY(0.001)T(0.002)GPEETSR	10978	Uncharacterized protein OS=Toxoplasma gondii (strain ATCC 50853 / GT1) OX=507601 GN=TGGT1_247450 PE=4 SV=1	UID29470	1;2	TGGT1_247450
0.931118	0.75108	0.980079	NaN	NaN	NaN	S	3	3572	___2	+	Aux_NoAux	14-3-3 domain binding motif;Calmodulin-dependent protein kinase II substrate motif;MDC1 BRCT domain binding motif;PKA kinase substrate motif;PKC kinase substrate motif;Plk1 PBD domain binding motif	0.610121	1.41523e-05	79.97	55.682	43.611	0.26467	44741000	873	0.00115462	0.00541176	-6.84503	-3.74978	S7V119	873	S7V119	S7V119	KGSSLSPEGRGGRLSSSRPYTGPEETSREPK	GGRLS(0.962)S(0.61)S(0.385)RPY(0.02)T(0.021)GPEET(0.002)S(0.001)R	10979	Uncharacterized protein OS=Toxoplasma gondii (strain ATCC 50853 / GT1) OX=507601 GN=TGGT1_247450 PE=4 SV=1	UID29471	1;2	TGGT1_247450
0.333357	0.98699	0.753817	NaN	0.401375	NaN	S	2	3572	___2	+	Aux_NoAux	14-3-3 domain binding motif;Akt kinase substrate motif;AMP-activated protein kinase 2 substrate motif;Calmodulin-dependent protein kinase II substrate motif;Casein kinase II substrate motif;MAPKAPK1 kinase substrate motif;MDC1 BRCT domain binding motif;PKA kinase substrate motif;PKC kinase substrate motif;Plk1 PBD domain binding motif;ZIP kinase substrate motif	0.857371	3.7503e-10	111.12	90.812	111.12	0.95651	128370000	382	0.0811573	0.0491429	-5.21843	-1.60589	S7V119	382	S7V119	S7V119	TSRRRESPTGRRRLSSDSLRLPETGRDRSSD	RLS(0.137)S(0.857)DS(1)LRLPET(0.006)GR	10994	Uncharacterized protein OS=Toxoplasma gondii (strain ATCC 50853 / GT1) OX=507601 GN=TGGT1_247450 PE=4 SV=1	UID29486	2	TGGT1_247450
0.553274	1.13787	0.875675	NaN	NaN	NaN	S	2	3672	___2	+	Aux_NoAux	14-3-3 domain binding motif;Calmodulin-dependent protein kinase II substrate motif;Casein kinase II substrate motif;G protein-coupled receptor kinase 1 substrate motif;GSK3 kinase substrate motif;MAPKAPK2 kinase substrate motif;PKA kinase substrate motif;PKC kinase substrate motif	0.66307	2.31528e-14	86.291	67.048	86.291	-0.20122	5745700	878	0.00577926	0.00940969	-3.27976	-2.0372	S7V2T4	878	S7V2T4	S7V2T4	KKAEGEGRKGGSRSRSTSPSGMTGAEASSSG	S(0.663)T(0.663)S(0.663)PS(0.011)GMTGAEASSSGVGK	11429	Uncharacterized protein OS=Toxoplasma gondii (strain ATCC 50853 / GT1) OX=507601 GN=TGGT1_232800 PE=4 SV=1	UID29921	2	TGGT1_232800
0.618956	1.15531	0.914751	NaN	NaN	NaN	S	2	3672	___2	+	Aux_NoAux	14-3-3 domain binding motif;Akt kinase substrate motif;Calmodulin-dependent protein kinase II substrate motif;Casein kinase II substrate motif;ERK1,2 kinase substrate motif;GSK-3, ERK1, ERK2, CDK5 substrate motif;MAPKAPK1 kinase substrate motif;MAPKAPK2 kinase substrate motif;PKA kinase substrate motif;PKC kinase substrate motif;WW domain binding motif	0.66307	2.31528e-14	86.291	67.048	86.291	-0.20122	5745700	880	0.000489065	0.0014375	-3.74496	-2.75101	S7V2T4	880	S7V2T4	S7V2T4	AEGEGRKGGSRSRSTSPSGMTGAEASSSGVG	S(0.663)T(0.663)S(0.663)PS(0.011)GMTGAEASSSGVGK	11430	Uncharacterized protein OS=Toxoplasma gondii (strain ATCC 50853 / GT1) OX=507601 GN=TGGT1_232800 PE=4 SV=1	UID29922	2	TGGT1_232800
0.59771	0.860647	1.0896	NaN	NaN	NaN	S	2	3829	___2	+	Aux_NoAux	PKA kinase substrate motif;PKC kinase substrate motif	0.572434	0.000289698	70.41	48.418	70.41	2.2238	3505000	442	0.00710104	0.0141429	-3.09293	-1.92187	S7VSI6	442	S7VSI6	S7VSI6	LRLPSVLEESQEYSTSARLGSRGEERPDSPA	LPSVLEES(0.592)QEY(0.388)S(0.188)T(0.26)S(0.572)AR	12029	PH domain-containing protein OS=Toxoplasma gondii (strain ATCC 50853 / GT1) OX=507601 GN=TGGT1_208340 PE=4 SV=1	UID30521	2	TGGT1_208340
0.987041	0.646117	0.766786	0.0532609	NaN	NaN	S	2	3907	___2	+	Aux_NoAux	G protein-coupled receptor kinase 1 substrate motif	0.999906	0.00101102	56.959	38.594	56.959	-0.58125	10520000	1186	0.0219937	0.0380897	-3.19207	-1.70035	S7VVK4	1186	S7VVK4	S7VVK4	ERYFRPRRRMLRPGASLLPPLSPSPSRAGVP	MLRPGAS(1)LLPPLS(0.979)PS(0.018)PS(0.003)R	12292	P-type phospholipid transporter OS=Toxoplasma gondii (strain ATCC 50853 / GT1) OX=507601 GN=TGGT1_254370 PE=3 SV=1	UID30784	2;3	TGGT1_254370
0.975317	0.638906	0.757978	0.0538978	NaN	NaN	S	2	3907	___2	+	Aux_NoAux	Casein kinase II substrate motif;ERK1,2 kinase substrate motif;G protein-coupled receptor kinase 1 substrate motif;GSK3 kinase substrate motif;GSK-3, ERK1, ERK2, CDK5 substrate motif;WW domain binding motif	0.978773	0.00101102	56.959	38.594	56.959	-0.58125	10520000	1192	0.025654	0.0406667	-3.1975	-1.6634	S7VVK4	1192	S7VVK4	S7VVK4	RRRMLRPGASLLPPLSPSPSRAGVPFLYDNI	MLRPGAS(1)LLPPLS(0.979)PS(0.018)PS(0.003)R	12293	P-type phospholipid transporter OS=Toxoplasma gondii (strain ATCC 50853 / GT1) OX=507601 GN=TGGT1_254370 PE=3 SV=1	UID30785	2;3	TGGT1_254370
0.196713	1.3037	0.935685	NaN	NaN	NaN	S	2	4010	___2	+	Aux_NoAux	14-3-3 domain binding motif;Calmodulin-dependent protein kinase II substrate motif;Casein kinase II substrate motif;PKA kinase substrate motif;PKC kinase substrate motif	0.999897	0.00107835	85.958	66.715	67.334	1.4432	61359000	322	0.0176297	0.0176947	-3.66735	-1.88866	S7VZC8	322	S7VZC8	S7VZC8	YSHDPNLEASTGRNQSFSSVSRGEMTVRTGK	NQS(1)FS(0.678)S(0.289)VS(0.033)R	12796	Uncharacterized protein OS=Toxoplasma gondii (strain ATCC 50853 / GT1) OX=507601 GN=TGGT1_297870 PE=4 SV=1	UID31288	1;2	TGGT1_297870
0.121375	1.39868	0.974049	NaN	NaN	NaN	S	2	4010	___2	+	Aux_NoAux	Casein kinase II substrate motif	0.678022	0.00951457	67.334	49.298	67.334	1.4432	5411400	324	0.0116007	0.018327	-3.25401	-1.87241	S7VZC8	324	S7VZC8	S7VZC8	HDPNLEASTGRNQSFSSVSRGEMTVRTGKTH	NQS(1)FS(0.678)S(0.289)VS(0.033)R	12797	Uncharacterized protein OS=Toxoplasma gondii (strain ATCC 50853 / GT1) OX=507601 GN=TGGT1_297870 PE=4 SV=1	UID31289	2	TGGT1_297870
1.02396	0.826892	0.673936	NaN	-0.45146	NaN	S	2	4027	___2	+	Aux_NoAux	b-Adrenergic Receptor kinase substrate motif;Casein kinase II substrate motif;G protein-coupled receptor kinase 1 substrate motif;PKA kinase substrate motif;PKC kinase substrate motif	0.999115	6.04704e-40	135.6	111.57	118.87	0.113	622680000	977	0.00890631	0.00218182	-4.83366	-2.39823	S7VZX5	977	S7VZX5	S7VZX5	ILHQRLAVAPEFSRDSETELDPDATRASVLE	DS(0.999)ET(0.001)ELDPDATR	12877	Putative fatty acyl-CoA desaturase OS=Toxoplasma gondii (strain ATCC 50853 / GT1) OX=507601 GN=TGGT1_238950 PE=3 SV=1	UID31369	1;2	TGGT1_238950
1.11433	0.878309	0.695117	NaN	-0.65275	NaN	S	3	4027	___2	+	Aux_NoAux	Casein kinase II substrate motif	0.899813	2.29586e-30	117.43	91.444	46.702	-0.58318	13010000	974	0.000513984	0.00211494	-4.29636	-3.02593	S7VZX5	974	S7VZX5	S7VZX5	ASRILHQRLAVAPEFSRDSETELDPDATRAS	LAVAPEFS(0.9)RDS(0.9)ET(0.2)ELDPDATR	12878	Putative fatty acyl-CoA desaturase OS=Toxoplasma gondii (strain ATCC 50853 / GT1) OX=507601 GN=TGGT1_238950 PE=3 SV=1	UID31370	2	TGGT1_238950
0.782518	1.15431	0.752795	NaN	NaN	NaN	S	2	4116	___2	+	Aux_NoAux	Casein kinase II substrate motif	0.661634	1.91203e-17	85.42	61.038	85.42	-0.85697	4288100	569	0.000477234	0.00136296	-3.67338	-2.71666	S7W2S2	569	S7W2S2	S7W2S2	RRSSFLSAYSQLSVRSTVSDGSPIDEAAAAS	S(0.662)T(0.662)VS(0.662)DGS(0.015)PIDEAAAASSLPR	13269	Uncharacterized protein OS=Toxoplasma gondii (strain ATCC 50853 / GT1) OX=507601 GN=TGGT1_206380 PE=4 SV=1	UID31761	2	TGGT1_206380
0.773351	1.14271	0.743822	NaN	NaN	NaN	S	2	4116	___2	+	Aux_NoAux	Casein kinase II substrate motif;G protein-coupled receptor kinase 1 substrate motif	0.661634	1.91203e-17	85.42	61.038	85.42	-0.85697	4288100	572	0.00122773	0.001725	-3.65665	-2.52511	S7W2S2	572	S7W2S2	S7W2S2	SFLSAYSQLSVRSTVSDGSPIDEAAAASSLP	S(0.662)T(0.662)VS(0.662)DGS(0.015)PIDEAAAASSLPR	13270	Uncharacterized protein OS=Toxoplasma gondii (strain ATCC 50853 / GT1) OX=507601 GN=TGGT1_206380 PE=4 SV=1	UID31762	2	TGGT1_206380
0.540734	1.19345	0.568925	NaN	0.0830369	NaN	S	2	4134	___2	+	Aux_NoAux	14-3-3 domain binding motif;Calmodulin-dependent protein kinase II substrate motif;Calmodulin-dependent protein kinase IV substrate motif;Casein kinase II substrate motif;Chk1 kinase substrate motif;G protein-coupled receptor kinase 1 substrate motif;PKA kinase substrate motif;PKC kinase substrate motif	0.753612	0.000535836	66.965	11.124	50.608	0.33924	8249800	566	0.0359226	0.0422907	-3.52514	-1.65188	S7W326	566	S7W326	S7W326	EEQSAGDKARLLRTLSRETADLQEALPDKGL	T(0.69)LS(0.754)RET(0.556)ADLQEALPDK	13387	Uncharacterized protein OS=Toxoplasma gondii (strain ATCC 50853 / GT1) OX=507601 GN=TGGT1_205500 PE=4 SV=1	UID31879	2	TGGT1_205500
0.437727	1.50957	0.569008	NaN	NaN	NaN	S	3	4151	___2	+	Aux_NoAux	14-3-3 domain binding motif;Calmodulin-dependent protein kinase II substrate motif;G protein-coupled receptor kinase 1 substrate motif;GSK3 kinase substrate motif;MAPKAPK1 kinase substrate motif;PAK2 kinase substrate motif;Pim1 kinase substrate sequence;PKA kinase substrate motif;PKA, PKG kinase substrate motif;PKC epsilon kinase substrate motif;PKC kinase substrate motif;PKG kinase substrate mot…	0.988783	0.000106206	60.472	47.834	58.272	-0.87985	13752000	992	0.00961674	0.00478756	-4.41425	-2.266	S7W3D5	992	S7W3D5	S7W3D5	TLSTPHLPETERRRASDPGSLSDTGVSTPHD	RAS(0.989)DPGS(0.736)LS(0.216)DT(0.059)GVS(0.001)TPHDR	13451	Uncharacterized protein OS=Toxoplasma gondii (strain ATCC 50853 / GT1) OX=507601 GN=TGGT1_213040 PE=4 SV=1	UID31943	2	TGGT1_213040
1.0746	1.13177	0.383721	NaN	NaN	NaN	S	2	4171	___2	+	Aux_NoAux	DNA dependent Protein kinase substrate motif	0.999606	0.00538447	48.823	42.386	46.964	0.43041	6111100	48	0.00433157	0.0049561	-3.5575	-2.20835	S7W423	48	S7W423	S7W423	RADLRRYMPGYTAPPSLNAYKAWHVNSATLR	Y(0.087)MPGY(0.542)T(0.372)APPS(1)LNAYK	13573	Uncharacterized protein OS=Toxoplasma gondii (strain ATCC 50853 / GT1) OX=507601 GN=TGGT1_291880 PE=4 SV=1	UID32065	2	TGGT1_291880
0.753528	0.995175	0.427753	NaN	0.317575	NaN	S	2	4377	___2	+	Aux_NoAux	Casein kinase II substrate motif;ERK1,2 kinase substrate motif;G protein-coupled receptor kinase 1 substrate motif;Growth associated histone HI kinase substrate motif;GSK-3, ERK1, ERK2, CDK5 substrate motif;PKA kinase substrate motif;PKC kinase substrate motif;WW domain binding motif	0.999923	0.000228891	81.565	68.429	80.96	0.33134	87030000	750	0.0588793	0.0433446	-4.40487	-1.64233	S7W9X6	750	S7W9X6	S7W9X6	DGRESKHHSGTMTPLSPRTTRTPTSRRLPGS	HHS(0.999)GT(0.865)MT(0.136)PLS(1)PR	14405	Uncharacterized protein OS=Toxoplasma gondii (strain ATCC 50853 / GT1) OX=507601 GN=TGGT1_205680 PE=4 SV=1	UID32897	2;3	TGGT1_205680
0.769208	1.28451	0.554033	NaN	NaN	NaN	S	2	4413	___2	+	Aux_NoAux	Casein kinase I substrate motif;Cdc2 kinase substrate motif;CDK kinase substrate motif;CDK1,2,4,6 kinase substrate motif;ERK1,2 kinase substrate motif;G protein-coupled receptor kinase 1 substrate motif;GSK-3, ERK1, ERK2, CDK5 substrate motif;PKA kinase substrate motif;WW domain binding motif	1	2.09034e-05	93.51	77.619	75.764	0.71828	17871000	578	0.00337025	0.0016	-5.27055	-2.85627	S7WBF4	578	S7WBF4	S7WBF4	AQPVRTFAEAPKDAVSPQKPFSPLRSRGNGL	DAVS(1)PQKPFS(1)PLR	14571	Uncharacterized protein OS=Toxoplasma gondii (strain ATCC 50853 / GT1) OX=507601 GN=TGGT1_234230 PE=4 SV=1	UID33063	2	TGGT1_234230
0.759392	1.34879	0.513278	NaN	NaN	NaN	S	2	4413	___2	+	Aux_NoAux	Cdc2 kinase substrate motif;CDK kinase substrate motif;CDK1,2,4,6 kinase substrate motif;ERK1,2 kinase substrate motif;G protein-coupled receptor kinase 1 substrate motif;GSK3 kinase substrate motif;GSK-3, ERK1, ERK2, CDK5 substrate motif;PKA kinase substrate motif;PKC kinase substrate motif;WW domain binding motif	1	2.09034e-05	93.51	77.619	75.764	0.71828	17871000	584	0.00270568	0.00137313	-4.63221	-2.72464	S7WBF4	584	S7WBF4	S7WBF4	FAEAPKDAVSPQKPFSPLRSRGNGLDSPARH	DAVS(1)PQKPFS(1)PLR	14572	Uncharacterized protein OS=Toxoplasma gondii (strain ATCC 50853 / GT1) OX=507601 GN=TGGT1_234230 PE=4 SV=1	UID33064	2	TGGT1_234230
0.796166	1.0199	0.885921	NaN	NaN	NaN	S	3	4418	___2	+	Aux_NoAux	b-Adrenergic Receptor kinase substrate motif;Casein kinase II substrate motif	0.679043	1.83988e-21	94.188	83.285	94.188	0.35797	56364000	304	0.000267057	0	-6.4944	-4.22689	S7WBJ5	304	S7WBJ5	S7WBJ5	EAEVARDAQKREAGDSDVSDDASSPHVTQTG	EAGDS(0.679)DVS(0.714)DDAS(0.31)S(0.287)PHVT(0.008)QT(0.001)GQSVAGIQSGSSVFSSK	14608	WD-40 repeat protein OS=Toxoplasma gondii (strain ATCC 50853 / GT1) OX=507601 GN=TGGT1_234610 PE=4 SV=1	UID33100	2	TGGT1_234610
0.379937	1.29424	0.940806	NaN	NaN	NaN	S	2	4528	___2	+	Aux_NoAux	Casein kinase I substrate motif;Casein kinase II substrate motif;G protein-coupled receptor kinase 1 substrate motif	1	2.38442e-24	152.94	125.97	46.964	0.79467	121550000	545	0.00301109	0.00260109	-3.74828	-2.36772	S7WFZ5	545	S7WFZ5	S7WFZ5	AEGRSWFPRREDDAGSEEFLSIRAESPLPLR	REDDAGS(1)EEFLS(1)IR	15113	Uncharacterized protein OS=Toxoplasma gondii (strain ATCC 50853 / GT1) OX=507601 GN=TGGT1_277710 PE=4 SV=1	UID33605	1;2	TGGT1_277710
0.320351	1.3278	0.938361	NaN	NaN	NaN	S	2	4528	___2	+	Aux_NoAux	Casein kinase I substrate motif;PKA kinase substrate motif;PKC kinase substrate motif	1	0.000925963	55.186	36.111	46.964	0.79467	7349800	550	0.00454142	0.00732394	-3.36468	-2.12233	S7WFZ5	550	S7WFZ5	S7WFZ5	WFPRREDDAGSEEFLSIRAESPLPLRDEDCR	REDDAGS(1)EEFLS(1)IR	15114	Uncharacterized protein OS=Toxoplasma gondii (strain ATCC 50853 / GT1) OX=507601 GN=TGGT1_277710 PE=4 SV=1	UID33606	1;2	TGGT1_277710
0.812763	1.04729	0.833515	NaN	NaN	NaN	S	2	4596	___2	+	Aux_NoAux	Casein kinase II substrate motif;G protein-coupled receptor kinase 1 substrate motif;GSK3 kinase substrate motif	0.865149	7.38174e-06	70.414	56.156	70.414	0.022868	4378300	1199	0.000403522	0.00144882	-3.6867	-2.75433	S7WJB9	1199	S7WJB9	S7WJB9	FIREPEYMPSRTQLGSLSSSVSTLAPGASVR	T(0.107)QLGS(0.865)LS(0.03)S(0.028)S(0.061)VS(0.768)T(0.14)LAPGASVR	15447	Uncharacterized protein OS=Toxoplasma gondii (strain ATCC 50853 / GT1) OX=507601 GN=TGGT1_233220 PE=4 SV=1	UID33939	2	TGGT1_233220
1.07013	1.2924	0.132809	NaN	NaN	NaN	T	3	3007	___2	+	Aux_NoAux	PKA kinase substrate motif;PKC kinase substrate motif	0.599651	4.34504e-05	44.317	38.286	44.317	-0.32982	11183000	114	0.0114858	0.00584615	-4.31103	-2.1831	S7UQK9	114	S7UQK9	S7UQK9	VTDCGLDMQEIKSKRTNTQNSLDFEGAALHI	T(0.6)NT(0.6)QNS(0.6)LDFEGAALHIS(0.2)PAAAPVT(0.001)APGADISGDK	17183	Asparaginase OS=Toxoplasma gondii (strain ATCC 50853 / GT1) OX=507601 GN=TGGT1_288740 PE=4 SV=1	UID35675	2	TGGT1_288740
1.06166	1.26623	0.19897	NaN	NaN	NaN	T	3	3007	___2	+	Aux_NoAux	Calmodulin-dependent protein kinase II substrate motif;Casein kinase II substrate motif;PKA kinase substrate motif;PKC kinase substrate motif	0.599651	4.34504e-05	44.317	38.286	44.317	-0.32982	11183000	116	0.00873615	0.00262983	-4.74315	-2.38227	S7UQK9	116	S7UQK9	S7UQK9	DCGLDMQEIKSKRTNTQNSLDFEGAALHISP	T(0.6)NT(0.6)QNS(0.6)LDFEGAALHIS(0.2)PAAAPVT(0.001)APGADISGDK	17184	Asparaginase OS=Toxoplasma gondii (strain ATCC 50853 / GT1) OX=507601 GN=TGGT1_288740 PE=4 SV=1	UID35676	2	TGGT1_288740
0.918506	1.10765	0.650154	NaN	NaN	NaN	T	2	3142	___2	+	Aux_NoAux	Cdc2 kinase substrate motif;CDK1,2,4,6 kinase substrate motif;DNA dependent Protein kinase substrate motif;G protein-coupled receptor kinase 1 substrate motif;GSK-3, ERK1, ERK2, CDK5 substrate motif;WW domain binding motif	0.984266	2.28188e-27	116.04	91.482	116.04	-3.0343	77629000	673	0.000770377	0	-7.28168	-4.06765	S7UTA7	673	S7UTA7	S7UTA7	YHTSSRLTPTSQQLPTPTRSGEGNKPQPQVV	LT(1)PTSQQLPT(0.984)PT(0.016)R	17330	Putative membrane protein OS=Toxoplasma gondii (strain ATCC 50853 / GT1) OX=507601 GN=TGGT1_310000 PE=4 SV=1	UID35822	1;2;3	TGGT1_310000
0.506025	0.964282	0.824377	NaN	-0.259861	-0.311464	T	2	3365	___2	+	Aux_NoAux	Calmodulin-dependent protein kinase II substrate motif;DNA dependent Protein kinase substrate motif;PKC kinase substrate motif	1	0.00469836	68.809	45.892	42.958	0.75868	45126000	365	0.037285	0.0490108	-3.36095	-1.60451	S7UXG0	365	S7UXG0	S7UXG0	AFSPSALSHFSQRLPTKEGGEAPSERSRSCS	LPT(1)KEGGEAPS(1)ER	17509	Uncharacterized protein OS=Toxoplasma gondii (strain ATCC 50853 / GT1) OX=507601 GN=TGGT1_226680 PE=4 SV=1	UID36001	1;2	TGGT1_226680
0.603438	1.14177	0.900325	NaN	NaN	NaN	T	2	3672	___2	+	Aux_NoAux	Casein kinase II substrate motif;MDC1 BRCT domain binding motif;PKA kinase substrate motif;PKC kinase substrate motif;Plk1 PBD domain binding motif	0.66307	2.31528e-14	86.291	67.048	86.291	-0.20122	5745700	879	0.00171313	0.00162353	-3.67084	-2.46176	S7V2T4	879	S7V2T4	S7V2T4	KAEGEGRKGGSRSRSTSPSGMTGAEASSSGV	S(0.663)T(0.663)S(0.663)PS(0.011)GMTGAEASSSGVGK	17760	Uncharacterized protein OS=Toxoplasma gondii (strain ATCC 50853 / GT1) OX=507601 GN=TGGT1_232800 PE=4 SV=1	UID36252	2	TGGT1_232800
0.782984	1.15841	0.75297	NaN	NaN	NaN	T	2	4116	___2	+	Aux_NoAux	Casein kinase II substrate motif;MAPKAPK2 kinase substrate motif;MDC1 BRCT domain binding motif;PKA kinase substrate motif;PKC kinase substrate motif;Plk1 PBD domain binding motif	0.661634	1.91203e-17	85.42	61.038	85.42	-0.85697	4288100	570	0.000389541	0.00140458	-3.64423	-2.73674	S7W2S2	570	S7W2S2	S7W2S2	RSSFLSAYSQLSVRSTVSDGSPIDEAAAASS	S(0.662)T(0.662)VS(0.662)DGS(0.015)PIDEAAAASSLPR	18062	Uncharacterized protein OS=Toxoplasma gondii (strain ATCC 50853 / GT1) OX=507601 GN=TGGT1_206380 PE=4 SV=1	UID36554	2	TGGT1_206380
0.203185	1.29764	1.0403	NaN	NaN	NaN	T	2	4131	___2	+	Aux_NoAux	Casein kinase I substrate motif;Casein kinase II substrate motif;G protein-coupled receptor kinase 1 substrate motif;MAPKAPK2 kinase substrate motif;MDC1 BRCT domain binding motif;Plk1 PBD domain binding motif	0.540918	0.00209046	55.426	40.453	55.426	0.53281	2374700	20	0.00761279	0.0446462	-2.4198	-1.6282	S7W309	20	S7W309	S7W309	VLATETQPRSTSEVSTEGEALPGARMAAVVS	S(0.327)T(0.327)S(0.363)EVS(0.442)T(0.541)EGEALPGAR	18092	Uncharacterized protein OS=Toxoplasma gondii (strain ATCC 50853 / GT1) OX=507601 GN=TGGT1_205320 PE=4 SV=1	UID36584	2	TGGT1_205320
0.398823	0.720926	1.3794	NaN	NaN	NaN	S	4	16	___3	+	Aux_NoAux	Casein kinase II substrate motif;G protein-coupled receptor kinase 1 substrate motif	0.549198	2.28399e-16	74.997	63.754	71.831	0.1251	19085000	98	0.0111346	0.00693839	-4.16194	-2.15361	A0A125YG76	98	A0A125YG76	A0A125YG76	PHPQGETTPGSPVTGSLSPAEKPVEAPKPSA	S(0.006)AAAVPHPQGET(0.535)T(0.566)PGS(0.89)PVT(0.037)GS(0.549)LS(0.416)PAEKPVEAPKPSAEESASR	42	Uncharacterized protein OS=Toxoplasma gondii (strain ATCC 50853 / GT1) OX=507601 GN=TGGT1_258170 PE=4 SV=1	UID37025	2;3	TGGT1_258170
0.272726	1.16703	0.752181	NaN	NaN	0.234136	S	3	133	___3	+	Aux_NoAux	b-Adrenergic Receptor kinase substrate motif;Casein kinase II substrate motif;G protein-coupled receptor kinase 1 substrate motif;GSK3 kinase substrate motif;PKA kinase substrate motif;PKC kinase substrate motif	0.931578	0.0120187	47.392	33.351	47.392	1.7064	26114000	28	0.0557931	0.0467288	-4.10098	-1.61722	A0A125YLP8	28	A0A125YLP8	A0A125YLP8	TNGLPESGGLGLAKESETPSEKSVPLSPKRV	ES(0.932)ET(0.068)PS(0.192)EKS(0.814)VPLS(0.995)PKR	400	Uncharacterized protein OS=Toxoplasma gondii (strain ATCC 50853 / GT1) OX=507601 GN=TGGT1_258470 PE=4 SV=1	UID37383	2;3	TGGT1_258470
0.675165	1.13215	0.802395	NaN	NaN	NaN	S	2	4388	___3	+	Aux_NoAux	Casein kinase II substrate motif;ERK1,2 kinase substrate motif;G protein-coupled receptor kinase 1 substrate motif;GSK-3, ERK1, ERK2, CDK5 substrate motif;WW domain binding motif	0.9771	4.94984e-31	116.57	107.75	95.666	0.30904	357350000	279	0.00327106	0.00179221	-4.31309	-2.55798	S7WAA2	279	S7WAA2	S7WAA2	GGPGAGGYYGLHPTGSPSPPRGHAAYTENNR	S(0.003)GGPGAGGYYGLHPT(0.026)GS(0.977)PS(0.993)PPR	14458	RNA recognition motif-containing protein OS=Toxoplasma gondii (strain ATCC 50853 / GT1) OX=507601 GN=TGGT1_217540 PE=4 SV=1	UID51441	2;3	TGGT1_217540
0.923004	0.353969	1.30601	NaN	NaN	NaN	T	4	16	___3	+	Aux_NoAux	Casein kinase II substrate motif;G protein-coupled receptor kinase 1 substrate motif;GSK-3, ERK1, ERK2, CDK5 substrate motif;WW domain binding motif	0.804978	4.1727e-19	81.595	73.049	68.256	0.88688	69495000	90	0.00475231	0.00209091	-6.45594	-3.02061	A0A125YG76	90	A0A125YG76	A0A125YG76	IVRSAAAVPHPQGETTPGSPVTGSLSPAEKP	S(0.003)AAAVPHPQGET(0.208)T(0.805)PGS(0.977)PVT(0.14)GS(0.461)LS(0.405)PAEKPVEAPKPSAEESASR	15577	Uncharacterized protein OS=Toxoplasma gondii (strain ATCC 50853 / GT1) OX=507601 GN=TGGT1_258170 PE=4 SV=1	UID52560	2;3	TGGT1_258170
0.684374	0.946109	1.04741	NaN	NaN	NaN	T	2	3519	___3	+	Aux_NoAux		1	0.00497181	45.863	18.214	45.863	1.3615	25395000	1834	0.000732051	0.0044878	-5.96794	-3.64106	S7V043	1834	S7V043	S7V043	EREWKTGSSRGRWGVTVWRYVTEDDRSVSSE	WGVT(1)VWRY(1)VT(1)EDDR	17630	Uncharacterized protein OS=Toxoplasma gondii (strain ATCC 50853 / GT1) OX=507601 GN=TGGT1_251450 PE=4 SV=1	UID54613	3	TGGT1_251450
0.674905	0.95882	1.0687	NaN	NaN	NaN	T	2	3519	___3	+	Aux_NoAux	Calmodulin-dependent protein kinase II substrate motif;Calmodulin-dependent protein kinase IV substrate motif;Casein kinase II substrate motif;Chk1 kinase substrate motif;G protein-coupled receptor kinase 1 substrate motif;PKC kinase substrate motif	1	0.00497181	45.863	18.214	45.863	1.3615	25395000	1840	0.000260747	0.00613333	-5.55214	-3.81375	S7V043	1840	S7V043	S7V043	GSSRGRWGVTVWRYVTEDDRSVSSEHFERTS	WGVT(1)VWRY(1)VT(1)EDDR	17631	Uncharacterized protein OS=Toxoplasma gondii (strain ATCC 50853 / GT1) OX=507601 GN=TGGT1_251450 PE=4 SV=1	UID54614	3	TGGT1_251450

## Sheet: UP_24h
Significant upregulated phosphorylation sites with 24h treatment and linear motifs analysis associated with every sequences
NoAux_1	NoAux_2	NoAux_3	Aux_1	Aux_2	Aux_3	C: Amino acid	C: Charge	C: Protein group IDs	C: Multiplicity	C: Student's T-test Significant Aux_NoAux	C: Student's T-test significant	C: Motifs	N: Localization prob	N: PEP	N: Score	N: Delta score	N: Score for localization	N: Mass error [ppm]	N: Intensity	N: Position	N: Student's T-test p-value Aux_NoAux	N: Student's T-test q-value Aux_NoAux	N: Student's T-test Difference Aux_NoAux	N: Student's T-test Test statistic Aux_NoAux	T: Proteins	T: Positions within proteins	T: Leading proteins	T: Protein	T: Sequence window	T: Phospho (STY) Probabilities	T: id	T: Fasta headers	T: Unique identifier	M: Number of Phospho (STY)	Gene Names
NaN	NaN	NaN	1.15885	0.827352	0.702257	S	4	6	___1	+	Aux_NoAux	Casein kinase II substrate motif	0.842428	1.46803e-25	87.799	77.16	67.409	-0.2288	33155000	19	0.000499998	0	6.36154	3.93356	A0A125YFQ6	19	A0A125YFQ6	A0A125YFQ6	VAAAPAPNATSQAANSTEGDAAAGSARPDNS	ADVAAAPAPNAT(0.035)S(0.035)QAANS(0.842)T(0.086)EGDAAAGSARPDNS(0.001)ILVSMDK	18	Alba 2 OS=Toxoplasma gondii (strain ATCC 50853 / GT1) OX=507601 GN=TGGT1_218820 PE=4 SV=1	UID19	1	TGGT1_218820
NaN	NaN	NaN	0.63287	1.06016	0.955894	S	2	8	___1	+	Aux_NoAux	14-3-3 domain binding motif;Calmodulin-dependent protein kinase II substrate motif;Casein kinase II substrate motif;DNA dependent Protein kinase substrate motif;PKA kinase substrate motif;PKC kinase substrate motif	0.808839	0.012477	41.448	27.679	41.448	2.3709	5316000	2081	0.00159111	0.0021573	3.48972	2.39371	A0A125YFV1	2081	A0A125YFV1	A0A125YFV1	AASPLANRDRAARTPSTETGLRRVPLGDGGD	T(0.025)PS(0.809)T(0.154)ET(0.012)GLR	21	Uncharacterized protein OS=Toxoplasma gondii (strain ATCC 50853 / GT1) OX=507601 GN=TGGT1_294860 PE=4 SV=1	UID22	1	TGGT1_294860
0.105921	NaN	NaN	0.77836	0.891709	0.695266	S	2	84	___1	+	Aux_NoAux	Casein kinase II substrate motif;G protein-coupled receptor kinase 1 substrate motif;GSK3 kinase substrate motif	0.874404	4.67572e-22	126.25	103.92	40.515	0.96271	90351000	18	0.0266011	0.0300777	3.72638	1.7853	A0A125YJ51	18	A0A125YJ51	A0A125YJ51	RLPDVQNAAATPASASRENSANSSSANSTSK	GRLPDVQNAAAT(0.999)PAS(0.126)AS(0.874)R	238	Acetyltransferase, GNAT family protein OS=Toxoplasma gondii (strain ATCC 50853 / GT1) OX=507601 GN=TGGT1_260010 PE=4 SV=1	UID239	1;2	TGGT1_260010
NaN	NaN	0.137497	1.05416	0.207858	0.96676	S	2	100	___1	+	Aux_NoAux	b-Adrenergic Receptor kinase substrate motif;Casein kinase I substrate motif	1	9.07429e-09	93.766	79.075	93.766	-0.35775	166300000	764	0.0487597	0.0200746	5.38772	1.84292	A0A125YK19	764	A0A125YK19	A0A125YK19	VMEEEKETLVPVDDDSDMWME__________	ETLVPVDDDS(1)DMWME	285	Microneme protein MIC2 OS=Toxoplasma gondii (strain ATCC 50853 / GT1) OX=507601 GN=TGGT1_201780 PE=4 SV=1	UID286	1	TGGT1_201780
NaN	NaN	NaN	0.91441	0.908635	0.903498	S	2	204	___1	+	Aux_NoAux	ATM kinase substrate motif;Casein kinase II substrate motif;DNA dependent Protein kinase substrate motif;MDC1 BRCT domain binding motif;Plk1 PBD domain binding motif	0.698774	9.91422e-56	168.41	144.22	93.424	0.73579	625310000	108	2.90906e-05	0	10.035	6.81436	A0A125YPA9	108	A0A125YPA9	A0A125YPA9	ENRREFDTDAAPAFSSQTSQKLVKGRSASRT	EFDT(0.001)DAAPAFS(0.667)S(0.699)QT(0.38)S(0.254)QK	617	Uncharacterized protein OS=Toxoplasma gondii (strain ATCC 50853 / GT1) OX=507601 GN=TGGT1_301130 PE=4 SV=1	UID618	1;2	TGGT1_301130
NaN	-0.214243	NaN	1.2822	0.868484	0.285312	S	2	354	___1	+	Aux_NoAux	G protein-coupled receptor kinase 1 substrate motif	0.5	2.86348e-15	108.59	46.187	108.59	2.365	8412500	2	0.0176409	0.0193383	3.52577	1.85022	A0A125YWQ0	2	A0A125YWQ0	A0A125YWQ0	______________MSTAATESDLDPTKGEG	S(0.5)T(0.5)AATESDLDPTK	1086	Glycolipid transfer protein GLTP OS=Toxoplasma gondii (strain ATCC 50853 / GT1) OX=507601 GN=TGGT1_223110 PE=4 SV=1	UID1087	1	TGGT1_223110
NaN	NaN	NaN	1.60782	0.00162953	0.741091	S	3	377	___1	+	Aux_NoAux	Casein kinase I substrate motif;PKA kinase substrate motif;PKC kinase substrate motif	1	3.01653e-118	202.58	194.91	59.189	0.19663	34683000	115	0.0286965	0.0260217	3.90315	1.80135	A0A125YY67	115	A0A125YY67	A0A125YY67	DAGRDEEEDDWVEAQSKRLGKSQKTAKRQGQ	EEDADAGRDEEEDDWVEAQS(1)KR	1162	Uncharacterized protein OS=Toxoplasma gondii (strain ATCC 50853 / GT1) OX=507601 GN=TGGT1_307810 PE=4 SV=1	UID1163	1	TGGT1_307810
NaN	NaN	NaN	1.53857	0.786344	0.0743315	S	3	406	___1	+	Aux_NoAux	Casein kinase II substrate motif;PKA kinase substrate motif;PKC kinase substrate motif	0.819614	1.82272e-05	56.533	45.233	45.193	2.6034	7802000	345	0.0220823	0.0301844	3.51028	1.78553	A0A125YZD3	345	A0A125YZD3	A0A125YZD3	ASPDSEGTTTIGSPLSNREDDLERR______	HPVGGLASPDS(0.001)EGT(0.014)T(0.014)T(0.014)IGS(0.137)PLS(0.82)NR	1233	Uncharacterized protein OS=Toxoplasma gondii (strain ATCC 50853 / GT1) OX=507601 GN=TGGT1_265270 PE=4 SV=1	UID1234	1	TGGT1_265270
NaN	NaN	NaN	0.893931	0.805543	0.961463	S	3	2593	___1	+	Aux_NoAux	Casein kinase II substrate motif;G protein-coupled receptor kinase 1 substrate motif;Pyruvate dehydrogenase kinase substrate motif	0.53013	2.42789e-13	103.63	76.295	85.35	3.017	17557000	191	0.0011953	0.0015082	4.24459	2.79889	S7UH01	191	S7UH01	S7UH01	ASLLGTRGDLTRPSGSSDDASQVLGRQGLDV	GDLTRPS(0.064)GS(0.53)S(0.405)DDASQVLGR	6594	Uncharacterized protein OS=Toxoplasma gondii (strain ATCC 50853 / GT1) OX=507601 GN=TGGT1_220240 PE=4 SV=1	UID6595	1	TGGT1_220240
NaN	NaN	NaN	0.906704	0.956152	0.862266	S	2	2626	___1	+	Aux_NoAux	Casein kinase II substrate motif;ERK1,2 kinase substrate motif;GSK-3, ERK1, ERK2, CDK5 substrate motif;WW domain binding motif	0.954959	0.000651549	70.942	47.513	46.352	1.4567	6548400	19	3.63376e-05	0.00259155	3.83907	3.22277	S7UHU5	19	S7UHU5	S7UHU5	RTPDFRSCCRALQQVSPSLRALCDTPFPAPP	ALQQVS(0.955)PS(0.045)LR	6724	Uncharacterized protein OS=Toxoplasma gondii (strain ATCC 50853 / GT1) OX=507601 GN=TGGT1_267530 PE=4 SV=1	UID6725	1	TGGT1_267530
NaN	NaN	NaN	1.10064	1.01311	0.57665	S	2	2678	___1	+	Aux_NoAux	Casein kinase II substrate motif;G protein-coupled receptor kinase 1 substrate motif;Pyruvate dehydrogenase kinase substrate motif	0.992314	0.00018478	57.595	45.382	52.862	0.93616	8149200	2062	0.00046208	0.00216471	4.30903	3.05673	S7UIU8	2062	S7UIU8	S7UIU8	SSGDEDEALFPRAAASHDDTGYDAGDDVAKA	AAAS(0.992)HDDT(0.007)GY(0.001)DAGDDVAK	6962	Kinase OS=Toxoplasma gondii (strain ATCC 50853 / GT1) OX=507601 GN=TGGT1_208070 PE=3 SV=1	UID6963	1	TGGT1_208070
NaN	NaN	NaN	0.975082	0.960857	0.753211	S	2	2696	___1	+	Aux_NoAux	DNA dependent Protein kinase substrate motif;G protein-coupled receptor kinase 1 substrate motif;PKA kinase substrate motif;PKC kinase substrate motif	0.999811	0.00241024	57.019	44.794	57.019	1.4177	8621300	211	0.000486354	0.00232911	4.47536	3.12711	S7UJA0	211	S7UJA0	S7UJA0	AKIRVERDLGDDYVPSRRRPSLGRERDRSRH	DLGDDYVPS(1)R	7050	Splicing factor SF2 OS=Toxoplasma gondii (strain ATCC 50853 / GT1) OX=507601 GN=TGGT1_319530 PE=4 SV=1	UID7051	1	TGGT1_319530
NaN	NaN	NaN	1.13723	0.656387	0.883341	S	2	2772	___1	+	Aux_NoAux	14-3-3 domain binding motif;Calmodulin-dependent protein kinase II substrate motif;G protein-coupled receptor kinase 1 substrate motif;GSK3 kinase substrate motif;PKA kinase substrate motif;PKC kinase substrate motif	0.999018	0.00587893	51.445	25.708	51.445	1.9298	6608900	1806	0.000754467	0.00248649	4.85984	3.18784	S7UKU2	1806	S7UKU2	S7UKU2	GSARSGSLMAPQRVFSGGLSARGFFGNVGST	VFS(0.999)GGLS(0.001)AR	7427	Uncharacterized protein OS=Toxoplasma gondii (strain ATCC 50853 / GT1) OX=507601 GN=TGGT1_216070 PE=3 SV=1	UID7428	1	TGGT1_216070
NaN	NaN	NaN	1.16114	0.581331	0.797847	S	2	2807	___1	+	Aux_NoAux	14-3-3 domain binding motif;AMP-activated protein kinase substrate motif;Calmodulin-dependent protein kinase I substrate motif;Calmodulin-dependent protein kinase II alpha substrate motif;Calmodulin-dependent protein kinase II substrate motif;Calmodulin-dependent protein kinase IV substrate motif;Casein kinase II substrate motif;Chk1 kinase substrate motif;Doublecortin kinase-1 kinase substrate m…	0.971716	0.00592923	46.706	15.521	46.706	1.1989	3280000	1492	0.00767458	0.0107386	3.28973	1.97881	S7ULH5	1492	S7ULH5	S7ULH5	HGGAGNPVPRVRRSVSISVLGEKTTAVKRGV	S(0.001)VS(0.972)IS(0.027)VLGEK	7554	Uncharacterized protein OS=Toxoplasma gondii (strain ATCC 50853 / GT1) OX=507601 GN=TGGT1_221400 PE=4 SV=1	UID7555	1	TGGT1_221400
NaN	NaN	NaN	0.805508	0.828708	1.08452	S	2	2816	___1	+	Aux_NoAux	ERK1,2 kinase substrate motif;G protein-coupled receptor kinase 1 substrate motif;GSK-3, ERK1, ERK2, CDK5 substrate motif;MAPKAPK2 kinase substrate motif;WW domain binding motif	1	5.37311e-13	119.62	103.67	71.685	0.52736	462900000	33	7.88296e-05	0	8.73216	5.71131	S7ULM6	33	S7ULM6	S7ULM6	TSPAAGKPREDSLPASPVAAVSRGSSFPASP	EDS(1)LPAS(1)PVAAVS(1)R	7601	Uncharacterized protein OS=Toxoplasma gondii (strain ATCC 50853 / GT1) OX=507601 GN=TGGT1_220900 PE=4 SV=1	UID7602	1;2;3	TGGT1_220900
NaN	NaN	NaN	0.925066	0.657327	1.12518	S	2	2822	___1	+	Aux_NoAux	G protein-coupled receptor kinase 1 substrate motif	0.845722	0.000453368	73.156	47.439	64.121	0.61575	58691000	7265	0.000191988	0.00283077	4.36817	3.28022	S7ULT6	7265	S7ULT6	S7ULT6	AANSTENEERDTLLASSGRASPRNVEASSKA	DTLLAS(0.846)S(0.874)GRAS(0.281)PR	7657	PLU-1 family protein OS=Toxoplasma gondii (strain ATCC 50853 / GT1) OX=507601 GN=TGGT1_253750 PE=4 SV=1	UID7658	1;2	TGGT1_253750
NaN	NaN	NaN	0.924262	0.631913	1.14277	S	2	2822	___1	+	Aux_NoAux	G protein-coupled receptor kinase 1 substrate motif;GSK3 kinase substrate motif;MDC1 BRCT domain binding motif;PKA kinase substrate motif;PKC kinase substrate motif;Plk1 PBD domain binding motif	0.873578	2.44547e-09	87.447	66.546	64.121	0.61575	68855000	7266	0.000313225	0.00187755	3.98772	2.96902	S7ULT6	7266	S7ULT6	S7ULT6	ANSTENEERDTLLASSGRASPRNVEASSKAV	DTLLAS(0.846)S(0.874)GRAS(0.281)PR	7658	PLU-1 family protein OS=Toxoplasma gondii (strain ATCC 50853 / GT1) OX=507601 GN=TGGT1_253750 PE=4 SV=1	UID7659	1;2	TGGT1_253750
NaN	NaN	NaN	0.968707	0.905007	0.82738	S	2	2842	___1	+	Aux_NoAux	Casein kinase II substrate motif;DNA dependent Protein kinase substrate motif	0.887393	6.03502e-38	162.37	135.27	162.37	2.4561	22864000	215	0.000280249	0.00593548	5.55115	3.79119	S7UM94	215	S7UM94	S7UM94	RGPSPRGPSSPALSPSLSFERHRRQQTTFER	GPSSPALS(0.004)PS(0.887)LS(0.108)FER	7768	Uncharacterized protein (Fragment) OS=Toxoplasma gondii (strain ATCC 50853 / GT1) OX=507601 GN=TGGT1_316570A PE=4 SV=1	UID7769	1	TGGT1_316570A
NaN	NaN	NaN	1.38988	0.54951	0.420263	S	2	2876	___1	+	Aux_NoAux	Casein kinase II substrate motif	1	0.000295764	61.167	43.028	54.982	0.96381	10577000	219	0.0273971	0.0407881	3.26445	1.66428	S7UMX8	219	S7UMX8	S7UMX8	ARHLRDSERMLLLQASKEYGPEHRASFLRGS	MLLLQAS(1)K	7898	Uncharacterized protein OS=Toxoplasma gondii (strain ATCC 50853 / GT1) OX=507601 GN=TGGT1_285290 PE=4 SV=1	UID7899	1	TGGT1_285290
NaN	NaN	NaN	0.958947	0.0860123	1.42139	S	2	2907	___1	+	Aux_NoAux	Casein kinase I substrate motif;Casein kinase II substrate motif;G protein-coupled receptor kinase 1 substrate motif;GSK3 kinase substrate motif	0.886803	7.39217e-06	78.69	55.811	62.861	-0.58512	5014900	151	0.0143342	0.0433352	2.73408	1.64721	S7UNP1	151	S7UNP1	S7UNP1	SSSEPGVGLSLREAGSEETSEGEFALGERTQ	EAGS(0.887)EET(0.053)S(0.06)EGEFALGER	7989	Uncharacterized protein OS=Toxoplasma gondii (strain ATCC 50853 / GT1) OX=507601 GN=TGGT1_285650 PE=4 SV=1	UID7990	1	TGGT1_285650
NaN	NaN	NaN	0.828326	0.910084	0.981761	S	2	2929	___1	+	Aux_NoAux	Casein kinase II substrate motif	1	1.36741e-61	189.99	112.25	189.99	0.60246	238910000	720	6.78675e-05	0	7.61813	5.27464	S7UP43	720	S7UP43	S7UP43	ESRALGVPSAPQHTRSLESVGNDNLPSRSYG	S(1)LES(1)VGNDNLPSR	8078	Uncharacterized protein OS=Toxoplasma gondii (strain ATCC 50853 / GT1) OX=507601 GN=TGGT1_289880 PE=4 SV=1	UID8079	1;2	TGGT1_289880
NaN	NaN	NaN	1.15899	0.74029	0.783435	S	2	2969	___1	+	Aux_NoAux		0.72128	6.35998e-67	183.17	152.18	183.17	-0.42028	30446000	840	0.000620553	0.00334545	5.38571	3.46895	S7UPU2	840	S7UPU2	S7UPU2	PRSASSLSSAHASGVSSPRGREKKTRESEET	SASSLSSAHAS(0.001)GVS(0.721)S(0.278)PR	8250	RNA recognition motif-containing protein OS=Toxoplasma gondii (strain ATCC 50853 / GT1) OX=507601 GN=TGGT1_292200 PE=4 SV=1	UID8251	1	TGGT1_292200
NaN	NaN	NaN	0.729495	0.755677	1.18307	S	2	3042	___1	+	Aux_NoAux	14-3-3 domain binding motif;Aurora-A kinase substrate motif;Calmodulin-dependent protein kinase II alpha substrate motif;Calmodulin-dependent protein kinase II substrate motif;Calmodulin-dependent protein kinase IV substrate motif;Casein kinase II substrate motif;Chk1 kinase substrate motif;Doublecortin kinase-1 kinase substrate motif;G protein-coupled receptor kinase 1 substrate motif;MAPKAPK1 k…	0.996891	0.0114503	45.879	17.115	45.879	1.3717	16063000	704	0.000981867	0.00235897	4.9058	3.13061	S7URD3	704	S7URD3	S7URD3	SPLSEGDKGRIRRRQSVSSPVVRGLWEQVKV	RQS(0.997)VS(0.002)S(0.002)PVVR	8574	DnaJ domain-containing protein OS=Toxoplasma gondii (strain ATCC 50853 / GT1) OX=507601 GN=TGGT1_214530 PE=4 SV=1	UID8575	1	TGGT1_214530
NaN	NaN	NaN	1.18547	0.725305	0.75035	S	2	3043	___1	+	Aux_NoAux	14-3-3 domain binding motif;Calmodulin-dependent protein kinase II substrate motif;Casein kinase II substrate motif;DNA dependent Protein kinase substrate motif;G protein-coupled receptor kinase 1 substrate motif;GSK3 kinase substrate motif;Phosphorylase kinase substrate motif;PKA kinase substrate motif;PKC kinase substrate motif	0.994296	0.000117341	76.357	57.78	76.357	1.3172	5728100	5556	0.00118951	0.00160465	3.47167	2.44151	S7URD5	5556	S7URD5	S7URD5	AEAITLTEGLGTRVPSVSSSLAALPRLPFAS	VPS(0.994)VS(0.004)S(0.001)SLAALPR	8584	Uncharacterized protein OS=Toxoplasma gondii (strain ATCC 50853 / GT1) OX=507601 GN=TGGT1_236930 PE=4 SV=1	UID8585	1	TGGT1_236930
NaN	NaN	NaN	1.27107	0.813146	0.581392	S	3	3045	___1	+	Aux_NoAux	Casein kinase II substrate motif;PKA kinase substrate motif	0.702887	0.000325072	55.864	29.998	46.307	0.44726	17529000	43	0.00105643	0.00182781	3.68631	2.57009	S7URE9	43	S7URE9	S7URE9	KSKTAERQSGEKSAASSSLLSLGSRPLEEEG	S(0.128)AAS(0.703)S(0.159)S(0.013)LLS(0.22)LGS(0.777)RPLEEEGR	8605	Uncharacterized protein OS=Toxoplasma gondii (strain ATCC 50853 / GT1) OX=507601 GN=TGGT1_240980 PE=4 SV=1	UID8606	1;2	TGGT1_240980
NaN	NaN	NaN	0.576953	0.97381	1.08438	S	2	3066	___1	+	Aux_NoAux	b-Adrenergic Receptor kinase substrate motif;MAPKAPK2 kinase substrate motif;Phosphorylase kinase substrate motif;PKA kinase substrate motif;PKC kinase substrate motif	0.999958	1.25863e-10	90.444	56.662	90.444	1.4299	5035500	326	0.00211411	0.00161404	3.7437	2.44739	S7URT4	326	S7URT4	S7URT4	EENLEKTSAGKSKEESVVGGAGETKGQNSES	SKEES(1)VVGGAGETK	8713	Pescadillo homolog OS=Toxoplasma gondii (strain ATCC 50853 / GT1) OX=507601 GN=TGGT1_239790 PE=3 SV=1	UID8714	1	TGGT1_239790
NaN	NaN	NaN	0.593082	0.975687	1.11708	S	1	3072	___1	+	Aux_NoAux	Casein kinase II substrate motif;ERK1,2 kinase substrate motif;GSK-3, ERK1, ERK2, CDK5 substrate motif;WW domain binding motif	0.920897	0.00130097	80.688	9.2377	80.688	0.10636	215210000	1989	0.000553301	0	7.44504	4.27505	S7URW6	1989	S7URW6	S7URW6	MQRFLAACTERESLGSPAELRSTDFLSVRDT	ES(0.079)LGS(0.921)PAELR	8732	CH_2 domain-containing protein OS=Toxoplasma gondii (strain ATCC 50853 / GT1) OX=507601 GN=TGGT1_239475 PE=4 SV=1	UID8733	1	TGGT1_239475
NaN	NaN	NaN	1.05306	0.795365	0.806268	S	2	3113	___1	+	Aux_NoAux	14-3-3 domain binding motif;b-Adrenergic Receptor kinase substrate motif;Calmodulin-dependent protein kinase II substrate motif;Casein kinase II substrate motif;G protein-coupled receptor kinase 1 substrate motif;PKA kinase substrate motif;PKC kinase substrate motif;ZIP kinase substrate motif	0.989101	0.00422153	53.038	30.318	49.216	2.2289	12888000	1491	0.00139397	0.00195745	4.78899	2.98045	S7USW0	1491	S7USW0	S7USW0	ASRFVRRQGRTRRVDSASLALQARQRAKEQQ	RVDS(0.989)AS(0.011)LALQAR	8959	Aa_trans domain-containing protein OS=Toxoplasma gondii (strain ATCC 50853 / GT1) OX=507601 GN=TGGT1_309910 PE=4 SV=1	UID8960	1	TGGT1_309910
NaN	NaN	NaN	0.838071	0.685057	1.16191	S	2	3137	___1	+	Aux_NoAux	Casein kinase I substrate motif;Casein kinase II substrate motif;ERK1,2 kinase substrate motif;GSK-3, ERK1, ERK2, CDK5 substrate motif;WW domain binding motif	0.974194	0.000213723	74.46	58.962	74.46	0.14256	7700900	842	0.00057024	0.00180392	4.17984	2.94446	S7UT79	842	S7UT79	S7UT79	GDRDSEEARDARETGSPEGGSVSREKKMQRK	ET(0.026)GS(0.974)PEGGSVSR	9106	AP2 domain transcription factor AP2XI-2 OS=Toxoplasma gondii (strain ATCC 50853 / GT1) OX=507601 GN=TGGT1_310900 PE=4 SV=1	UID9107	1	TGGT1_310900
NaN	NaN	NaN	0.86597	0.919528	0.943386	S	2	3173	___1	+	Aux_NoAux	G protein-coupled receptor kinase 1 substrate motif	1	1.7547e-93	199.37	171.69	173.51	0.52059	232810000	533	1.89043e-05	0	6.47824	5.08597	S7UTU7	533	S7UTU7	S7UTU7	SQESWITRLLRRSIGSEQGGDLVQTQQRRFG	S(1)IGS(1)EQGGDLVQTQQR	9293	Plasma membrane-type Ca(2+)-ATPase A1 PMCAA1 OS=Toxoplasma gondii (strain ATCC 50853 / GT1) OX=507601 GN=TGGT1_312100 PE=4 SV=1	UID9294	1;2	TGGT1_312100
NaN	NaN	NaN	0.925403	0.568101	1.15523	S	3	3178	___1	+	Aux_NoAux	Casein kinase I substrate motif;ERK1,2 kinase substrate motif;G protein-coupled receptor kinase 1 substrate motif;Growth associated histone HI kinase substrate motif;GSK-3, ERK1, ERK2, CDK5 substrate motif;PKA kinase substrate motif;PKC kinase substrate motif;WW domain binding motif	0.949573	0.00107784	52.612	40.466	52.612	1.3027	10570000	817	0.00159815	0.00161404	4.57744	2.8586	S7UTW0	817	S7UTW0	S7UTW0	NRKIQLKPIEWEETGSPRVASSHVSTASSAS	IQLKPIEWEET(0.05)GS(0.95)PR	9311	Histidine acid phosphatase superfamily protein OS=Toxoplasma gondii (strain ATCC 50853 / GT1) OX=507601 GN=TGGT1_304650 PE=3 SV=1	UID9312	1	TGGT1_304650
NaN	NaN	NaN	0.695977	1.25704	0.72587	S	3	3178	___1	+	Aux_NoAux	14-3-3 domain binding motif;Calmodulin-dependent protein kinase II substrate motif;Casein kinase II substrate motif;ERK1,2 kinase substrate motif;G protein-coupled receptor kinase 1 substrate motif;GSK3 kinase substrate motif;GSK-3, ERK1, ERK2, CDK5 substrate motif;PAK2 kinase substrate motif;PKA kinase substrate motif;PKC epsilon kinase substrate motif;PKC kinase substrate motif;WW domain bindin…	0.717561	2.2828e-07	68.309	56.18	55.043	-0.19986	7604200	1759	0.00070831	0.00155932	4.03535	2.82501	S7UTW0	1759	S7UTW0	S7UTW0	SAPHSCASDPAQRRASPSASSPASSPVPASP	RAS(0.718)PS(0.082)AS(0.082)S(0.082)PAS(0.018)S(0.018)PVPASPHTAGAPSAR	9313	Histidine acid phosphatase superfamily protein OS=Toxoplasma gondii (strain ATCC 50853 / GT1) OX=507601 GN=TGGT1_304650 PE=3 SV=1	UID9314	1	TGGT1_304650
NaN	NaN	NaN	0.66968	0.592232	1.20522	S	2	3240	___1	+	Aux_NoAux	Casein kinase II substrate motif;G protein-coupled receptor kinase 1 substrate motif	0.987981	0.00668157	42.568	21.597	42.568	0.91093	4438600	83	0.0142534	0.0233235	3.25039	1.82287	S7UV44	83	S7UV44	S7UV44	DTHPPPQREVGEASFSAGEAALRDSGNSLSS	EVGEAS(0.012)FS(0.988)AGEAALR	9628	FHA domain-containing protein OS=Toxoplasma gondii (strain ATCC 50853 / GT1) OX=507601 GN=TGGT1_201790 PE=4 SV=1	UID9629	1	TGGT1_201790
NaN	0.308594	NaN	0.536859	0.776267	0.88665	S	2	3241	___1	+	Aux_NoAux	14-3-3 domain binding motif;Calmodulin-dependent protein kinase II substrate motif;G protein-coupled receptor kinase 1 substrate motif;PAK2 kinase substrate motif;PKA kinase substrate motif;PKC epsilon kinase substrate motif;PKC kinase substrate motif	0.99963	0.00676051	49.333	28.493	49.333	4.0193	15288000	2846	0.0542605	0.0392274	4.47875	1.68335	S7UV59	2846	S7UV59	S7UV59	PSRFVHAGKREHRRNSGGFAYEEARAREFSR	RNS(1)GGFAYEEAR	9640	Uncharacterized protein OS=Toxoplasma gondii (strain ATCC 50853 / GT1) OX=507601 GN=TGGT1_202070 PE=4 SV=1	UID9641	1	TGGT1_202070
-0.910924	NaN	NaN	1.37168	0.803039	0.409901	S	2	3248	___1	+	Aux_NoAux	ERK1,2 kinase substrate motif;GSK-3, ERK1, ERK2, CDK5 substrate motif;WW domain binding motif	0.741702	0.0150157	41.109	27.106	41.109	1.8704	4363700	5	0.00465374	0.0109198	3.04777	1.98705	S7UV85	5	S7UV85	S7UV85	___________MQETSPAHRERHALRLQLVP	MQET(0.258)S(0.742)PAHR	9690	AP2 domain transcription factor AP2VIIa-4 OS=Toxoplasma gondii (strain ATCC 50853 / GT1) OX=507601 GN=TGGT1_203710 PE=4 SV=1	UID9691		TGGT1_203710
NaN	NaN	NaN	0.564975	0.716435	1.34861	S	3	3319	___1	+	Aux_NoAux	14-3-3 domain binding motif;Calmodulin-dependent protein kinase II substrate motif;Casein kinase II substrate motif;ERK1,2 kinase substrate motif;Growth associated histone HI kinase substrate motif;GSK-3, ERK1, ERK2, CDK5 substrate motif;PKA kinase substrate motif;PKC epsilon kinase substrate motif;PKC kinase substrate motif;WW domain binding motif	0.838894	0.000104175	56.327	36.779	49.528	1.0402	9468800	411	0.00232729	0.00187755	4.15712	2.59262	S7UWN6	411	S7UWN6	S7UWN6	ILVGRSVSVPPVRERSPETGMMGPATQDGIE	ERS(0.839)PET(0.159)GMMGPAT(0.002)QDGIELR	9957	Uncharacterized protein OS=Toxoplasma gondii (strain ATCC 50853 / GT1) OX=507601 GN=TGGT1_225500 PE=4 SV=1	UID9958	1	TGGT1_225500
NaN	NaN	0.218299	0.991682	0.625049	0.667846	S	2	3358	___1	+	Aux_NoAux	Casein kinase II substrate motif;PKA kinase substrate motif;PKC kinase substrate motif;Pyruvate dehydrogenase kinase substrate motif	0.999998	1.36717e-05	91.937	65.423	91.937	-0.24913	37268000	1213	0.0389513	0.0324706	4.21083	1.76055	S7UXC8	1213	S7UXC8	S7UXC8	HGKSKKKHEESRQRNSVDDGSFGADFRSSSD	NS(1)VDDGSFGADFR	10081	EF hand domain-containing protein OS=Toxoplasma gondii (strain ATCC 50853 / GT1) OX=507601 GN=TGGT1_227800 PE=4 SV=1	UID10082	1	TGGT1_227800
NaN	0.216369	NaN	0.880274	0.752123	0.629114	S	3	3425	___1	+	Aux_NoAux	Casein kinase II substrate motif;G protein-coupled receptor kinase 1 substrate motif;GSK3 kinase substrate motif;PKA kinase substrate motif;PKC kinase substrate motif;Pyruvate dehydrogenase kinase substrate motif	0.703109	6.68458e-16	92.833	72.858	89.197	0.75335	24724000	736	0.0428815	0.0382122	4.05944	1.7012	S7UYB4	736	S7UYB4	S7UYB4	IQASTLSPTEGGGRASDEDSRDRLGSSSSRG	IQASTLS(0.033)PT(0.15)EGGGRAS(0.703)DEDS(0.114)RDR	10383	TLD protein OS=Toxoplasma gondii (strain ATCC 50853 / GT1) OX=507601 GN=TGGT1_262390 PE=4 SV=1	UID10384	1	TGGT1_262390
NaN	NaN	NaN	0.845425	0.394544	1.32266	S	3	3437	___1	+	Aux_NoAux	14-3-3 domain binding motif;Aurora-A kinase substrate motif;Calmodulin-dependent protein kinase II substrate motif;Casein kinase II substrate motif;MAPKAPK2 kinase substrate motif;MDC1 BRCT domain binding motif;PAK2 kinase substrate motif;Phosphorylase kinase substrate motif;PKA kinase substrate motif;PKC epsilon kinase substrate motif;PKC kinase substrate motif;Plk1 PBD domain binding motif	0.750201	0.00437491	48.423	32.884	48.423	1.7316	8149500	1371	0.00606138	0.00466667	3.88689	2.24351	S7UYK3	1371	S7UYK3	S7UYK3	PSGKDKLPWSGSRRSSLASLPDKERGREEAR	RS(0.245)S(0.75)LAS(0.005)LPDKER	10443	Uncharacterized protein OS=Toxoplasma gondii (strain ATCC 50853 / GT1) OX=507601 GN=TGGT1_261490 PE=4 SV=1	UID10444	1	TGGT1_261490
NaN	NaN	NaN	1.06638	0.847321	0.748436	S	2	3520	___1	+	Aux_NoAux	14-3-3 domain binding motif;Calmodulin-dependent protein kinase II substrate motif;G protein-coupled receptor kinase 1 substrate motif;MAPKAPK2 kinase substrate motif;PKA kinase substrate motif;PKC kinase substrate motif	0.999888	0.00027933	70.089	50.431	70.089	0.87462	7260700	1056	0.00115873	0.002	4.66093	2.98282	S7V048	1056	S7V048	S7V048	QASGDAGSDGDSRGVSEDLGSAAQGREREAE	GVS(1)EDLGSAAQGR	10809	Uncharacterized protein OS=Toxoplasma gondii (strain ATCC 50853 / GT1) OX=507601 GN=TGGT1_250790 PE=4 SV=1	UID10810	1	TGGT1_250790
NaN	NaN	NaN	1.24347	0.710045	0.666537	S	2	3549	___1	+	Aux_NoAux	AMP-activated protein kinase substrate motif;HMGCoA Reductase kinase substrate motif	0.999983	0.00121594	56.139	38.972	56.139	-3.3027	13329000	517	0.00277073	0.00158621	5.0324	2.85045	S7V0S1	517	S7V0S1	S7V0S1	GASLLRTGGPIVHAASGGRFSGVSGGSKSLS	TGGPIVHAAS(1)GGR	10904	ARID/BRIGHT DNA binding domain-containing protein OS=Toxoplasma gondii (strain ATCC 50853 / GT1) OX=507601 GN=TGGT1_246170 PE=4 SV=1	UID10905	1	TGGT1_246170
NaN	NaN	NaN	1.0298	0.905373	0.795636	S	2	3560	___1	+	Aux_NoAux	G protein-coupled receptor kinase 1 substrate motif;GSK3 kinase substrate motif	1	2.8082e-08	76.733	57.41	45.28	0.50722	736790000	70	1.21538e-05	0.00340741	4.56867	3.89563	S7V0W6	70	S7V0W6	S7V0W6	RAVKTRAEDLGEAPLSRPASIPVEMTTRDHI	AEDLGEAPLS(1)R	10931	Uncharacterized protein OS=Toxoplasma gondii (strain ATCC 50853 / GT1) OX=507601 GN=TGGT1_246940 PE=4 SV=1	UID10932	1;2	TGGT1_246940
NaN	NaN	0.155992	1.08595	0.627039	0.596666	S	3	3577	___1	+	Aux_NoAux	Casein kinase I substrate motif;Casein kinase II substrate motif	1	2.19723e-52	128.89	120.05	128.89	0.70592	12965000	467	0.03488	0.0347591	3.83303	1.72575	S7V143	467	S7V143	S7V143	EDFEGSHGVEEEDEGSDEFDGRGSSYGHFPQ	RPLEDEDFEGSHGVEEEDEGS(1)DEFDGR	11035	AP2 domain transcription factor AP2XII-5 OS=Toxoplasma gondii (strain ATCC 50853 / GT1) OX=507601 GN=TGGT1_247730 PE=4 SV=1	UID11036	1	TGGT1_247730
NaN	NaN	0.198149	1.035	0.368025	0.855654	S	2	3582	___1	+	Aux_NoAux	b-Adrenergic Receptor kinase substrate motif;Casein kinase I substrate motif;Casein kinase II substrate motif;Pyruvate dehydrogenase kinase substrate motif	1	1.8435e-33	103.4	95.655	44.294	-0.91959	35968000	397	0.0433769	0.0338441	4.34472	1.74522	S7V163	397	S7V163	S7V163	KEEGEEDVQDEEDEESNADLNEDEEKRRMLQ	EEGEEDVQDEEDEES(1)NADLNEDEEK	11053	CRAL/TRIO domain-containing protein OS=Toxoplasma gondii (strain ATCC 50853 / GT1) OX=507601 GN=TGGT1_246330 PE=4 SV=1	UID11054	1	TGGT1_246330
NaN	NaN	NaN	0.933151	0.813397	0.887845	S	2	3583	___1	+	Aux_NoAux		1	1.10575e-09	108.71	76.089	77.078	0.79028	6917900	2	0.00214479	0.00317391	3.5037	2.33951	S7V172	2	S7V172	S7V172	______________MSRLNIELGEGGGKAGA	S(1)RLNIELGEGGGK	11054	Uncharacterized protein OS=Toxoplasma gondii (strain ATCC 50853 / GT1) OX=507601 GN=TGGT1_245650 PE=4 SV=1	UID11055	1	TGGT1_245650
NaN	NaN	NaN	1.17833	0.117361	1.12754	S	3	3605	___1	+	Aux_NoAux	b-Adrenergic Receptor kinase substrate motif;BARD1 BRCT domain binding motif;Casein kinase I substrate motif;Casein kinase II substrate motif;G protein-coupled receptor kinase 1 substrate motif	1	0.000673106	41.423	34.7	41.423	-0.87664	8082100	354	0.0191303	0.0190758	3.6184	1.85311	S7V1N1	354	S7V1N1	S7V1N1	KVDGAPGEGDEVDVDSDDEPPPEANPPRTDA	VDGAPGEGDEVDVDS(1)DDEPPPEANPPR	11137	Cyclin-dependent kinases regulatory subunit OS=Toxoplasma gondii (strain ATCC 50853 / GT1) OX=507601 GN=TGGT1_219100 PE=3 SV=1	UID11138	1	TGGT1_219100
NaN	NaN	NaN	0.939394	0.83335	0.94791	S	2	3630	___1	+	Aux_NoAux	Cdc2 kinase substrate motif;CDK kinase substrate motif;CDK1,2,4,6 kinase substrate motif;ERK1,2 kinase substrate motif;G protein-coupled receptor kinase 1 substrate motif;GSK3 kinase substrate motif;GSK-3, ERK1, ERK2, CDK5 substrate motif;WW domain binding motif	0.796491	7.92605e-08	62.064	46.472	62.064	-1.3206	52903000	329	6.43638e-05	0	6.81565	4.89558	S7V277	329	S7V277	S7V277	PEAPQATAAPAAATASPARSWAARLVQKKET	ET(0.008)VNT(0.008)PEAPQAT(0.002)AAPAAAT(0.185)AS(0.796)PAR	11225	Uncharacterized protein OS=Toxoplasma gondii (strain ATCC 50853 / GT1) OX=507601 GN=TGGT1_230940 PE=4 SV=1	UID11226	1	TGGT1_230940
NaN	NaN	NaN	1.40899	0.719245	0.419345	S	2	3631	___1	+	Aux_NoAux	14-3-3 domain binding motif;Akt kinase substrate motif;Calmodulin-dependent protein kinase II substrate motif;Casein kinase II substrate motif;DNA dependent Protein kinase substrate motif;ERK1,2 kinase substrate motif;G protein-coupled receptor kinase 1 substrate motif;GSK-3, ERK1, ERK2, CDK5 substrate motif;MAPKAPK1 kinase substrate motif;PKA kinase substrate motif;PKC kinase substrate motif;WW …	0.984956	0.00823383	56.936	36.311	56.936	1.6832	3232500	96	0.00712918	0.0325442	2.67007	1.74901	S7V282	96	S7V282	S7V282	SGVLPSPGSSRFRPPSPLYPAKDANFKDSQS	FRPPS(0.985)PLY(0.015)PAK	11236	PHD-finger domain-containing protein OS=Toxoplasma gondii (strain ATCC 50853 / GT1) OX=507601 GN=TGGT1_230890 PE=4 SV=1	UID11237	1	TGGT1_230890
-0.602026	NaN	NaN	0.987536	0.835995	0.871948	S	3	3806	___1	+	Aux_NoAux	Casein kinase II substrate motif;ERK1,2 kinase substrate motif;GSK-3, ERK1, ERK2, CDK5 substrate motif;WW domain binding motif	0.629176	1.38474e-05	58.722	49.389	58.722	0.75599	14587000	492	0.000370162	0.00219048	4.26635	3.08452	S7VQB3	492	S7VQB3	S7VQB3	SDIADETPLGRPGTGSPSSYKRGGHLKGELH	TESDIADET(0.004)PLGRPGT(0.162)GS(0.629)PS(0.162)S(0.043)YK	11925	Pantoate--beta-alanine ligase (Fragment) OS=Toxoplasma gondii (strain ATCC 50853 / GT1) OX=507601 GN=TGGT1_265870A PE=3 SV=1	UID11926	1	TGGT1_265870A
NaN	NaN	NaN	0.739846	0.584966	1.23087	S	2	3809	___1	+	Aux_NoAux	14-3-3 domain binding motif;Akt kinase substrate motif;Aurora-A kinase substrate motif;Calmodulin-dependent protein kinase II substrate motif;Casein kinase II substrate motif;DMPK1 kinase substrate motif;G protein-coupled receptor kinase 1 substrate motif;MAPKAPK1 kinase substrate motif;p70 Ribosomal S6 kinase substrate motif;PAK2 kinase substrate motif;Phosphorylase kinase substrate motif;PKA ki…	0.98462	0.0108434	44.299	26.435	44.299	0.72859	5288600	1397	0.00654358	0.00493204	3.81741	2.20026	S7VQL1	1397	S7VQL1	S7VQL1	FGDEDLAPRGRARRQSLSATGEARLDAGWSE	RQS(0.985)LS(0.008)AT(0.008)GEAR	11934	Uncharacterized protein OS=Toxoplasma gondii (strain ATCC 50853 / GT1) OX=507601 GN=TGGT1_305470 PE=4 SV=1	UID11935	1	TGGT1_305470
NaN	-0.131885	NaN	0.948575	0.615234	0.939727	S	2	3843	___1	+	Aux_NoAux	b-Adrenergic Receptor kinase substrate motif;Casein kinase I substrate motif;Casein kinase II substrate motif	1	2.5016e-153	225.6	182.42	225.6	0.064757	44429000	767	0.010736	0.00265922	5.0823	2.38968	S7VTG6	767	S7VTG6	S7VTG6	TKLVEAEEEEEEDAESAQEEQGERGDSSEEG	LVEAEEEEEEDAES(1)AQEEQGER	12063	Non-specific serine/threonine protein kinase OS=Toxoplasma gondii (strain ATCC 50853 / GT1) OX=507601 GN=TGGT1_210830 PE=3 SV=1	UID12064	1	TGGT1_210830
NaN	NaN	NaN	1.46837	0.0154807	0.910185	S	2	3930	___1	+	Aux_NoAux	b-Adrenergic Receptor kinase substrate motif;Casein kinase II substrate motif;G protein-coupled receptor kinase 1 substrate motif	0.937149	9.13915e-05	89.629	60.302	70.963	-0.68136	16917000	132	0.0227508	0.0275986	3.59011	1.79761	S7VWA4	132	S7VWA4	S7VWA4	RETKRFIRHESRSVDSDSPTWQLARTESNLE	S(0.997)VDS(0.937)DS(0.059)PT(0.007)WQLAR	12428	Uncharacterized protein OS=Toxoplasma gondii (strain ATCC 50853 / GT1) OX=507601 GN=TGGT1_265260 PE=4 SV=1	UID12429	1;2	TGGT1_265260
NaN	NaN	NaN	1.32191	-0.179157	1.08089	S	2	3933	___1	+	Aux_NoAux	b-Adrenergic Receptor kinase substrate motif;Casein kinase II substrate motif	0.99597	3.5239e-30	153.7	124.21	153.7	0.58858	36240000	313	0.0497151	0.042346	4.07774	1.65376	S7VWC3	313	S7VWC3	S7VWC3	ESAGRGCRDAWEGEESDSEDKIRGADKDHGR	DAWEGEES(0.996)DS(0.004)EDKIR	12433	Uncharacterized protein OS=Toxoplasma gondii (strain ATCC 50853 / GT1) OX=507601 GN=TGGT1_265470 PE=4 SV=1	UID12434	1	TGGT1_265470
NaN	-0.530162	-0.384211	1.29972	-0.189023	1.09075	S	2	3946	___1	+	Aux_NoAux	Casein kinase II substrate motif	1	2.15558e-79	191.36	180.7	191.36	0.38247	72766000	15	0.0539357	0.0325636	4.99222	1.75348	S7VWS9	15	S7VWS9	S7VWS9	_MELPLDAWATAAHGSKAYVARSADVSRGAC	MELPLDAWATAAHGS(1)K	12474	Microtubule associated protein SPM2 OS=Toxoplasma gondii (strain ATCC 50853 / GT1) OX=507601 GN=TGGT1_286590 PE=4 SV=1	UID12475	1	TGGT1_286590
-1.33959	-0.336832	-0.905161	0.932729	0.677155	0.971699	S	2	3977	___1	+	Aux_NoAux	14-3-3 domain binding motif;Akt kinase substrate motif;Calmodulin-dependent protein kinase II substrate motif;Casein kinase II substrate motif;MAPKAPK1 kinase substrate motif;p70 Ribosomal S6 kinase substrate motif;Phosphorylase kinase substrate motif;PKA kinase substrate motif;PKC kinase substrate motif	0.877712	0.000117737	65.574	41.588	57.836	-0.12539	8181500	327	0.00483735	0.0379871	2.44022	1.70409	S7VY29	327	S7VY29	S7VY29	FPLFLPRETHRGRQNSLSTEGVAETVLRRSQ	QNS(0.878)LS(0.108)T(0.014)EGVAETVLR	12665	Uncharacterized protein OS=Toxoplasma gondii (strain ATCC 50853 / GT1) OX=507601 GN=TGGT1_288190 PE=4 SV=1	UID12666	1	TGGT1_288190
-0.0402928	NaN	NaN	1.02055	0.177269	1.13705	S	2	3992	___1	+	Aux_NoAux	14-3-3 domain binding motif;ATM kinase substrate motif;Calmodulin-dependent protein kinase II substrate motif;Calmodulin-dependent protein kinase IV substrate motif;Casein kinase II substrate motif;Chk1 kinase substrate motif;DNA dependent Protein kinase substrate motif;PKA kinase substrate motif;PKC kinase substrate motif	0.999984	5.65903e-07	101.6	82.815	91.62	0.48004	24051000	233	0.0309996	0.0196704	4.24209	1.84427	S7VYN4	233	S7VYN4	S7VYN4	LKASSSSGRVLHRDGSQESGSTLWGRTSSVL	DGS(1)QESGSTLWGR	12717	GDT1 family protein OS=Toxoplasma gondii (strain ATCC 50853 / GT1) OX=507601 GN=TGGT1_319550 PE=3 SV=1	UID12718	1	TGGT1_319550
NaN	NaN	NaN	1.05478	0.649429	1.00562	S	3	4013	___1	+	Aux_NoAux	14-3-3 domain binding motif;Calmodulin-dependent protein kinase II alpha substrate motif;Calmodulin-dependent protein kinase II substrate motif;Calmodulin-dependent protein kinase IV substrate motif;Chk1 kinase substrate motif;G protein-coupled receptor kinase 1 substrate motif;PKA kinase substrate motif;PKC kinase substrate motif	0.97299	4.93549e-24	97.744	83.152	97.744	0.024042	99291000	1054	0.000165067	0	6.67003	4.48454	S7VZF6	1054	S7VZF6	S7VZF6	EAVVGNVEGLMKRDGSMQHAGALGSGLTSAS	DGS(0.973)MQHAGALGS(0.025)GLT(0.001)SASSSTSLSGHTK	12812	Trehalose-phosphatase OS=Toxoplasma gondii (strain ATCC 50853 / GT1) OX=507601 GN=TGGT1_297720 PE=3 SV=1	UID12813	1;2;3	TGGT1_297720
NaN	NaN	NaN	0.887439	0.858332	0.95886	S	3	4060	___1	+	Aux_NoAux	14-3-3 domain binding motif;Calmodulin-dependent protein kinase II substrate motif;Calmodulin-dependent protein kinase IV substrate motif;Casein kinase II substrate motif;Chk1 kinase substrate motif;ERK1,2 kinase substrate motif;Growth associated histone HI kinase substrate motif;GSK-3, ERK1, ERK2, CDK5 substrate motif;PKA kinase substrate motif;PKC kinase substrate motif;WW domain binding motif;…	0.881196	3.15837e-08	73.036	58.423	48.422	1.8168	18520000	285	0.000229999	0.00301639	4.56708	3.35046	S7W0Y7	285	S7W0Y7	S7W0Y7	SRCSSPPQLRMRRGRSPSSELDGPGASSQTP	GRS(0.881)PS(0.569)S(0.536)ELDGPGAS(0.01)S(0.003)QT(0.001)PEVLTR	13038	Riboflavin kinase (Fragment) OS=Toxoplasma gondii (strain ATCC 50853 / GT1) OX=507601 GN=TGGT1_216740A PE=4 SV=1	UID13039	1;2	TGGT1_216740A
NaN	NaN	NaN	0.727703	0.921414	1.07149	S	2	4081	___1	+	Aux_NoAux	Casein kinase II substrate motif;ERK1,2 kinase substrate motif;Growth associated histone HI kinase substrate motif;GSK-3, ERK1, ERK2, CDK5 substrate motif;MDC1 BRCT domain binding motif;PKA kinase substrate motif;PKC kinase substrate motif;Plk1 PBD domain binding motif;WW domain binding motif	0.798421	1.25556e-102	189.15	162.86	68.49	2.521	14153000	34	6.46984e-05	0	5.25326	4.03262	S7W1G7	34	S7W1G7	S7W1G7	GLTGAEAGSPSAAASSPRSLLSFGLPSSPRQ	AAGGLT(0.094)GAEAGS(0.846)PS(0.064)AAAS(0.197)S(0.798)PR	13118	Uncharacterized protein (Fragment) OS=Toxoplasma gondii (strain ATCC 50853 / GT1) OX=507601 GN=TGGT1_315280 PE=4 SV=1	UID13119	1;2	TGGT1_315280
NaN	NaN	NaN	1.18008	0.688362	0.794022	S	2	4092	___1	+	Aux_NoAux	b-Adrenergic Receptor kinase substrate motif;BARD1 BRCT domain binding motif;Casein kinase II substrate motif	0.994817	2.10321e-17	123.02	101.15	123.02	0.49213	13288000	667	0.00114905	0.0023	5.01376	3.12608	S7W223	667	S7W223	S7W223	LHQQQQRTIHPTGVESDDEVIRSPLRRRSHP	TIHPT(0.005)GVES(0.995)DDEVIR	13172	CMGC kinase OS=Toxoplasma gondii (strain ATCC 50853 / GT1) OX=507601 GN=TGGT1_254630 PE=4 SV=1	UID13173	1	TGGT1_254630
NaN	NaN	NaN	1.07762	1.14556	0.405045	S	2	4125	___1	+	Aux_NoAux	G protein-coupled receptor kinase 1 substrate motif;GSK3 kinase substrate motif	0.993215	3.04432e-13	99.344	72.633	65.784	0.65493	42229000	472	0.00240419	0.00202198	5.33801	2.99614	S7W2W0	472	S7W2W0	S7W2W0	RGSSHQEDNSRGGCKSLGVSHGTGLGSSPSY	S(0.993)LGVS(0.007)HGT(0.003)GLGS(0.037)S(0.03)PS(0.93)YIK	13328	Uncharacterized protein OS=Toxoplasma gondii (strain ATCC 50853 / GT1) OX=507601 GN=TGGT1_284780 PE=4 SV=1	UID13329	1;2	TGGT1_284780
NaN	0.249895	NaN	0.82527	0.773395	0.661358	S	2	4128	___1	+	Aux_NoAux	G protein-coupled receptor kinase 1 substrate motif;PKA kinase substrate motif	1	4.71187e-16	128.95	98.892	128.95	0.21989	42606000	415	0.0431413	0.0258182	4.76119	1.81087	S7W2X5	415	S7W2X5	S7W2X5	PVPQSDAEGHDKTDRSVGFAEIPDGHPERSG	S(1)VGFAEIPDGHPER	13347	Zinc finger, C3HC4 type (RING finger) domain-containing protein OS=Toxoplasma gondii (strain ATCC 50853 / GT1) OX=507601 GN=TGGT1_304460 PE=4 SV=1	UID13348	1	TGGT1_304460
NaN	NaN	NaN	0.64689	0.817377	1.21079	S	3	4183	___1	+	Aux_NoAux	G protein-coupled receptor kinase 1 substrate motif;PKA kinase substrate motif;PKC kinase substrate motif	0.997996	0.000672277	52.612	37.684	44.816	0.24673	11000000	268	0.000801661	0.00162832	4.18833	2.87028	S7W4F0	268	S7W4F0	S7W4F0	GKKGSLHDSGLHAEGSDKRTNPSETRGVPKT	GSLHDS(0.002)GLHAEGS(0.998)DKR	13638	Uncharacterized protein OS=Toxoplasma gondii (strain ATCC 50853 / GT1) OX=507601 GN=TGGT1_290700 PE=4 SV=1	UID13639	1	TGGT1_290700
NaN	NaN	NaN	0.899744	0.623347	1.13934	S	3	4185	___1	+	Aux_NoAux	b-Adrenergic Receptor kinase substrate motif;Casein kinase II substrate motif;G protein-coupled receptor kinase 1 substrate motif	0.509816	0.000579738	48.848	31.769	48.848	1.3176	14645000	204	0.00115004	0.00292063	5.51154	3.31232	S7W4G5	204	S7W4G5	S7W4G5	NAEGEARERSEEGPESATLPSSALQRLVEGE	ERS(0.43)EEGPES(0.51)AT(0.06)LPSSALQR	13655	Pyruvate phosphate dikinase, pep/pyruvate binding domain-containing protein OS=Toxoplasma gondii (strain ATCC 50853 / GT1) OX=507601 GN=TGGT1_290960 PE=3 SV=1	UID13656	1	TGGT1_290960
NaN	NaN	0.314798	0.982173	0.349418	0.830635	S	2	4216	___1	+	Aux_NoAux	14-3-3 domain binding motif;Aurora-A kinase substrate motif;Calmodulin-dependent protein kinase II substrate motif;Casein kinase II substrate motif;PAK2 kinase substrate motif;Phosphorylase kinase substrate motif;PKA kinase substrate motif;PKC epsilon kinase substrate motif;PKC kinase substrate motif;Pyruvate dehydrogenase kinase substrate motif	1	0.00165121	78.098	38.551	77.744	2.1634	41093000	1360	0.0617829	0.0409102	4.73611	1.66723	S7W5A1	1360	S7W5A1	S7W5A1	SPAVGSSSSVGERRNSLLDNRGAESAAALDD	RNS(1)LLDNR	13752	Phosphatidylinositol 3-and 4-kinase OS=Toxoplasma gondii (strain ATCC 50853 / GT1) OX=507601 GN=TGGT1_215700 PE=3 SV=1	UID13753	1	TGGT1_215700
NaN	NaN	NaN	1.35192	0.495822	0.743534	S	2	4270	___1	+	Aux_NoAux		1	0.00253398	65.305	14.698	48.423	2.1471	9240600	445	0.00426352	0.00471429	3.66976	2.25487	S7W6U2	445	S7W6U2	S7W6U2	AAPCDVEQGKRRVLQSLNAKDNGQQHGMESS	VLQS(1)LNAK	13959	Uncharacterized protein OS=Toxoplasma gondii (strain ATCC 50853 / GT1) OX=507601 GN=TGGT1_262935 PE=4 SV=1	UID13960	1	TGGT1_262935
NaN	NaN	0.288078	0.97507	0.460139	0.780634	S	2	4319	___1	+	Aux_NoAux	14-3-3 domain binding motif;Calmodulin-dependent protein kinase II substrate motif;Casein kinase II substrate motif;MAPKAPK2 kinase substrate motif;PKA kinase substrate motif;PKA, PKG kinase substrate motif;PKC epsilon kinase substrate motif;PKC kinase substrate motif;PKG kinase substrate motif	0.995245	0.00136031	66.393	48.957	51.569	0.40991	19174000	811	0.0511796	0.0462637	3.93064	1.61928	S7W8E5	811	S7W8E5	S7W8E5	KISPSLSRAPASRKGSDSFEGVGRGVHAQSA	KGS(0.995)DS(0.005)FEGVGR	14176	TOG domain-containing protein OS=Toxoplasma gondii (strain ATCC 50853 / GT1) OX=507601 GN=TGGT1_312590 PE=4 SV=1	UID14177	1	TGGT1_312590
NaN	NaN	NaN	1.10355	0.375798	1.09601	S	2	4323	___1	+	Aux_NoAux	Casein kinase I substrate motif;Casein kinase II substrate motif;DNA dependent Protein kinase substrate motif;G protein-coupled receptor kinase 1 substrate motif;GSK3 kinase substrate motif	0.99998	6.15571e-07	78.794	61.513	78.794	-0.67124	27907000	743	0.00522416	0.0048125	3.84254	2.2672	S7W8I6	743	S7W8I6	S7W8I6	FQRADKLFEEENEAPSAEASPAGSRRRLTFE	LFEEENEAPS(1)AEAS(0.966)PAGS(0.034)R	14187	Uncharacterized protein OS=Toxoplasma gondii (strain ATCC 50853 / GT1) OX=507601 GN=TGGT1_278030 PE=4 SV=1	UID14188	1;2	TGGT1_278030
NaN	NaN	-0.0783418	1.15372	0.996465	0.131672	S	2	4335	___1	+	Aux_NoAux	b-Adrenergic Receptor kinase substrate motif;BARD1 BRCT domain binding motif;Casein kinase I substrate motif;Casein kinase II substrate motif;G protein-coupled receptor kinase 1 substrate motif	0.999991	0.000155256	64.121	42.658	64.121	-2.9988	13610000	1168	0.0394061	0.0433504	3.62342	1.64528	S7W8S6	1168	S7W8S6	S7W8S6	DSVAAGAGGERRDEESEDEEAAGPAGTRRGR	DEES(1)EDEEAAGPAGTR	14234	AP2 domain transcription factor AP2XII-8 OS=Toxoplasma gondii (strain ATCC 50853 / GT1) OX=507601 GN=TGGT1_250800 PE=4 SV=1	UID14235	1	TGGT1_250800
NaN	NaN	NaN	0.522868	0.94394	1.20072	S	2	4352	___1	+	Aux_NoAux	14-3-3 domain binding motif;Calmodulin-dependent protein kinase II substrate motif;Casein kinase II substrate motif;Phosphorylase kinase substrate motif;PKA kinase substrate motif;PKC kinase substrate motif	0.987523	0.000315239	73.279	57.892	63.037	0.61908	31514000	182	0.00100186	0.00261538	3.28877	2.37947	S7W9D4	182	S7W9D4	S7W9D4	TTGKDAGGEKPKRTVSVSSLATPGSPKTSPS	T(0.012)VS(0.988)VS(0.495)S(0.495)LAT(0.042)PGS(0.968)PK	14307	Transmembrane protein 163 OS=Toxoplasma gondii (strain ATCC 50853 / GT1) OX=507601 GN=TGGT1_313680 PE=3 SV=1	UID14308	2;3	TGGT1_313680
-0.152266	-1.34804	-0.891909	1.20223	0.270395	0.919584	S	2	4440	___1	+	Aux_NoAux	14-3-3 domain binding motif;Calmodulin-dependent protein kinase II substrate motif;Calmodulin-dependent protein kinase IV substrate motif;Casein kinase II substrate motif;Chk1 kinase substrate motif;MAPKAPK2 kinase substrate motif;PKA kinase substrate motif;PKC kinase substrate motif	0.997294	4.44207e-10	112.44	76.117	112.44	0.37921	32403000	667	0.0229869	0.0391056	3.16792	1.68262	S7WC30	667	S7WC30	S7WC30	AKTDTHTHVGVSRAVSGTPQWTDIERHHSHA	AVS(0.997)GT(0.003)PQWTDIER	14730	Mitogen-activated protein kinase OS=Toxoplasma gondii (strain ATCC 50853 / GT1) OX=507601 GN=TGGT1_233010 PE=3 SV=1	UID14731	1	TGGT1_233010
NaN	NaN	NaN	1.13019	0.527863	1.01699	S	2	4455	___1	+	Aux_NoAux	BARD1 BRCT domain binding motif;Casein kinase II substrate motif;DNA dependent Protein kinase substrate motif	1	1.56116e-20	117.37	94.842	117.37	0.23863	33543000	571	0.000802106	0.00245333	4.8691	3.17428	S7WCQ5	571	S7WCQ5	S7WCQ5	EKSSPVLARSAEGEPSDEEKDAWPDRGTERG	SAEGEPS(1)DEEKDAWPDR	14810	Uncharacterized protein OS=Toxoplasma gondii (strain ATCC 50853 / GT1) OX=507601 GN=TGGT1_271740 PE=4 SV=1	UID14811	1	TGGT1_271740
NaN	NaN	NaN	0.800713	0.960028	0.918741	S	2	4464	___1	+	Aux_NoAux	Casein kinase II substrate motif;DNA dependent Protein kinase substrate motif	0.5	8.26596e-05	76.073	59.848	76.073	0.84526	4618900	386	0.000694255	0.00178065	3.47621	2.54265	S7WD32	386	S7WD32	S7WD32	VSPDSTRLATLAIIPSKESRKGSCERSGSCP	LATLAIIPS(0.5)KES(0.5)R	14839	Uncharacterized protein OS=Toxoplasma gondii (strain ATCC 50853 / GT1) OX=507601 GN=TGGT1_227000 PE=4 SV=1	UID14840		TGGT1_227000
NaN	NaN	NaN	0.79345	0.950121	0.909519	S	2	4464	___1	+	Aux_NoAux	b-Adrenergic Receptor kinase substrate motif;G protein-coupled receptor kinase 1 substrate motif;GSK3 kinase substrate motif;PKA kinase substrate motif;PKC kinase substrate motif	0.5	8.26596e-05	76.073	59.848	76.073	0.84526	4618900	389	0.00144763	0.00157714	3.50005	2.4173	S7WD32	389	S7WD32	S7WD32	DSTRLATLAIIPSKESRKGSCERSGSCPIFS	LATLAIIPS(0.5)KES(0.5)R	14840	Uncharacterized protein OS=Toxoplasma gondii (strain ATCC 50853 / GT1) OX=507601 GN=TGGT1_227000 PE=4 SV=1	UID14841		TGGT1_227000
NaN	NaN	NaN	0.748465	0.506895	1.27289	S	2	4567	___1	+	Aux_NoAux	b-Adrenergic Receptor kinase substrate motif;BARD1 BRCT domain binding motif;Casein kinase II substrate motif	1	0.00128947	55.314	47.944	55.314	0.016488	3332200	613	0.00862385	0.01376	3.22099	1.92816	S7WI17	613	S7WI17	S7WI17	GALKNAARDVFIVEDSDDEDRLIFEVNAYRP	DVFIVEDS(1)DDEDR	15267	DUF1604 domain-containing protein OS=Toxoplasma gondii (strain ATCC 50853 / GT1) OX=507601 GN=TGGT1_308070 PE=4 SV=1	UID15268	1	TGGT1_308070
NaN	NaN	NaN	1.04064	0.605329	1.03157	S	2	4577	___1	+	Aux_NoAux	PKA kinase substrate motif;PKC kinase substrate motif	0.567846	2.64811e-17	116.01	98.729	116.01	0.46642	40187000	595	0.000740414	0.00557576	6.32774	3.76742	S7WIG3	595	S7WIG3	S7WIG3	FSQCHPTLPAAPGRFSSDPGSGNTMSVLNPR	FS(0.568)S(0.431)DPGS(0.001)GNTMSVLNPR	15309	Protein kinase OS=Toxoplasma gondii (strain ATCC 50853 / GT1) OX=507601 GN=TGGT1_231070 PE=4 SV=1	UID15310	1	TGGT1_231070
NaN	NaN	NaN	1.03306	0.984271	0.652058	S	2	4586	___1	+	Aux_NoAux	Casein kinase I substrate motif;PKA kinase substrate motif;PKC kinase substrate motif	1	0.0142608	63.073	41.626	63.073	0.13702	8183000	5959	0.000950249	0.00168807	4.34781	2.90188	S7WJ08	5959	S7WJ08	S7WJ08	FPKGQEPLEDGRDRGSFIGRSDITPQLGDPG	DRGS(1)FIGR	15370	Chorein_N domain-containing protein OS=Toxoplasma gondii (strain ATCC 50853 / GT1) OX=507601 GN=TGGT1_232080 PE=4 SV=1	UID15371	1	TGGT1_232080
0.478855	NaN	NaN	0.841607	0.614251	0.628936	T	3	253	___1	+	Aux_NoAux	Casein kinase II substrate motif;PKA kinase substrate motif;PKC kinase substrate motif	0.772816	0.000306351	77.379	51.993	46.159	0.68664	114950000	13	0.078692	0.0492757	5.08358	1.60612	A0A125YRC8	13	A0A125YRC8	A0A125YRC8	___MERNKLERRKSLTHPSLLDRSLQKSKQE	S(0.214)LT(0.773)HPS(0.013)LLDR	15771	Trafficking protein particle complex subunit OS=Toxoplasma gondii (strain ATCC 50853 / GT1) OX=507601 GN=TGGT1_269140 PE=3 SV=1	UID15772	1	TGGT1_269140
NaN	-0.257302	NaN	1.26363	0.843144	0.250429	T	2	354	___1	+	Aux_NoAux	MDC1 BRCT domain binding motif;Plk1 PBD domain binding motif	0.5	2.86348e-15	108.59	46.187	108.59	2.365	8412500	3	0.0277444	0.03935	3.3568	1.68458	A0A125YWQ0	3	A0A125YWQ0	A0A125YWQ0	_____________MSTAATESDLDPTKGEGL	S(0.5)T(0.5)AATESDLDPTK	15844	Glycolipid transfer protein GLTP OS=Toxoplasma gondii (strain ATCC 50853 / GT1) OX=507601 GN=TGGT1_223110 PE=4 SV=1	UID15845	1	TGGT1_223110
NaN	NaN	NaN	1.13902	0.79338	0.70295	T	2	3119	___1	+	Aux_NoAux	AMP-activated protein kinase substrate motif;Calmodulin-dependent protein kinase II substrate motif;PKC kinase substrate motif	0.999336	1.88555e-10	115.18	106.66	115.18	1.2119	39002000	774	0.00210595	0.00328571	6.44738	3.37337	S7UT03	774	S7UT03	S7UT03	EERRARAEAMALRLATVMGLSEDEED_____	LAT(0.999)VMGLS(0.001)EDEED	17293	Uncharacterized protein OS=Toxoplasma gondii (strain ATCC 50853 / GT1) OX=507601 GN=TGGT1_309050 PE=4 SV=1	UID17294	1	TGGT1_309050
NaN	NaN	NaN	1.15674	0.395087	1.06552	T	2	3178	___1	+	Aux_NoAux	b-Adrenergic Receptor kinase substrate motif	0.627425	2.8192e-08	104.41	79.856	103.79	2.3093	17563000	815	0.00289809	0.00193684	5.50418	2.97936	S7UTW0	815	S7UTW0	S7UTW0	GINRKIQLKPIEWEETGSPRVASSHVSTASS	IQLKPIEWEET(0.627)GS(0.373)PR	17362	Histidine acid phosphatase superfamily protein OS=Toxoplasma gondii (strain ATCC 50853 / GT1) OX=507601 GN=TGGT1_304650 PE=3 SV=1	UID17363	1	TGGT1_304650
-0.843928	NaN	NaN	1.06304	1.02592	0.597026	T	2	3248	___1	+	Aux_NoAux	b-Adrenergic Receptor kinase substrate motif	0.5	0.0150157	40.883	30.228	40.883	0.96681	3239600	4	0.000550383	0.00469036	2.90325	2.25274	S7UV85	4	S7UV85	S7UV85	____________MQETSPAHRERHALRLQLV	MQET(0.5)S(0.5)PAHR	17421	AP2 domain transcription factor AP2VIIa-4 OS=Toxoplasma gondii (strain ATCC 50853 / GT1) OX=507601 GN=TGGT1_203710 PE=4 SV=1	UID17422		TGGT1_203710
NaN	NaN	NaN	1.28402	0.582081	0.767096	T	2	3743	___1	+	Aux_NoAux	Casein kinase I substrate motif	0.999954	0.0196896	68.515	53.307	68.515	0.25646	14855000	429	0.00219397	0.00175238	5.03786	2.92924	S7V482	429	S7V482	S7V482	VEAFKAIQRALLEAKTKELVEPTSKEAEEAR	T(1)KELVEPTSK	17806	MAG1 protein OS=Toxoplasma gondii (strain ATCC 50853 / GT1) OX=507601 GN=MAG1 PE=4 SV=1	UID17807		MAG1 PE=4 SV=
NaN	NaN	NaN	1.06471	-0.158632	1.41402	T	2	3764	___1	+	Aux_NoAux	b-Adrenergic Receptor kinase substrate motif;Calmodulin-dependent protein kinase II substrate motif;Calmodulin-dependent protein kinase IV substrate motif;Chk1 kinase substrate motif;G protein-coupled receptor kinase 1 substrate motif;PKC kinase substrate motif	1	1.7294e-32	137.19	116.24	137.19	0.13207	16082000	127	0.0332461	0.0298667	4.05312	1.78477	S7V4M0	127	S7V4M0	S7V4M0	MEDEVEETWAVMRGDTEQQEPHDFTYWDKLR	GDT(1)EQQEPHDFTYWDK	17810	Uncharacterized protein OS=Toxoplasma gondii (strain ATCC 50853 / GT1) OX=507601 GN=TGGT1_271930 PE=4 SV=1	UID17811	1	TGGT1_271930
NaN	NaN	NaN	0.997101	0.776933	0.906619	T	2	3815	___1	+	Aux_NoAux	G protein-coupled receptor kinase 1 substrate motif	0.499999	0.000246922	83.314	60.574	83.314	0.18185	9434500	197	0.000667126	0.00182178	4.27069	2.95256	S7VRC4	197	S7VRC4	S7VRC4	QRAAESKDISPEQELTSPRTAERTPAAGEAP	DISPEQELT(0.5)S(0.5)PR	17842	Uncharacterized protein OS=Toxoplasma gondii (strain ATCC 50853 / GT1) OX=507601 GN=TGGT1_293540 PE=4 SV=1	UID17843	1	TGGT1_293540
NaN	NaN	0.160072	0.858023	0.67802	0.792182	T	2	3816	___1	+	Aux_NoAux	Casein kinase II substrate motif;MAPKAPK2 kinase substrate motif;PKA kinase substrate motif;PKC kinase substrate motif	0.999793	7.6132e-07	92.939	73.153	58.831	0.5373	44709000	1281	0.0320012	0.0449307	3.26008	1.62227	S7VRH5	1281	S7VRH5	S7VRH5	LRRFRRPAWSSSARATGDSLAGSAVPARGLA	AT(1)GDS(0.999)LAGS(0.001)AVPAR	17843	DHHC zinc finger domain-containing protein OS=Toxoplasma gondii (strain ATCC 50853 / GT1) OX=507601 GN=TGGT1_293220 PE=4 SV=1	UID17844	1;2	TGGT1_293220
0.247134	NaN	NaN	0.417575	0.648407	1.13946	T	2	4034	___1	+	Aux_NoAux	Calmodulin-dependent protein kinase II substrate motif;Casein kinase II substrate motif;DNA dependent Protein kinase substrate motif;G protein-coupled receptor kinase 1 substrate motif;PKC kinase substrate motif	0.990271	4.26473e-05	100.69	64.976	90.653	0.26967	50082000	212	0.053165	0.0411681	4.26471	1.65956	S7W054	212	S7W054	S7W054	GSLSAPQLIQSQRSPTGSSSPLLRTSMQESS	S(0.01)PT(0.99)GSSSPLLR	17999	Uncharacterized protein OS=Toxoplasma gondii (strain ATCC 50853 / GT1) OX=507601 GN=TGGT1_240060 PE=4 SV=1	UID18000	1	TGGT1_240060
NaN	NaN	0.50939	0.714009	0.692439	0.659213	T	1	4302	___1	+	Aux_NoAux	Calmodulin-dependent protein kinase II substrate motif;G protein-coupled receptor kinase 1 substrate motif;PAK2 kinase substrate motif;PKA kinase substrate motif;PKC kinase substrate motif	0.924612	7.52855e-05	123.72	71.465	123.72	0.44009	130380000	369	0.0831543	0.0402553	6.15936	1.67341	S7W7R3	369	S7W7R3	S7W7R3	FRRAREGVVGGVRRLTSGASLGLRRVGEGLR	LT(0.925)S(0.075)GASLGLR	18213	Rhoptry protein ROP1 OS=Toxoplasma gondii (strain ATCC 50853 / GT1) OX=507601 GN=TGGT1_309590 PE=4 SV=1	UID18214	1	TGGT1_309590
NaN	NaN	NaN	0.894517	0.842133	0.95528	T	3	4345	___1	+	Aux_NoAux	b-Adrenergic Receptor kinase substrate motif;GSK-3, ERK1, ERK2, CDK5 substrate motif;WW domain binding motif	0.893109	3.11836e-05	60.943	46.785	56.468	0.67138	39074000	1527	0.000433395	0	7.0141	4.23565	S7W928	1527	S7W928	S7W928	TREETRDARDRETEETPPGEEMESQVGYRHG	DRET(0.107)EET(0.893)PPGEEMESQVGYR	18234	Putative cell-cycle-associated protein kinase CDK OS=Toxoplasma gondii (strain ATCC 50853 / GT1) OX=507601 GN=TGGT1_249260 PE=4 SV=1	UID18235	1	TGGT1_249260
NaN	NaN	NaN	0.723433	0.886366	1.0498	T	3	4449	___1	+	Aux_NoAux	Casein kinase II substrate motif;G protein-coupled receptor kinase 1 substrate motif;PKA kinase substrate motif;PKC kinase substrate motif	0.633262	8.1179e-08	71.472	64.597	71.472	-0.50592	14147000	253	0.00123668	0.00185859	4.64052	2.95617	S7WCI4	253	S7WCI4	S7WCI4	VSKRGGRGGKSEKDRTEEESEDEESMTVSSN	DRT(0.633)EEES(0.366)EDEESMTVSSNASAGSSR	18322	Uncharacterized protein OS=Toxoplasma gondii (strain ATCC 50853 / GT1) OX=507601 GN=TGGT1_225330 PE=4 SV=1	UID18323	1	TGGT1_225330
NaN	NaN	NaN	1.22401	0.143457	1.14592	T	2	4577	___1	+	Aux_NoAux	b-Adrenergic Receptor kinase substrate motif;Calmodulin-dependent protein kinase I substrate motif;Calmodulin-dependent protein kinase II substrate motif;Calmodulin-dependent protein kinase IV substrate motif;Casein kinase II substrate motif;Chk1 kinase substrate motif;PKC kinase substrate motif	0.998772	5.63366e-24	156.81	135.58	156.81	-0.96534	39239000	527	0.00986776	0.00191667	6.11838	2.63291	S7WIG3	527	S7WIG3	S7WIG3	TSPVRGGPSGVTRTDTSEYVVDGWSKSEAMA	T(0.001)DT(0.999)SEYVVDGWSK	18398	Protein kinase OS=Toxoplasma gondii (strain ATCC 50853 / GT1) OX=507601 GN=TGGT1_231070 PE=4 SV=1	UID18399	1	TGGT1_231070
NaN	NaN	NaN	1.18171	0.866567	0.64984	S	3	78	___2	+	Aux_NoAux	DNA dependent Protein kinase substrate motif;MAPKAPK2 kinase substrate motif	0.66933	6.74826e-11	75.534	69.743	57.299	2.0173	27161000	94	0.000326437	0	6.02111	3.95195	A0A125YIU3	94	A0A125YIU3	A0A125YIU3	EGARNEEENSGSPPPSSDADDPSSAAGADGQ	NEEENS(0.339)GS(0.304)PPPS(0.669)S(0.669)DADDPS(0.014)S(0.004)AAGADGQR	220	RNA recognition motif-containing protein OS=Toxoplasma gondii (strain ATCC 50853 / GT1) OX=507601 GN=TGGT1_264610 PE=4 SV=1	UID18712	2	TGGT1_264610
0.211643	NaN	NaN	1.10307	0.0688872	0.957681	S	2	188	___2	+	Aux_NoAux		0.999972	7.66474e-08	136.24	117.46	136.24	0.15054	82258000	212	0.0686714	0.0434743	4.91426	1.64545	A0A125YNR7	212	A0A125YNR7	A0A125YNR7	DEIQDRLCERKLTTVSILWERFQSHGNMGDK	KLT(0.999)T(0.001)VS(1)ILWER	539	Uncharacterized protein OS=Toxoplasma gondii (strain ATCC 50853 / GT1) OX=507601 GN=TGGT1_295360 PE=4 SV=1	UID19031	2	TGGT1_295360
NaN	NaN	-0.230946	0.325276	1.44647	0.5993	S	3	216	___2	+	Aux_NoAux	G protein-coupled receptor kinase 1 substrate motif	0.998813	2.75481e-52	127.4	110.06	75.897	-0.0096921	1165800000	398	0.0258116	0.00315676	7.11649	2.32821	A0A125YPY9	398	A0A125YPY9	A0A125YPY9	ALRSDQHSSGAMTPVSAGAAVGSAPASPARG	S(0.006)DQHS(0.031)S(0.13)GAMT(0.834)PVS(0.999)AGAAVGSAPASPAR	651	Alveolin domain containing intermediate filament IMC4 OS=Toxoplasma gondii (strain ATCC 50853 / GT1) OX=507601 GN=TGGT1_231630 PE=4 SV=1	UID19143	1;2;3;4	TGGT1_231630
-0.277568	NaN	NaN	1.2576	0.282148	0.889706	S	2	216	___2	+	Aux_NoAux	14-3-3 domain binding motif;Calmodulin-dependent protein kinase II substrate motif;G protein-coupled receptor kinase 1 substrate motif;MAPKAPK2 kinase substrate motif;PKA kinase substrate motif;PKC kinase substrate motif	1	3.45133e-77	208.28	172.68	101.36	0.31805	8631500000	32	0.0183965	0.030676	3.28531	1.77138	A0A125YPY9	32	A0A125YPY9	A0A125YPY9	PGAAQPTQVPGSRLVSGVVATQGEARILEPL	LVS(1)GVVAT(1)QGEAR	655	Alveolin domain containing intermediate filament IMC4 OS=Toxoplasma gondii (strain ATCC 50853 / GT1) OX=507601 GN=TGGT1_231630 PE=4 SV=1	UID19147	1;2	TGGT1_231630
NaN	NaN	0.202086	0.775432	0.628799	0.868641	S	3	286	___2	+	Aux_NoAux	b-Adrenergic Receptor kinase substrate motif;Casein kinase I substrate motif;Casein kinase II substrate motif	0.998125	3.96372e-40	135.1	121.82	46.159	0.76506	103060000	889	0.0409236	0.0324521	4.26782	1.75316	A0A125YTI5	889	A0A125YTI5	A0A125YTI5	ALRRQEMQICREEEESTEEDSDKDREELIDR	EEEES(0.998)T(0.998)EEDS(0.004)DKDREELIDR	860	DEAD/DEAH box helicase domain-containing protein OS=Toxoplasma gondii (strain ATCC 50853 / GT1) OX=507601 GN=TGGT1_294350 PE=4 SV=1	UID19352	1;2	TGGT1_294350
NaN	NaN	NaN	0.786105	0.867606	1.05072	S	2	2791	___2	+	Aux_NoAux	14-3-3 domain binding motif;Akt kinase substrate motif;Calmodulin-dependent protein kinase II substrate motif;Casein kinase II substrate motif;G protein-coupled receptor kinase 1 substrate motif;MAPKAPK1 kinase substrate motif;PAK2 kinase substrate motif;Pim1 kinase substrate sequence;PKA kinase substrate motif;PKC epsilon kinase substrate motif;PKC kinase substrate motif;ZIP kinase substrate mot…	0.995661	0.000110474	65.574	54.355	56.959	3.5072	12064000	712	0.000232721	0.00262857	4.36093	3.23565	S7UL82	712	S7UL82	S7UL82	SETGGPTSQKRRRRGSADSTQSVGIEGEQRE	RGS(0.996)ADS(0.001)T(0.001)QS(0.001)VGIEGEQR	7476	Putative myosin heavy chain OS=Toxoplasma gondii (strain ATCC 50853 / GT1) OX=507601 GN=TGGT1_316530 PE=4 SV=1	UID25968	1;2	TGGT1_316530
NaN	NaN	NaN	0.934652	0.426076	1.25753	S	2	2791	___2	+	Aux_NoAux	b-Adrenergic Receptor kinase substrate motif;Casein kinase II substrate motif	0.792432	1.51183e-05	79.004	58.7	58.159	-2.5963	6826400	715	0.00285448	0.00476289	3.4601	2.26069	S7UL82	715	S7UL82	S7UL82	GGPTSQKRRRRGSADSTQSVGIEGEQREEEK	RGS(0.942)ADS(0.792)T(0.171)QS(0.094)VGIEGEQR	7477	Putative myosin heavy chain OS=Toxoplasma gondii (strain ATCC 50853 / GT1) OX=507601 GN=TGGT1_316530 PE=4 SV=1	UID25969	2	TGGT1_316530
NaN	NaN	NaN	0.722982	0.561771	1.34201	S	3	2792	___2	+	Aux_NoAux	Casein kinase II substrate motif	0.999656	0.000110788	52.061	39.122	50.705	-1.0339	9276100	409	0.00246781	0.0017037	3.98505	2.51009	S7UL88	409	S7UL88	S7UL88	AAKHTEENSHNAGPASDDSDEEAEGRNRRRG	HTEENSHNAGPAS(1)DDS(1)DEEAEGR	7478	Uncharacterized protein OS=Toxoplasma gondii (strain ATCC 50853 / GT1) OX=507601 GN=TGGT1_222360 PE=3 SV=1	UID25970	2	TGGT1_222360
NaN	NaN	NaN	0.737473	0.585281	1.32187	S	3	2792	___2	+	Aux_NoAux	b-Adrenergic Receptor kinase substrate motif;BARD1 BRCT domain binding motif;Casein kinase II substrate motif;G protein-coupled receptor kinase 1 substrate motif	0.999711	0.000110788	52.061	39.122	50.705	-1.0339	9276100	412	0.00174658	0.00135294	4.24993	2.7043	S7UL88	412	S7UL88	S7UL88	HTEENSHNAGPASDDSDEEAEGRNRRRGKGT	HTEENSHNAGPAS(1)DDS(1)DEEAEGR	7479	Uncharacterized protein OS=Toxoplasma gondii (strain ATCC 50853 / GT1) OX=507601 GN=TGGT1_222360 PE=3 SV=1	UID25971	2	TGGT1_222360
NaN	NaN	NaN	1.34995	0.816671	0.416247	S	2	2794	___2	+	Aux_NoAux	Casein kinase II substrate motif;G protein-coupled receptor kinase 1 substrate motif;GSK3 kinase substrate motif	0.999981	2.42744e-11	102.52	71.97	96.464	-0.89338	31116000	498	0.00475943	0.00194366	4.9533	2.64465	S7UL93	498	S7UL93	S7UL93	GTRHACSAGTQENVKSGEGSLSFSPATTKTA	S(1)GEGSLSFSPATTK	7490	Uncharacterized protein OS=Toxoplasma gondii (strain ATCC 50853 / GT1) OX=507601 GN=TGGT1_222400 PE=4 SV=1	UID25982	1;2	TGGT1_222400
NaN	NaN	NaN	0.96277	0.608879	0.946194	S	2	2881	___2	+	Aux_NoAux	Casein kinase II substrate motif;G protein-coupled receptor kinase 1 substrate motif;GSK3 kinase substrate motif;PKA kinase substrate motif;Pyruvate dehydrogenase kinase substrate motif	0.701975	0.00176603	61.353	36.562	61.353	0.22911	8231700	369	0.00948594	0.00490821	4.14825	2.19786	S7UN21	369	S7UN21	S7UN21	ANTVRRRIAALKQSISSQDSLLESPKSGMDE	QS(0.038)IS(0.702)S(0.702)QDS(0.557)LLES(0.001)PK	7910	Uncharacterized protein OS=Toxoplasma gondii (strain ATCC 50853 / GT1) OX=507601 GN=TGGT1_254870 PE=4 SV=1	UID26402	2	TGGT1_254870
NaN	NaN	NaN	1.02368	0.649084	1.00613	S	2	2881	___2	+	Aux_NoAux	ATM kinase substrate motif;Casein kinase II substrate motif;DNA dependent Protein kinase substrate motif;MDC1 BRCT domain binding motif;Plk1 PBD domain binding motif	0.761707	0.00155658	61.353	36.562	52.5	-0.17548	13444000	370	0.000707947	0.00165766	4.16964	2.89029	S7UN21	370	S7UN21	S7UN21	NTVRRRIAALKQSISSQDSLLESPKSGMDEA	QS(0.015)IS(0.205)S(0.762)QDS(0.018)LLES(0.001)PK	7911	Uncharacterized protein OS=Toxoplasma gondii (strain ATCC 50853 / GT1) OX=507601 GN=TGGT1_254870 PE=4 SV=1	UID26403	1;2	TGGT1_254870
NaN	NaN	NaN	0.99752	0.812257	0.86013	S	2	2961	___2	+	Aux_NoAux	14-3-3 domain binding motif;Calmodulin-dependent protein kinase II substrate motif;Casein kinase II substrate motif;G protein-coupled receptor kinase 1 substrate motif;PKA kinase substrate motif;PKC kinase substrate motif	0.748519	0.00597759	47.559	29.263	47.559	1.6114	13351000	5034	0.00093619	0.0022716	4.79752	3.09982	S7UPM6	5034	S7UPM6	S7UPM6	AAQVEKLKKDAERLYSELEQSETQRVSAQDA	DAERLY(0.319)S(0.749)ELEQS(0.466)ET(0.466)QR	8205	Surface antigen repeat-containing protein OS=Toxoplasma gondii (strain ATCC 50853 / GT1) OX=507601 GN=TGGT1_212880 PE=4 SV=1	UID26697	2	TGGT1_212880
NaN	NaN	NaN	0.715595	1.03323	0.947653	S	2	2981	___2	+	Aux_NoAux	Casein kinase II substrate motif;ERK1,2 kinase substrate motif;G protein-coupled receptor kinase 1 substrate motif;GSK3 kinase substrate motif;GSK-3, ERK1, ERK2, CDK5 substrate motif;WW domain binding motif	0.526495	5.71957e-08	85.362	62.888	55.776	2.7078	2248900	834	0.00035333	0.0132245	2.34657	1.94215	S7UQ40	834	S7UQ40	S7UQ40	HGLGSFRSGELYGETSPSSSDTGPGRFDRDL	S(0.01)GELY(0.01)GET(0.526)S(0.526)PS(0.278)S(0.278)S(0.278)DT(0.094)GPGR	8326	TLD protein OS=Toxoplasma gondii (strain ATCC 50853 / GT1) OX=507601 GN=TGGT1_237280 PE=4 SV=1	UID26818	2	TGGT1_237280
NaN	NaN	NaN	0.99313	0.427528	1.17791	S	2	3294	___2	+	Aux_NoAux	14-3-3 domain binding motif;Calmodulin-dependent protein kinase II substrate motif;Casein kinase II substrate motif;ERK1,2 kinase substrate motif;GSK-3, ERK1, ERK2, CDK5 substrate motif;PKA kinase substrate motif;PKC kinase substrate motif;WW domain binding motif	0.891438	9.80641e-40	131.71	104.06	131.71	0.54473	55428000	569	0.00385554	0.00186486	4.54527	2.58827	S7UW82	569	S7UW82	S7UW82	SLSSDVFGSTAGRGTSPLEDTTGGVAPVTPS	GT(0.109)S(0.891)PLEDTTGGVAPVTPSSR	9882	ATP citrate synthase OS=Toxoplasma gondii (strain ATCC 50853 / GT1) OX=507601 GN=TGGT1_223840 PE=4 SV=1	UID28374	1;2	TGGT1_223840
NaN	NaN	NaN	1.03923	0.634125	1.00724	S	3	3312	___2	+	Aux_NoAux	14-3-3 domain binding motif;b-Adrenergic Receptor kinase substrate motif;Calmodulin-dependent protein kinase II substrate motif;Casein kinase II substrate motif;Phosphorylase kinase substrate motif;PKA kinase substrate motif;PKC kinase substrate motif	0.998103	1.00387e-06	68.231	52.466	68.231	0.53338	10695000	874	0.000668489	0.00165269	3.33258	2.47122	S7UWJ5	874	S7UWJ5	S7UWJ5	PAAFVAPPPPPARGDSIASLGTGQASVSSTA	GDS(0.998)IAS(0.877)LGT(0.124)GQAS(0.001)VSSTASHR	9938	Uncharacterized protein OS=Toxoplasma gondii (strain ATCC 50853 / GT1) OX=507601 GN=TGGT1_224270 PE=4 SV=1	UID28430	1;2	TGGT1_224270
NaN	NaN	NaN	1.02389	0.571804	0.988191	S	3	3312	___2	+	Aux_NoAux	Casein kinase II substrate motif	0.876529	1.00387e-06	68.231	52.466	68.231	0.53338	3313500	877	0.00469786	0.0151969	2.8785	1.91202	S7UWJ5	877	S7UWJ5	S7UWJ5	FVAPPPPPARGDSIASLGTGQASVSSTASHR	GDS(0.998)IAS(0.877)LGT(0.124)GQAS(0.001)VSSTASHR	9939	Uncharacterized protein OS=Toxoplasma gondii (strain ATCC 50853 / GT1) OX=507601 GN=TGGT1_224270 PE=4 SV=1	UID28431	2	TGGT1_224270
NaN	NaN	NaN	0.990209	0.518431	1.16427	S	3	3494	___2	+	Aux_NoAux	Casein kinase I substrate motif;Casein kinase II substrate motif	0.99941	2.33014e-07	69.625	61.884	69.625	-0.25767	11135000	2200	0.000856574	0.00197849	4.46871	2.9822	S7UZS0	2200	S7UZS0	S7UZS0	EKPGGEEEEEEEDELSVVSESRVSSSLAPRV	NDGSEKPGGEEEEEEEDELS(0.999)VVS(0.943)ES(0.057)R	10671	Putative SWI2/SNF2 Brahma OS=Toxoplasma gondii (strain ATCC 50853 / GT1) OX=507601 GN=TGGT1_278440 PE=4 SV=1	UID29163	2	TGGT1_278440
NaN	NaN	NaN	0.956528	0.507512	1.12219	S	3	3494	___2	+	Aux_NoAux	Casein kinase II substrate motif;G protein-coupled receptor kinase 1 substrate motif	0.94331	2.33014e-07	69.625	61.884	69.625	-0.25767	11135000	2203	0.00455811	0.00176923	4.54298	2.53632	S7UZS0	2203	S7UZS0	S7UZS0	GGEEEEEEEDELSVVSESRVSSSLAPRVSVS	NDGSEKPGGEEEEEEEDELS(0.999)VVS(0.943)ES(0.057)R	10672	Putative SWI2/SNF2 Brahma OS=Toxoplasma gondii (strain ATCC 50853 / GT1) OX=507601 GN=TGGT1_278440 PE=4 SV=1	UID29164	2	TGGT1_278440
-0.72913	NaN	-0.289209	1.03281	-0.114838	1.33467	S	2	3516	___2	+	Aux_NoAux	Casein kinase II substrate motif;G protein-coupled receptor kinase 1 substrate motif;GSK3 kinase substrate motif;MAPKAPK2 kinase substrate motif	0.995666	3.69383e-07	95.631	70.245	82.55	0.39121	28880000	279	0.0444398	0.0411566	3.94922	1.66971	S7V028	279	S7V028	S7V028	AALSADQEEAVSGLRSGPSSVDWGEVEQRIR	S(0.996)GPS(0.147)S(0.858)VDWGEVEQR	10791	Uncharacterized protein OS=Toxoplasma gondii (strain ATCC 50853 / GT1) OX=507601 GN=TGGT1_250820 PE=4 SV=1	UID29283	1;2	TGGT1_250820
NaN	NaN	NaN	1.18231	-0.116699	1.27692	S	2	3516	___2	+	Aux_NoAux	Casein kinase II substrate motif;DNA dependent Protein kinase substrate motif;Pyruvate dehydrogenase kinase substrate motif	0.700471	1.40359e-06	94.09	63.759	65.805	0.43265	9038300	282	0.0298647	0.0257246	3.99933	1.80882	S7V028	282	S7V028	S7V028	SADQEEAVSGLRSGPSSVDWGEVEQRIRVDV	S(0.866)GPS(0.7)S(0.433)VDWGEVEQR	10792	Uncharacterized protein OS=Toxoplasma gondii (strain ATCC 50853 / GT1) OX=507601 GN=TGGT1_250820 PE=4 SV=1	UID29284	2	TGGT1_250820
NaN	-0.0836431	NaN	0.624669	0.924342	0.927166	S	2	3654	___2	+	Aux_NoAux	b-Adrenergic Receptor kinase substrate motif;Casein kinase II substrate motif;G protein-coupled receptor kinase 1 substrate motif;GSK3 kinase substrate motif	0.995925	1.21183e-66	176.33	152.66	170.91	0.15711	89156000	492	0.0133345	0.0105085	3.77135	1.9945	S7V2K7	492	S7V2K7	S7V2K7	NSDLPVRRVLGEPTESVEASDAEDEKKLEMD	VLGEPTES(0.996)VEAS(0.004)DAEDEK	11355	Transaldolase OS=Toxoplasma gondii (strain ATCC 50853 / GT1) OX=507601 GN=TGGT1_229360 PE=3 SV=1	UID29847	1;2	TGGT1_229360
NaN	-0.0605819	NaN	0.628199	0.919609	0.922355	S	2	3654	___2	+	Aux_NoAux	Casein kinase II substrate motif;MAPKAPK2 kinase substrate motif	0.99997	3.5208e-34	133.71	118.33	89.866	0.58903	42765000	496	0.013942	0.0101116	3.86887	2.00872	S7V2K7	496	S7V2K7	S7V2K7	PVRRVLGEPTESVEASDAEDEKKLEMDEKTF	VLGEPT(0.106)ES(0.894)VEAS(1)DAEDEK	11356	Transaldolase OS=Toxoplasma gondii (strain ATCC 50853 / GT1) OX=507601 GN=TGGT1_229360 PE=3 SV=1	UID29848	1;2	TGGT1_229360
NaN	NaN	-0.264141	1.11709	0.41562	0.9841	S	2	3697	___2	+	Aux_NoAux	G protein-coupled receptor kinase 1 substrate motif;MDC1 BRCT domain binding motif;PKA kinase substrate motif;Plk1 PBD domain binding motif	0.874279	1.41104e-12	113.76	95.893	45.879	0.87221	7267000	412	0.00957337	0.0399259	2.62095	1.67777	S7V3B8	412	S7V3B8	S7V3B8	DPANSNRFSNAKSISSEQFFGTSGNTRGSAS	S(0.246)IS(0.874)S(0.874)EQFFGT(0.003)S(0.001)GNTR	11548	Putative GTPase activating protein for adp ribosylation factor OS=Toxoplasma gondii (strain ATCC 50853 / GT1) OX=507601 GN=TGGT1_273070 PE=4 SV=1	UID30040	1;2	TGGT1_273070
NaN	0.419473	NaN	0.632559	0.832633	0.665952	S	2	3808	___2	+	Aux_NoAux	b-Adrenergic Receptor kinase substrate motif;G protein-coupled receptor kinase 1 substrate motif;PKA kinase substrate motif;PKC kinase substrate motif	0.999501	0.00125206	58.09	36.533	51.211	2.1414	80445000	408	0.0683467	0.0436292	4.82906	1.63771	S7VQG0	408	S7VQG0	S7VQG0	EGDAELSNVRRDSRDSENGVSTLPLVRAEDT	DS(1)ENGVSTLPLVR	11930	Uncharacterized protein OS=Toxoplasma gondii (strain ATCC 50853 / GT1) OX=507601 GN=TGGT1_265440 PE=3 SV=1	UID30422	1;2	TGGT1_265440
NaN	0.396778	NaN	0.631457	0.851807	0.668235	S	2	3808	___2	+	Aux_NoAux	14-3-3 domain binding motif;b-Adrenergic Receptor kinase substrate motif;Calmodulin-dependent protein kinase II substrate motif;Casein kinase II substrate motif;MAPKAPK2 kinase substrate motif;PAK2 kinase substrate motif;PKA kinase substrate motif;PKC epsilon kinase substrate motif;PKC kinase substrate motif	0.998838	0.00125206	58.09	36.533	58.09	0.75408	77673000	405	0.0640138	0.047235	4.42659	1.61373	S7VQG0	405	S7VQG0	S7VQG0	RHSEGDAELSNVRRDSRDSENGVSTLPLVRA	RDS(0.999)RDS(0.771)ENGVS(0.12)T(0.11)LPLVR	11932	Uncharacterized protein OS=Toxoplasma gondii (strain ATCC 50853 / GT1) OX=507601 GN=TGGT1_265440 PE=3 SV=1	UID30424	2	TGGT1_265440
NaN	NaN	NaN	1.34631	0.891103	0.354291	S	3	4060	___2	+	Aux_NoAux	14-3-3 domain binding motif;Calmodulin-dependent protein kinase II substrate motif;Calmodulin-dependent protein kinase IV substrate motif;Casein kinase II substrate motif;Chk1 kinase substrate motif;ERK1,2 kinase substrate motif;Growth associated histone HI kinase substrate motif;GSK-3, ERK1, ERK2, CDK5 substrate motif;PKA kinase substrate motif;PKC kinase substrate motif;WW domain binding motif;…	0.881196	3.15837e-08	73.036	58.423	48.422	1.8168	18520000	285	0.00423939	0.00171429	4.41557	2.51767	S7W0Y7	285	S7W0Y7	S7W0Y7	SRCSSPPQLRMRRGRSPSSELDGPGASSQTP	GRS(0.881)PS(0.569)S(0.536)ELDGPGAS(0.01)S(0.003)QT(0.001)PEVLTR	13038	Riboflavin kinase (Fragment) OS=Toxoplasma gondii (strain ATCC 50853 / GT1) OX=507601 GN=TGGT1_216740A PE=4 SV=1	UID31530	1;2	TGGT1_216740A
NaN	NaN	NaN	1.32586	0.889034	0.373892	S	3	4060	___2	+	Aux_NoAux	14-3-3 domain binding motif;Akt kinase substrate motif;Calmodulin-dependent protein kinase II substrate motif;Casein kinase II substrate motif;DNA dependent Protein kinase substrate motif;MAPKAPK1 kinase substrate motif;PKA kinase substrate motif;PKC kinase substrate motif	0.619664	0.00030069	48.422	37.215	42.904	0.64367	9600400	287	0.00440765	0.00180392	4.59615	2.56327	S7W0Y7	287	S7W0Y7	S7W0Y7	CSSPPQLRMRRGRSPSSELDGPGASSQTPEV	GRS(0.576)PS(0.62)S(0.62)ELDGPGAS(0.147)S(0.031)QT(0.007)PEVLTR	13039	Riboflavin kinase (Fragment) OS=Toxoplasma gondii (strain ATCC 50853 / GT1) OX=507601 GN=TGGT1_216740A PE=4 SV=1	UID31531	2	TGGT1_216740A
NaN	NaN	NaN	1.48756	0.851353	0.101082	S	3	4060	___2	+	Aux_NoAux	Casein kinase II substrate motif;G protein-coupled receptor kinase 1 substrate motif;MDC1 BRCT domain binding motif;Plk1 PBD domain binding motif;Pyruvate dehydrogenase kinase substrate motif	0.650445	0.00030069	47.728	38.682	45.784	-0.062382	9600400	288	0.0171858	0.0381199	2.97438	1.69196	S7W0Y7	288	S7W0Y7	S7W0Y7	SSPPQLRMRRGRSPSSELDGPGASSQTPEVL	GRS(0.706)PS(0.429)S(0.65)ELDGPGAS(0.17)S(0.038)QT(0.006)PEVLTR	13040	Riboflavin kinase (Fragment) OS=Toxoplasma gondii (strain ATCC 50853 / GT1) OX=507601 GN=TGGT1_216740A PE=4 SV=1	UID31532	2	TGGT1_216740A
0.0845675	NaN	NaN	1.33583	0.622308	0.294964	S	3	4121	___2	+	Aux_NoAux	Casein kinase II substrate motif;G protein-coupled receptor kinase 1 substrate motif	0.68227	1.61382e-22	107.9	98.806	107.9	0.63495	24202000	174	0.0443589	0.0424706	3.86363	1.65481	S7W2U0	174	S7W2U0	S7W2U0	SSTSTQKSKPSQSAKSTSATATLSPQPYTPT	S(0.682)T(0.728)S(0.564)AT(0.024)AT(0.001)LS(0.001)PQPYTPTPESHR	13301	Calcium-dependent protein kinase CDPK2A OS=Toxoplasma gondii (strain ATCC 50853 / GT1) OX=507601 GN=TGGT1_206590 PE=4 SV=1	UID31793	2	TGGT1_206590
0.179015	NaN	NaN	1.15817	0.693773	0.38042	S	3	4121	___2	+	Aux_NoAux	Casein kinase II substrate motif;G protein-coupled receptor kinase 1 substrate motif;PKA kinase substrate motif;PKC kinase substrate motif	0.619138	8.72519e-18	105.78	84.831	46.839	2.1054	22845000	176	0.0480985	0.0421681	3.99899	1.65188	S7W2U0	176	S7W2U0	S7W2U0	TSTQKSKPSQSAKSTSATATLSPQPYTPTPE	S(0.616)T(0.647)S(0.619)AT(0.07)AT(0.023)LS(0.023)PQPY(0.001)TPTPESHR	13302	Calcium-dependent protein kinase CDPK2A OS=Toxoplasma gondii (strain ATCC 50853 / GT1) OX=507601 GN=TGGT1_206590 PE=4 SV=1	UID31794	1;2	TGGT1_206590
NaN	NaN	NaN	0.803937	0.787996	1.10161	S	2	4270	___2	+	Aux_NoAux	Casein kinase II substrate motif;PKA kinase substrate motif;PKC kinase substrate motif;Pyruvate dehydrogenase kinase substrate motif	0.572343	0.00928701	51.927	31.597	51.927	0.41007	32992000	247	0.000404	0.00497297	5.60239	3.69901	S7W6U2	247	S7W6U2	S7W6U2	ARRSQPRRSGPWTRTSSLDRPLNRESLGVKR	T(0.482)S(0.572)S(0.946)LDRPLNR	13957	Uncharacterized protein OS=Toxoplasma gondii (strain ATCC 50853 / GT1) OX=507601 GN=TGGT1_262935 PE=4 SV=1	UID32449	2	TGGT1_262935
NaN	NaN	NaN	0.81466	0.80005	1.08748	S	2	4270	___2	+	Aux_NoAux	14-3-3 domain binding motif;Calmodulin-dependent protein kinase II substrate motif;CLK1 kinase substrate motif;G protein-coupled receptor kinase 1 substrate motif;MDC1 BRCT domain binding motif;Phosphorylase kinase substrate motif;PKA kinase substrate motif;PKC kinase substrate motif;Plk1 PBD domain binding motif	0.998931	0.000316467	108.4	76.804	108.4	1.0604	226850000	248	0.000264192	0	6.13248	4.07431	S7W6U2	248	S7W6U2	S7W6U2	RRSQPRRSGPWTRTSSLDRPLNRESLGVKRD	TS(0.001)S(0.999)LDRPLNR	13958	Uncharacterized protein OS=Toxoplasma gondii (strain ATCC 50853 / GT1) OX=507601 GN=TGGT1_262935 PE=4 SV=1	UID32450	1;2	TGGT1_262935
NaN	NaN	NaN	0.504144	0.791462	1.18674	S	3	4290	___2	+	Aux_NoAux	b-Adrenergic Receptor kinase substrate motif;Casein kinase II substrate motif;Pyruvate dehydrogenase kinase substrate motif	0.991899	0.000362179	47.429	41.268	47.429	-1.1176	6951600	110	0.012725	0.0157519	3.41891	1.90303	S7W7C9	110	S7W7C9	S7W7C9	PQAGGDGETAEGAEESGSDDEATTKTENGGQ	LGEKPQAGGDGET(0.009)AEGAEES(0.992)GS(0.987)DDEAT(0.008)T(0.004)K	14054	WD domain, G-beta repeat-containing protein OS=Toxoplasma gondii (strain ATCC 50853 / GT1) OX=507601 GN=TGGT1_243240 PE=4 SV=1	UID32546	2	TGGT1_243240
NaN	NaN	NaN	0.575232	0.854919	1.2397	S	3	4290	___2	+	Aux_NoAux	BARD1 BRCT domain binding motif;Casein kinase I substrate motif;Casein kinase II substrate motif;G protein-coupled receptor kinase 1 substrate motif	0.987315	3.82658e-05	59.305	45.864	47.429	-1.1176	21185000	112	0.000937847	0.00193007	3.7775	2.63896	S7W7C9	112	S7W7C9	S7W7C9	AGGDGETAEGAEESGSDDEATTKTENGGQAE	LGEKPQAGGDGET(0.009)AEGAEES(0.992)GS(0.987)DDEAT(0.008)T(0.004)K	14055	WD domain, G-beta repeat-containing protein OS=Toxoplasma gondii (strain ATCC 50853 / GT1) OX=507601 GN=TGGT1_243240 PE=4 SV=1	UID32547	1;2	TGGT1_243240
NaN	NaN	0.11353	1.0795	0.506457	0.706911	S	2	4413	___2	+	Aux_NoAux	AMP-activated protein kinase substrate motif;Calmodulin-dependent protein kinase II substrate motif;Casein kinase II substrate motif;Chk1 kinase substrate motif;PKA kinase substrate motif;PKC kinase substrate motif	0.974897	1.17193e-05	86.641	51.438	52.527	0.074143	49270000	2601	0.0375823	0.042538	3.59331	1.65325	S7WBF4	2601	S7WBF4	S7WBF4	AEVRQESQSRLRKPASSQSVVAENSRGDDQE	KPAS(0.975)S(0.669)QS(0.353)VVAENS(0.003)R	14577	Uncharacterized protein OS=Toxoplasma gondii (strain ATCC 50853 / GT1) OX=507601 GN=TGGT1_234230 PE=4 SV=1	UID33069	1;2	TGGT1_234230
NaN	NaN	NaN	1.16478	0.492672	1.00107	S	3	4429	___2	+	Aux_NoAux	Casein kinase II substrate motif;DNA dependent Protein kinase substrate motif	0.69006	1.44411e-06	68.231	61.655	63.138	0.60939	47765000	5174	0.0012704	0.00353846	6.27935	3.53476	S7WBT2	5174	S7WBT2	S7WBT2	QSRAFEEEALNLPSPSRSEVDAARALYCVSE	AFEEEALNLPS(0.964)PS(0.69)RS(0.346)EVDAAR	14637	PHD-finger domain-containing protein OS=Toxoplasma gondii (strain ATCC 50853 / GT1) OX=507601 GN=TGGT1_224260 PE=4 SV=1	UID33129	2	TGGT1_224260
NaN	0.134776	NaN	0.877408	0.668972	0.80989	S	3	4439	___2	+	Aux_NoAux	G protein-coupled receptor kinase 1 substrate motif;GSK3 kinase substrate motif	1	1.62546e-70	155.14	143.4	127.92	-0.62077	80932000	68	0.0278766	0.0158132	4.37048	1.90485	S7WC25	68	S7WC25	S7WC25	SARRHREEEAEDGGQSDDASDSAEVPSRELP	HREEEAEDGGQS(1)DDASDSAEVPSR	14716	Uncharacterized protein OS=Toxoplasma gondii (strain ATCC 50853 / GT1) OX=507601 GN=TGGT1_223610 PE=4 SV=1	UID33208	1;2	TGGT1_223610
NaN	0.152187	NaN	0.870868	0.669154	0.805527	S	3	4439	___2	+	Aux_NoAux	Casein kinase I substrate motif;Casein kinase II substrate motif;MAPKAPK2 kinase substrate motif	0.952022	2.76095e-11	79.408	71.696	79.408	-1.2102	27904000	72	0.0294214	0.0155	4.49559	1.90917	S7WC25	72	S7WC25	S7WC25	HREEEAEDGGQSDDASDSAEVPSRELPEHPE	HREEEAEDGGQS(0.995)DDAS(0.952)DS(0.053)AEVPSR	14717	Uncharacterized protein OS=Toxoplasma gondii (strain ATCC 50853 / GT1) OX=507601 GN=TGGT1_223610 PE=4 SV=1	UID33209	2	TGGT1_223610
NaN	NaN	NaN	0.848118	0.77738	1.01948	S	3	4544	___2	+	Aux_NoAux	Casein kinase I substrate motif;Casein kinase II substrate motif;DNA dependent Protein kinase substrate motif;Pyruvate dehydrogenase kinase substrate motif	0.999966	9.0566e-25	102.26	96.356	51.878	-0.092475	89985000	750	0.00173353	0.00204444	5.05837	3.01288	S7WGW8	750	S7WGW8	S7WGW8	ADAAQDEEEATDDAPSAEDVKQFEETLPLIL	KGEDPTAAAADAAQDEEEAT(1)DDAPS(1)AEDVK	15193	DnaJ domain-containing protein OS=Toxoplasma gondii (strain ATCC 50853 / GT1) OX=507601 GN=TGGT1_246340 PE=4 SV=1	UID33685	1;2	TGGT1_246340
NaN	NaN	NaN	1.17139	0.587918	0.929851	T	3	181	___2	+	Aux_NoAux		0.724983	4.86983e-44	129.01	115.59	129.01	0.89806	38449000	827	0.000486122	0.00311864	4.96431	3.35836	A0A125YNJ0	827	A0A125YNJ0	A0A125YNJ0	DSQLAMSAKAKLSGATVGALTTTSSGADEDK	AKLS(0.275)GAT(0.725)VGALTTTSSGADEDKR	15688	Ribonucleoside-diphosphate reductase OS=Toxoplasma gondii (strain ATCC 50853 / GT1) OX=507601 GN=TGGT1_294640 PE=3 SV=1	UID34180	1;2	TGGT1_294640
0.197429	NaN	NaN	1.12162	0.0494268	0.970885	T	2	188	___2	+	Aux_NoAux	Calmodulin-dependent protein kinase II substrate motif;Casein kinase II substrate motif;PKA kinase substrate motif;PKC kinase substrate motif	0.999461	7.66474e-08	136.24	117.46	122.64	0.18564	82258000	209	0.066034	0.0431048	4.76741	1.64444	A0A125YNR7	209	A0A125YNR7	A0A125YNR7	TIVDEIQDRLCERKLTTVSILWERFQSHGNM	KLT(0.999)T(0.001)VS(1)ILWER	15701	Uncharacterized protein OS=Toxoplasma gondii (strain ATCC 50853 / GT1) OX=507601 GN=TGGT1_295360 PE=4 SV=1	UID34193	2	TGGT1_295360
-0.127591	NaN	NaN	1.19643	0.355142	0.879138	T	2	216	___2	+	Aux_NoAux	Casein kinase II substrate motif;G protein-coupled receptor kinase 1 substrate motif	1	2.15144e-06	101.36	84.686	101.36	0.31805	105970000	37	0.0182499	0.0152569	3.8112	1.91609	A0A125YPY9	37	A0A125YPY9	A0A125YPY9	PTQVPGSRLVSGVVATQGEARILEPLVQERV	LVS(1)GVVAT(1)QGEAR	15735	Alveolin domain containing intermediate filament IMC4 OS=Toxoplasma gondii (strain ATCC 50853 / GT1) OX=507601 GN=TGGT1_231630 PE=4 SV=1	UID34227	1;2	TGGT1_231630
NaN	NaN	NaN	0.722591	1.01344	0.935081	T	2	2981	___2	+	Aux_NoAux	b-Adrenergic Receptor kinase substrate motif;Casein kinase II substrate motif;G protein-coupled receptor kinase 1 substrate motif	0.526495	5.71957e-08	85.362	62.888	55.776	2.7078	2248900	833	0.000903861	0.0121157	2.53856	1.97223	S7UQ40	833	S7UQ40	S7UQ40	LHGLGSFRSGELYGETSPSSSDTGPGRFDRD	S(0.01)GELY(0.01)GET(0.526)S(0.526)PS(0.278)S(0.278)S(0.278)DT(0.094)GPGR	17165	TLD protein OS=Toxoplasma gondii (strain ATCC 50853 / GT1) OX=507601 GN=TGGT1_237280 PE=4 SV=1	UID35657	2	TGGT1_237280
NaN	NaN	NaN	0.993406	0.436573	1.17532	T	2	3294	___2	+	Aux_NoAux	Casein kinase II substrate motif;ERK1,2 kinase substrate motif;GSK3, Erk1, Erk2 and CDK5 kinase motif;GSK-3, ERK1, ERK2, CDK5 substrate motif;WW domain binding motif	0.872935	5.87907e-16	101.64	76.783	78.413	3.2962	9927800	582	0.00349672	0.00195745	4.62882	2.64534	S7UW82	582	S7UW82	S7UW82	GTSPLEDTTGGVAPVTPSSRGTQGTFAHGGR	GT(0.465)S(0.529)PLEDT(0.005)T(0.001)GGVAPVT(0.873)PS(0.11)S(0.017)R	17461	ATP citrate synthase OS=Toxoplasma gondii (strain ATCC 50853 / GT1) OX=507601 GN=TGGT1_223840 PE=4 SV=1	UID35953	2	TGGT1_223840
NaN	NaN	NaN	1.2938	0.124508	0.948655	T	2	3625	___2	+	Aux_NoAux	b-Adrenergic Receptor kinase substrate motif;Casein kinase II substrate motif;G protein-coupled receptor kinase 1 substrate motif	0.627704	0.000329922	68.513	58.282	68.513	-0.34495	4001100	615	0.0263753	0.0386289	3.32301	1.68943	S7V253	615	S7V253	S7V253	RSALRKITDHIQISDTDEDSD__________	ITDHIQIS(0.372)DT(0.628)DEDS(1)D	17713	Kelch repeat-containing protein OS=Toxoplasma gondii (strain ATCC 50853 / GT1) OX=507601 GN=TGGT1_229000 PE=4 SV=1	UID36205	2	TGGT1_229000
NaN	NaN	NaN	0.377971	0.778859	1.27621	T	2	4196	___2	+	Aux_NoAux	Casein kinase I substrate motif;G protein-coupled receptor kinase 1 substrate motif;MAPKAPK2 kinase substrate motif;MDC1 BRCT domain binding motif;Plk1 PBD domain binding motif	0.538774	0.000187523	67.605	48.874	67.605	0.59964	2968200	313	0.0179802	0.0398031	2.96073	1.67759	S7W4N8	313	S7W4N8	S7W4N8	VASRLDSLVAESDASTEAAFRVENEAQNRSP	LDS(0.002)LVAES(0.994)DAS(0.466)T(0.539)EAAFR	18152	Protein phosphatase 2C domain-containing protein OS=Toxoplasma gondii (strain ATCC 50853 / GT1) OX=507601 GN=TGGT1_224240 PE=4 SV=1	UID36644	2	TGGT1_224240
NaN	NaN	NaN	0.853606	0.783188	1.02419	T	3	4544	___2	+	Aux_NoAux	Casein kinase I substrate motif;G protein-coupled receptor kinase 1 substrate motif	0.999898	2.29312e-17	92.967	87.599	51.878	-0.092475	83452000	745	0.00119384	0.00242105	5.11211	3.15193	S7WGW8	745	S7WGW8	S7WGW8	PTAAAADAAQDEEEATDDAPSAEDVKQFEET	KGEDPTAAAADAAQDEEEAT(1)DDAPS(1)AEDVK	18372	DnaJ domain-containing protein OS=Toxoplasma gondii (strain ATCC 50853 / GT1) OX=507601 GN=TGGT1_246340 PE=4 SV=1	UID36864	1;2	TGGT1_246340
NaN	NaN	NaN	0.797569	0.639557	1.17146	S	2	311	___3	+	Aux_NoAux	14-3-3 domain binding motif;Calmodulin-dependent protein kinase II substrate motif;Casein kinase II substrate motif;DNA dependent Protein kinase substrate motif;G protein-coupled receptor kinase 1 substrate motif;GSK3 kinase substrate motif;MAPKAPK1 kinase substrate motif;PAK2 kinase substrate motif;Pim1 kinase substrate sequence;PKA kinase substrate motif;PKC epsilon kinase substrate motif;PKC k…	0.994784	1.81158e-66	180.14	159.19	58.159	-0.047632	137810000	345	0.00332812	0.00159538	3.97405	2.43037	A0A125YUU0	345	A0A125YUU0	A0A125YUU0	SRQQIDESGLTRRRPSSSPSDTLTIPSISKS	RPS(0.995)S(0.503)S(0.503)PS(0.779)DT(0.122)LT(0.093)IPS(0.003)IS(0.001)K	915	Phospholipase/carboxylesterase OS=Toxoplasma gondii (strain ATCC 50853 / GT1) OX=507601 GN=TGGT1_254690 PE=4 SV=1	UID37898	1;2;3	TGGT1_254690
NaN	NaN	NaN	0.800265	0.614898	1.23888	S	2	311	___3	+	Aux_NoAux	14-3-3 domain binding motif;Akt kinase substrate motif;Calmodulin-dependent protein kinase II substrate motif;Casein kinase II substrate motif;MAPKAPK1 kinase substrate motif;MDC1 BRCT domain binding motif;PKA kinase substrate motif;PKC kinase substrate motif;Plk1 PBD domain binding motif;ZIP kinase substrate motif	0.578147	3.36334e-28	132.84	112.63	40.113	-2.5096	13281000	346	0.00141577	0.00216949	3.44663	2.39599	A0A125YUU0	346	A0A125YUU0	A0A125YUU0	RQQIDESGLTRRRPSSSPSDTLTIPSISKSG	RPS(0.578)S(0.578)S(0.578)PS(0.578)DT(0.578)LT(0.106)IPS(0.003)IS(0.001)K	916	Phospholipase/carboxylesterase OS=Toxoplasma gondii (strain ATCC 50853 / GT1) OX=507601 GN=TGGT1_254690 PE=4 SV=1	UID37899	1;3	TGGT1_254690
NaN	NaN	NaN	0.778939	0.565162	1.28477	S	2	311	___3	+	Aux_NoAux	Casein kinase II substrate motif;ERK1,2 kinase substrate motif;G protein-coupled receptor kinase 1 substrate motif;GSK-3, ERK1, ERK2, CDK5 substrate motif;MDC1 BRCT domain binding motif;Plk1 PBD domain binding motif;Pyruvate dehydrogenase kinase substrate motif;WW domain binding motif	0.578147	3.36334e-28	132.84	112.63	40.113	-2.5096	5651600	347	0.00237631	0.00785586	2.96025	2.06706	A0A125YUU0	347	A0A125YUU0	A0A125YUU0	QQIDESGLTRRRPSSSPSDTLTIPSISKSGA	RPS(0.578)S(0.578)S(0.578)PS(0.578)DT(0.578)LT(0.106)IPS(0.003)IS(0.001)K	917	Phospholipase/carboxylesterase OS=Toxoplasma gondii (strain ATCC 50853 / GT1) OX=507601 GN=TGGT1_254690 PE=4 SV=1	UID37900	3	TGGT1_254690
NaN	NaN	NaN	0.752283	0.573364	1.17564	S	2	311	___3	+	Aux_NoAux	Casein kinase II substrate motif;DNA dependent Protein kinase substrate motif;G protein-coupled receptor kinase 1 substrate motif;MAPKAPK2 kinase substrate motif	0.97403	1.26525e-39	156.13	132.06	156.13	0.67069	94983000	349	0.0109397	0.0141992	3.36533	1.92283	A0A125YUU0	349	A0A125YUU0	A0A125YUU0	IDESGLTRRRPSSSPSDTLTIPSISKSGAQV	RPS(0.006)S(0.01)S(0.006)PS(0.974)DT(0.004)LTIPSISK	918	Phospholipase/carboxylesterase OS=Toxoplasma gondii (strain ATCC 50853 / GT1) OX=507601 GN=TGGT1_254690 PE=4 SV=1	UID37901	1;2;3	TGGT1_254690
NaN	NaN	0.0233716	0.989784	0.513945	0.892076	S	3	335	___3	+	Aux_NoAux	Casein kinase II substrate motif;ERK1,2 kinase substrate motif;G protein-coupled receptor kinase 1 substrate motif;Growth associated histone HI kinase substrate motif;GSK3 kinase substrate motif;GSK-3, ERK1, ERK2, CDK5 substrate motif;NIMA kinase substrate motif;PKA kinase substrate motif;PKC kinase substrate motif;WW domain binding motif	1	4.59125e-13	95.244	85.586	68.516	0.14534	48559000	135	0.0225226	0.00768372	5.06113	2.10765	A0A125YVV4	135	A0A125YVV4	A0A125YVV4	ERPGVDSGDDLEFRRSPEASADEEGEASEED	RS(1)PEAS(1)ADEEGEAS(1)EEDVPR	1025	Transcription elongation factor 1 homolog OS=Toxoplasma gondii (strain ATCC 50853 / GT1) OX=507601 GN=TGGT1_297730 PE=3 SV=1	UID38008	2;3	TGGT1_297730
NaN	NaN	-0.000684602	0.984072	0.499201	0.88451	S	3	335	___3	+	Aux_NoAux	Casein kinase II substrate motif;MAPKAPK2 kinase substrate motif	1	4.59125e-13	95.244	85.586	68.516	0.14534	40205000	139	0.0262617	0.00982609	4.90875	2.02305	A0A125YVV4	139	A0A125YVV4	A0A125YVV4	VDSGDDLEFRRSPEASADEEGEASEEDVPRN	RS(1)PEAS(1)ADEEGEAS(1)EEDVPR	1026	Transcription elongation factor 1 homolog OS=Toxoplasma gondii (strain ATCC 50853 / GT1) OX=507601 GN=TGGT1_297730 PE=3 SV=1	UID38009	3	TGGT1_297730
NaN	NaN	0.0740723	0.968501	0.528105	0.878071	S	3	335	___3	+	Aux_NoAux	Casein kinase II substrate motif;G protein-coupled receptor kinase 1 substrate motif;Pyruvate dehydrogenase kinase substrate motif	1	4.59125e-13	95.244	85.586	68.516	0.14534	48559000	147	0.0253164	0.00728972	5.42022	2.11989	A0A125YVV4	147	A0A125YVV4	A0A125YVV4	FRRSPEASADEEGEASEEDVPRNSEEKRTGG	RS(1)PEAS(1)ADEEGEAS(1)EEDVPR	1027	Transcription elongation factor 1 homolog OS=Toxoplasma gondii (strain ATCC 50853 / GT1) OX=507601 GN=TGGT1_297730 PE=3 SV=1	UID38010	2;3	TGGT1_297730
NaN	NaN	NaN	1.02927	0.765513	0.889941	S	3	2926	___3	+	Aux_NoAux	Casein kinase I substrate motif;Casein kinase II substrate motif;G protein-coupled receptor kinase 1 substrate motif;Pyruvate dehydrogenase kinase substrate motif	1	1.91609e-201	233.6	226.72	49.312	0.30306	679980000	660	0.000576944	0.00438095	5.70877	3.62517	S7UP07	660	S7UP07	S7UP07	GESAHENSEARDEAASHEDAQSQETAQGDNQ	DEAAS(1)HEDAQS(1)QET(1)AQGDNQGVHER	8045	Hydrolase_4 domain-containing protein OS=Toxoplasma gondii (strain ATCC 50853 / GT1) OX=507601 GN=TGGT1_286580 PE=4 SV=1	UID45028	1;2;3	TGGT1_286580
NaN	NaN	NaN	1.02478	0.751577	0.880459	S	3	2926	___3	+	Aux_NoAux	ATM kinase substrate motif;Casein kinase I substrate motif;Casein kinase II substrate motif;DNA dependent Protein kinase substrate motif;G protein-coupled receptor kinase 1 substrate motif	1	5.06997e-247	250.52	243.07	49.312	0.30306	1463300000	666	0.00132484	0.00266667	5.45417	3.24286	S7UP07	666	S7UP07	S7UP07	NSEARDEAASHEDAQSQETAQGDNQGVHERV	DEAAS(1)HEDAQS(1)QET(1)AQGDNQGVHER	8046	Hydrolase_4 domain-containing protein OS=Toxoplasma gondii (strain ATCC 50853 / GT1) OX=507601 GN=TGGT1_286580 PE=4 SV=1	UID45029	1;2;3	TGGT1_286580
NaN	NaN	NaN	0.52779	0.711547	1.34306	S	3	3668	___3	+	Aux_NoAux	ERK1,2 kinase substrate motif;G protein-coupled receptor kinase 1 substrate motif;GSK3 kinase substrate motif;GSK-3, ERK1, ERK2, CDK5 substrate motif;WW domain binding motif	0.964218	1.1105e-07	71.904	68.242	71.904	1.716	12317000	69	0.00478777	0.00158621	4.23988	2.42495	S7V2Q7	69	S7V2Q7	S7V2Q7	KNRHTGRSGSRRTDGSPAFSDGEDAEESGDE	RT(0.037)DGS(0.964)PAFS(0.998)DGEDAEES(0.997)GDEMGT(0.003)GSR	11400	DnaJ domain-containing protein OS=Toxoplasma gondii (strain ATCC 50853 / GT1) OX=507601 GN=TGGT1_232050 PE=4 SV=1	UID48383	3	TGGT1_232050
NaN	NaN	NaN	0.476957	0.683338	1.3926	S	3	3668	___3	+	Aux_NoAux	Casein kinase II substrate motif;MAPKAPK2 kinase substrate motif	0.99942	9.87649e-43	124.97	121.16	60.18	1.7852	108510000	73	0.00674209	0.00697143	3.73198	2.16399	S7V2Q7	73	S7V2Q7	S7V2Q7	TGRSGSRRTDGSPAFSDGEDAEESGDEMGTG	RT(0.208)DGS(0.792)PAFS(0.999)DGEDAEES(0.973)GDEMGT(0.026)GS(0.002)R	11401	DnaJ domain-containing protein OS=Toxoplasma gondii (strain ATCC 50853 / GT1) OX=507601 GN=TGGT1_232050 PE=4 SV=1	UID48384	2;3	TGGT1_232050
NaN	NaN	NaN	0.521533	0.700415	1.31518	S	3	3668	___3	+	Aux_NoAux	b-Adrenergic Receptor kinase substrate motif;Casein kinase II substrate motif	0.999621	9.87649e-43	124.97	121.16	124.97	-0.37392	108510000	81	0.00792016	0.00374603	4.27906	2.28895	S7V2Q7	81	S7V2Q7	S7V2Q7	TDGSPAFSDGEDAEESGDEMGTGSRASMAYD	RT(0.002)DGS(0.008)PAFS(0.99)DGEDAEES(1)GDEMGTGSR	11402	DnaJ domain-containing protein OS=Toxoplasma gondii (strain ATCC 50853 / GT1) OX=507601 GN=TGGT1_232050 PE=4 SV=1	UID48385	2;3	TGGT1_232050
NaN	NaN	NaN	1.04289	0.769018	0.898217	T	3	2926	___3	+	Aux_NoAux	b-Adrenergic Receptor kinase substrate motif	1	1.37582e-92	166.03	160.37	49.312	0.30306	323510000	669	0.000161724	0	5.54993	3.95465	S7UP07	669	S7UP07	S7UP07	ARDEAASHEDAQSQETAQGDNQGVHERVKKL	DEAAS(1)HEDAQS(1)QET(1)AQGDNQGVHER	17105	Hydrolase_4 domain-containing protein OS=Toxoplasma gondii (strain ATCC 50853 / GT1) OX=507601 GN=TGGT1_286580 PE=4 SV=1	UID54088	1;2;3	TGGT1_286580

## Sheet: Herneisen et al.
Gene ID	Product Description	Abundance.Ratio.log2.IAA.0..PBS.0	Difference Aux_NoAux 2h or 24h
TGME49_212880	centrosomal protein CEP250	1.54	4.79752
TGME49_218600	RNA recognition motif-containing protein	1.54	3.57187
TGME49_220900	apical cap protein AC13	1.13	8.73216
TGME49_226800	eukaryotic glutathione synthase, atp binding domain-containing protein	1.07	2.69374
TGME49_229000	kelch repeat-containing protein	1.35	3.32301
TGME49_231630	alveolin domain containing intermediate filament IMC4	1.15	3.28531
TGME49_240980	WD repeat-containing protein	1.42	3.68631
TGME49_247450	hypothetical protein	1.15	4.64816
TGME49_250820	apical cap protein AC2	1.02	3.99933
TGME49_257300	CPH1-interacting protein CIP2	1.12	4.54959
TGME49_288190	E3 ubiquitin-protein ligase, putative	1.28	2.44022
TGME49_305750	nucleolar gtp-binding protein 2, putative	1.54	2.6877
TGME49_201400	Sin3-associated polypeptide SAP18	-2.12	-3.92486
TGME49_203390	CRAL/TRIO domain-containing protein	-1.07	-4.64533
TGME49_206450	autophagy-related cysteine peptidase atg4, putative	-2.02	-3.85517
TGME49_213040	centromere protein CENP-C	-1.06	-4.41425
TGME49_213392	surface antigen repeat-containing protein	-1.03	-5.24312
TGME49_214880	apical cap protein AC4	-1.49	-4.68581
TGME49_214990	hypothetical protein	-1.15	-5.14345
TGME49_216730	DNA replication licensing factor MCM3, putative	-1.04	-4.51272
TGME49_218070	hypothetical protein	-1.45	-6.27202
TGME49_218960	AP2 domain transcription factor AP2XII-1	-1.58	-3.31695
TGME49_224480	cell-cycle-associated protein kinase CLK, putative	-1.07	-4.51968
TGME49_226250	DEAD (Asp-Glu-Ala-Asp) box polypeptide DDX3X	-1.03	-4.00461
TGME49_230000	hypothetical protein	-1.16	-4.26809
TGME49_232800	hypothetical protein	-1.44	-3.27976
TGME49_234900	PHD-finger domain-containing protein	-1.04	-2.78099
TGME49_236560	hypothetical protein	-1.42	-5.33378
TGME49_247450	hypothetical protein	-1.62	-6.84503
TGME49_253700	transporter, major facilitator family protein	-1.21	-5.3972
TGME49_254370	guanylyl cyclase	-1.04	-3.19207
TGME49_254940	MIF4G domain-containing protein	-1.22	-5.16056
TGME49_258470	inner membrane complex protein IMC24	-1.18	-4.10098
TGME49_262390	TLD protein	-1.08	4.05944
TGME49_295850	apical annuli protein AAP2	-1.44	-5.17254
TGME49_306020	VPS13 domain-containing protein	-1.48	-4.03565
TGME49_306400	zinc finger (CCCH type) motif-containing protein	-1.07	-3.94687
TGME49_309250	hypothetical protein	-1.39	-5.98602
TGME49_321450	Myb family DNA-binding domain-containing protein	-1.04	-5.13311
