# Supplementary material for: PP1 phosphatase controls both daughter cell formation and amylopectin levels in Toxoplasma gondii
Source: PLoS Biol. 2024 Sep 10;22(9):e3002791. doi: 10.1371/journal.pbio.3002791 (PMC11414933; doi:10.1371/journal.pbio.3002791)
Supplement: S1 Data — (XLSX) [file pbio.3002791.s004.xlsx]

## Sheet: Fig 1D
Set 1 48 hours						Set 2- 48 hours						Set 3- 48 hours
Tir 1 -auxin						Tir 1 -auxin						Tir 1 -auxin
vacuole type	number of vacuoles		vacuole type	number of parasites		vacuole type	number of vacuoles		vacuole type	number of parasites		vacuole type	number of vacuoles		vacuole type	number of parasites
1	0		1	0		1	1		1	1		1	0		1	0
2	12		2	24		2	19		2	38		2	10		2	20
4	12		4	48		4	16		4	64		4	27		4	108
8	28		8	224		8	33		8	264		8	34		8	272
16	32		16	512		16	29		16	464		16	39		16	624
32	43		32	1376		32	32		32	1024		32	28		32	896
total	127		total	2184		total	130		total	1855		total	138		total	1920
number of parasites/vacuole	17.1969					number of parasites/vacuole	14.2692					number of parasites/vacuole	13.913
Tir 1 +auxin						Tir 1 +auxin						Tir 1 +auxin
vacuole type	number of vacuoles		vacuole type	number of parasites		vacuole type	number of vacuoles		vacuole type	number of parasites		vacuole type	number of vacuoles		vacuole type	number of parasites
1	0		1	0		1	0		1	0		1	0		1	0
2	3		2	6		2	12		2	24		2	9		2	18
4	19		4	76		4	15		4	60		4	17		4	68
8	29		8	232		8	29		8	232		8	26		8	208
16	42		16	672		16	32		16	512		16	36		16	576
32	54		32	1728		32	31		32	992		32	33		32	1056
total	147		total	2714		total	119		total	1820		total	121		total	1926
number of parasites/vacuole =	18.4626					number of parasites/vacuole =	15.2941					number of parasites/vacuole =	15.9174
PP1 -auxin						PP1 -auxin						PP1 -auxin
vacuole type	number of vacuoles		vacuole type	number of parasites		vacuole type	number of vacuoles		vacuole type	number of parasites		vacuole type	number of vacuoles		vacuole type	number of parasites
1	0		1	0		1	0		1	0		1	0		1	0
2	16		2	32		2	17		2	34		2	6		2	12
4	20		4	80		4	20		4	80		4	26		4	104
8	24		8	192		8	29		8	232		8	37		8	296
16	22		16	352		16	39		16	624		16	48		16	768
32	16		32	512		32	24		32	768		32	29		32	928
total	98		total	1168		total	129		total	1738		total	146		total	2108
number of parasites/vacuole =	11.9184					number of parasites/vacuole =	13.4729					number of parasites/vacuole =	14.4384
PP1 +auxin						PP1 +auxin						PP1 +auxin
vacuole type	number of vacuoles		vacuole type	number of parasites		vacuole type	number of vacuoles		vacuole type	number of parasites		vacuole type	number of vacuoles		vacuole type	number of parasites
1	1		1	1		1	0		1	0		1	0		1	0
2	12		2	24		2	12		2	24		2	11		2	22
4	23		4	92		4	23		4	92		4	22		4	88
8	25		8	200		8	34		8	272		8	37		8	296
16	32		16	512		16	17		16	272		16	14		16	224
32	5		32	160		32	4		32	128		32	3		32	96
total	98		total	989		total	90		total	788		total	87		total	726
number of parasites/vacuole =	10.0918					number of parasites/vacuole =	8.75556	0				number of parasites/vacuole =	8.34483

## Sheet: Fig 2C
Rep 1		#vacuoles normal	#vacuoles with defects			%vacuoles with defects
PP1(-Aux)		192	6			3.0303
PP1(+Aux)		67	88			56.7742
Rep 2
PP1(-Aux)		202	10			4.71698
PP1(+Aux)		61	81			57.0423
Rep 3
PP1(-Aux)		178	15			7.77202
PP1(+Aux)		46	117			71.7791
Rep 1
Tir1(-Aux)		226	8			3.4188
Tir1(+Aux)		204	12			5.55556
Rep 2
Tir1(-Aux)		232	3			1.2766
Tir1(+Aux)		245	1			0.406504
Rep 3
Tir1(-Aux)		245	1			0.406504
Tir1(+Aux)		271	5			1.81818

## Sheet: Fig 2D
Set 1						Set 2						Set 3
Parental Tir 1 -Aux						Parental Tir 1 -Aux						Parental Tir 1 -Aux
Total number of vacuoles = 118						Total number of vacuoles = 100						Total number of vacuoles = 95
vacuoles with segregated nucleus	vacuoles with unsegregated nucleus		percenatge of segregated nucleus	percentage of unsegregated nucleus		vacuoles with segregated nucleus	vacuoles with unsegregated nucleus		percenatge of segregated nucleus	unsegregated nucleus		vacuoles of segregated nucleus	vacuoles of unsegregated nucleus		percenatge of segregated nucleus	unsegregated nucleus
116	2		0.9831	0.0169		100	0		1	0		95	0		1	0
Parental Tir 1 +Aux						Parental Tir 1 +Aux						Parental Tir 1 +Aux
Total number of vacuoles = 108						Total number of vacuoles = 126						Total number of vacuoles = 89
vacuoles with segregated nucleus	vacuoles with unsegregated nucleus		percenatge of segregated nucleus	percenatge of unsegregated nucleus		vacuoles of segregated nucleus	vacuoles of unsegregated nucleus		percenatge of segregated nucleus	percenatge of unsegregated nucleus		vacuoles of segregated nucleus	vacuoles of unsegregated nucleus		percenatge of segregated nucleus	percenatge of unsegregated nucleus
105	3		0.9722	0.0278		126	0		1	0		89	0		1	0
PP1 -Aux						PP1 -Aux						PP1 -Aux
Total number of vacuoles = 99						Total number of vacuoles = 123						Total number of vacuoles = 95
vacuoles of segregated nucleus	vacuoles of unsegregated nucleus		percenatge of segregated nucleus	percenatge of unsegregated nucleus		vacuoles of segregated nucleus	vacuoles of unsegregated nucleus		percenatge of segregated nucleus	percenatge of unsegregated nucleus		vacuoles of segregated nucleus	vacuoles of unsegregated nucleus		percenatge of segregated nucleus	percenatge of unsegregated nucleus
95	4		0.9574	0.0426		120	3		0.9756	0.0244		95	0		1	0
PP1 +Aux						PP1 +Aux						PP1 +Aux
Total number of vacuoles = 108						Total number of vacuoles = 96						Total number of vacuoles = 130
vacuoles of segregated nucleus	vacuoles of unsegregated nucleus		percenatge of segregated nucleus	percenatge of unsegregated nucleus		vacuoles of segregated nucleus	vacuoles of unsegregated nucleus		percenatge of segregated nucleus	percenatge of unsegregated nucleus		vacuoles of segregated nucleus	vacuoles of unsegregated nucleus		percenatge of segregated nucleus	percenatge of unsegregated nucleus
71	37		0.6574	0.3426		55	41		0.57	0.43		74	56		0.5692	0.4307

## Sheet: Fig 3C
Set 1 - 48 hrs
Parental Tir 1 -auxin
total number of parasites = 101
number of parasites with normal ratios	number of parasites with abnormal ratios		percentage of parasites with normal ratios	percentage of parasites with abnormal ratios
100	1		0.99	0.0099
Parental Tir 1 +auxin
total number of parasites = 114
number of parasites with normal ratios	number of parasites with abnormal ratios		percentage of parasites with normal ratios	percentage of parasites with abnormal ratios
113	1		0.9912	0.0088
PP1 -Auxin
total number of parasites = 109
number of parasites with normal ratios	number of parasites with abnormal ratios		percentage of parasites with normal ratios	percentage of parasites with abnormal ratios
107	2		0.9817	0.0183
PP1 +Auxin
total number of parasites = 96
number of parasites with normal ratios	number of parasites with abnormal ratios		percentage of parasites with normal ratios	percentage of parasites with abnormal ratios
69	27		0.7187	0.28
Set 2 - 48 hrs
Parental Tir 1 -auxin
total number of parasites = 149
number of parasites with normal ratios	number of parasites with abnormal ratios		percentage of parasites with normal ratios	percentage of parasites with abnormal ratios
144	5		0.9664	0.0336
Parental Tir 1 +auxin
total number of parasites = 129
number of parasites with normal ratios	number of parasites with abnormal ratios		percentage of parasites with normal ratios	percentage of parasites with abnormal ratios
128	1		0.992	0.0077
PP1 -Auxin
total number of parasites = 119
number of parasites with normal ratios	number of parasites with abnormal ratios		percentage of parasites with normal ratios	percentage of parasites with abnormal ratios
109	10		0.916	0.084
PP1 +Auxin
total number of parasites = 120
number of parasites with normal ratios	number of parasites with abnormal ratios		percentage of parasites with normal ratios	percentage of parasites with abnormal ratios
88	32		0.73	0.27
Set 3 - 48 hrs
Parental Tir 1 -auxin
total number of parasites = 91
number of parasites with normal ratios	number of parasites with abnormal ratios		percentage of parasites with normal ratios	percentage of parasites with abnormal ratios
90	1		0.989	0.011
Parental Tir 1 +auxin
total number of parasites = 101
number of parasites with normal ratios	number of parasites with abnormal ratios		percentage of parasites with normal ratios	percentage of parasites with abnormal ratios
100	1		0.99	0.01
PP1 -Auxin
total number of parasites = 100
number of parasites with normal ratios	number of parasites with abnormal ratios		percentage of parasites with normal ratios	percentage of parasites with abnormal ratios
97	3		0.97	0.03
PP1 +Auxin
total number of parasites = 97
number of parasites with normal ratios	number of parasites with abnormal ratios		percentage of parasites with normal ratios	percentage of parasites with abnormal ratios
72	25		0.74	0.26

## Sheet: Fig 4C
Rep1	Tir1 -aux		Tir1 +aux		PP1 -aux		PP1 +aux
PAS staining	negative	positive	negative	positive	negative	positive	negative	positive
	49	0	49	0	42	8	30	15
	62	0	42	0	39	3	24	12
			39	0	30	4	12	7
Somme	111	0	130	0	111	15	66	34
Pourcentage	100	0	100	0	86.4865	13.5135	48.4848	51.5152
Rep2	Tir1 -aux		Tir1 +aux		PP1 -aux		PP1 +aux
PAS staining	negative	positive	negative	positive	negative	positive	negative	positive
	62	0	42	0	78	11	31	19
	51	0	38	0	83	12	29	24
			41	0			39	7
Somme	113	0	121	0	161	23	99	50
Pourcentage	100	0	100	0	85.7143	14.2857	49.4949	50.5051
rep3	Tir1 -aux		Tir1 +aux		PP1 -aux		PP1 +aux
PAS staining	negative	positive	negative	positive	negative	positive	negative	positive
	46	0	32	0	44	6	27	15
	53	0	41	0	57	4	23	16
			36	0			20	7
Somme	99	0	109	0	101	10	70	38
Pourcentage	100	0	100	0	90.099	9.90099	45.7143	54.2857

## Sheet: Fig 4D
	mg/1 million parasites
PP1+Aux R1	0.552782
PP1 +Aux R2	0.634143
PP1 +Aux R3	0.46286
PP1 +Aux R4	0.376215
PP1-Aux R1	0.276391
PP1 -Aux R2	0.17139
PP1 -Aux R3	0.283384
PP1 -Aux R4	0.14759
Tir1-Aux	0.0965564
Tir1-Aux (2)	0.0757219
Tir1-Aux (3)	0.0360303
Tir1-Aux (4)	0.0233872
Tir1+Aux	0.0879725
Tir1+Aux (2)	0.0619531
Tir1+Aux (3)	0.0322364
Tir1+Aux (4)	0.030569

## Sheet: Fig 6C
Ph7 WT	Positive	Negative	%
Rep1	1	223	0.44843
Rep2	1	120	0.833333
Rep3	1	104	0.961538
Ph7 1054A	Positive	Negative	%
Rep1	1	92	1.08696
Rep2	1	197	0.507614
Rep3	1	161	0.621118
Ph7 1054D	Positive	Negative	%
Rep1	1	112	0.892857
Rep2	2	149	1.34228
Rep3	1	101	0.990099
Ph7 1073A	Positive	Negative	%
Rep1	1	119	0.840336
Rep2	2	160	1.25
Rep3	1	93	1.07527
Ph7 1073D	Positive	Negative	%
Rep1	1	88	1.13636
Rep2	1	95	1.05263
Rep3	2	128	1.5625

## Sheet: Fig 6D
Ph8 WT	Positive	Negative	%
Rep1	7	95	7.36842
Rep2	8	99	8.08081
Rep3	7	101	6.93069
Ph8 1054A	Positive	Negative	%
Rep1	8	99	8.08081
Rep2	9	119	7.56303
Rep3	7	91	7.69231
Ph8 1054D	Positive	Negative	%
Rep1	8	116	6.89655
Rep2	10	120	8.33333
Rep3	8	99	8.08081
Ph8 1073A	Positive	Negative	%
Rep1	4	104	3.84615
Rep2	5	154	3.24675
Rep3	4	98	4.08163
Ph8 1073D	Positive	Negative	%
Rep1	14	88	15.9091
Rep2	18	105	17.1429
Rep3	19	108	17.5926

## Sheet: Supp figure 1B
Set 1						Set 2						Set 3						Set 4						Set 5
Tir 1 -auxin						Tir 1 -auxin						Tir 1 -auxin						Tir 1 -auxin						Tir 1 -auxin
vacuole type	number of vacuoles		vacuole type	number of parasites		vacuole type	number of vacuoles		vacuole type	number of parasites		vacuole type	number of vacuoles		vacuole type	number of parasites		vacuole type	number of vacuoles		vacuole type	number of parasites		vacuole type	number of vacuoles		vacuole type	number of parasites
1	21		1	21		1	26		1	26		1	26		1	26		1	28		1	28		1	27		1	27
2	53		2	106		2	52		2	104		2	41		2	82		2	50		2	100		2	34		2	68
4	24		4	96		4	49		4	196		4	33		4	132		4	30		4	120		4	55		4	220
8	3		8	24		8	17		8	136		8	4		8	32		8	8		8	64		8	16		8	128
16	7		16	112		16	1		16	16		16	0		16	0		16			16	0		16	0		16	0
32			32			32	0		32	0		32	0		32	0		32			32	0		32	0		32	0
total	108		total	359		total	145		total	478		total	104		total	272		total	116		total	312		total	132		total	443
number of parasites/vacuole=3.32						number of parasites/vacuole	3.29655					number of parasites/vacuole	2.61538					number of parasites/vacuole	2.68966					number of parasites/vacuole	3.35606
Tir 1 +auxin						Tir 1 +auxin						Tir 1 +auxin						Tir 1 +auxin						Tir 1 +auxin
vacuole type	number of vacuoles		vacuole type	number of parasites		vacuole type	number of vacuoles		vacuole type	number of parasites		vacuole type	number of vacuoles		vacuole type	number of parasites		vacuole type	number of vacuoles		vacuole type	number of parasites		vacuole type	number of vacuoles		vacuole type	number of parasites
1	34		1	34		1	37		1	37		1	22		1	22		1	23		1	23		1	26		1	26
2	56		2	112		2	46		2	92		2	33		2	66		2	44		2	88		2	26		2	52
4	14		4	56		4	58		4	232		4	39		4	156		9	34		4	136		4	35		4	140
8	3		8	24		8	13		8	104		8	3		8	24		8	9		8	72		8	19		8	152
16	2		16	32		16	0		16	0		16	1		16	16		16			16	0		16	1		16	16
32	2		32	64		32	0		32	0		32	0		32	0		32			32	0		32			32	0
total	111		total	322		total	154		total	465		total	98		total	284		total	110		total	319		total	107		total	386
number of parasites/vacuole =	2.9009					number of parasites/vacuole =	3.01948					number of parasites/vacuole =	2.89796					number of parasites/vacuole =	2.9					number of parasites/vacuole =	3.60748
PP1 -auxin						PP1 -auxin						PP1 -auxin						PP1 -auxin						PP1 -auxin
vacuole type	number of vacuoles		vacuole type	number of parasites		vacuole type	number of vacuoles		vacuole type	number of parasites		vacuole type	number of vacuoles		vacuole type	number of parasites		vacuole type	number of vacuoles		vacuole type	number of parasites		vacuole type	number of vacuoles		vacuole type	number of parasites
1	15		1	15		1	60		1	60		1	22		1	22		1	22		1	22		1	24		1	24
2	62		2	124		2	77		2	154		2	43		2	86		2	46		2	92		2	39		2	78
4	50		4	200		4	13		4	52		4	35		4	140		4	45		4	180		4	37		4	148
8	11		8	0		8	0		8	0		8	6		8	0		8	9		8	0		8	11		8	0
16	1		16	16		16	0		16	0		16	0		16	0		16			16	0		16	2		16	32
32	0		32	0		32	0		32	0		32	0		32	0		32			32	0		32			32	0
total	139		total	355		total	150		total	266		total	106		total	248		total	122		total	294		total	113		total	282
number of parasites/vacuole =	2.55396					number of parasites/vacuole =	1.77333					number of parasites/vacuole =	2.33962					number of parasites/vacuole =	2.40984					number of parasites/vacuole =	2.49558
PP1 +auxin						PP1 +auxin						PP1 +auxin						PP1 +auxin						PP1 +auxin
vacuole type	number of vacuoles		vacuole type	number of parasites		vacuole type	number of vacuoles		vacuole type	number of parasites		vacuole type	number of vacuoles		vacuole type	number of parasites		vacuole type	number of vacuoles		vacuole type	number of parasites		vacuole type	number of vacuoles		vacuole type	number of parasites
1	30		1	30		1	52		1	52		1	28		1	28		1	44		1	44		1	28		1	28
2	56		2	112		2	44		2	88		2	40		2	80		2	36		2	72		2	37		2	74
4	25		4	100		4	12		4	48		4	33		4	132		4	41		4	164		4	49		4	196
8	3		8	0		8	0		8	0		8	1		8	0		8	0		8	0		8	10		8	0
16	0		16	0		16	1		16	16		16	0		16	0		16	0		16	0		16	0		16	0
32	0		32	0		32	0		32	0		32	0		32	0		32	0		32	0		32			32	0
total	114		total	242		total	109		total	204		total	102		total	240		total	121		total	280		total	124		total	298
number of parasites/vacuole =	2.12281					number of parasites/vacuole =	1.87156					number of parasites/vacuole =	2.35294					number of parasites/vacuole =	2.31405					number of parasites/vacuole =	2.40323

## Sheet: Supp figure 1C
	Percentage of lysed surface
	Parental Tir1 -Aux	Parental Tir1 +Aux	iKD TgPP1 -Auxin	iKD TgPP1 +Auxin
R1	4.369	4.362	1.096	0.125
R2	3.653	4.36	2.345	0
R3	3.445	3.223	1.639	0.065

[truncated: 6 more sheets: Supp figure 2D, Supp figure 2E, Supp figure 3B, Supp figure 3D, Supp figure 4A, Supp figure 4D]
